# Supplementary material for: Genome-wide profiling of soybean WRINKLED1 transcription factor binding sites provides insight into seed storage lipid biosynthesis
Source: Proc Natl Acad Sci U S A. 2024 Oct 30;121(45):e2415224121. doi: 10.1073/pnas.2415224121 (PMC11551420; doi:10.1073/pnas.2415224121)
Supplement: Supplementary file 2 — Dataset S01 (XLSX) [file pnas.2415224121.sd01.xlsx]

## Sheet: Index
DATASET S1 - Soybean WRI1 Bound Regions and Direct Target Genes
Click on the button below to view the binding data, co-expressed genes, direct target genes and enriched GO term categories.
Bound Regions
GmWRI1 bound regions and genes in embryos at the cotyledon (COT) and early maturation (EM) stage
COT Stage	EM Stage
WRI1-COT Bound GO Enrichment	WRI1-EM Bound GO Enrichment
EM Co-expressed Genes
Genes co-expressed with WRI1 in seed subregions at early maturation (EM) stage.
EM Stage Co-expressed Genes
Enriched GO Terms
Direct Target Genes
Genes bound and co-expressed with WRI1 at the early-maturation (EM) stage
EM Stage Direct Target Genes
Enriched GO Terms

## Sheet: WRI1-COT Bound Regions
INDEX		WRI1 Bound Regions at the COT stage
Regions and genes bound by WRI1 in embryos at the cotyledon (COT) stage.
* Bound region: beginning and end coordinates of a contiguous regions with statistically significant enrichment in the ChIP samples relative to the genomic input control samples, as determined by macs2 on the indicated chromosome.
† q Value is the measurement of statistical significance using false discovery rate (-log10)
ǂ signalValue is the measurement of overall enrichment for the region determined by MACS2
§ Summit refers to the genomic coordinate within the bound region where the max signalValue is obtained (0-based offset from chrom Start).
¶ Gene bound: gene with a binding site within the 1 kb region upstream of the transcription start site (TSS).
Genome annotation is Wm82.a2.v1 (Glyma2.0) and gene annotations are from SoyBase.
*Note: some peaks are listed multiple times because of their association with more than one gene model.
Peak_ID	Chr*	Start*	End*	qValueƗ	signalValueǂ	Summit§	Gene bound¶	Annotation	TAIR10 homolog	TAIR10 synonym
COT-WRI1-Gmax275_53	Chr01	223711	225789	10.2604	4.32372	1483	Glyma.01G001200	ARM repeat superfamily protein	AT2G07170
COT-WRI1-Gmax275_57	Chr01	237453	238288	86.2394	10.7551	398	Glyma.01G001300	cycloartenol synthase 1	AT2G07050	CAS1
COT-WRI1-Gmax275_156	Chr01	567497	568476	8.59487	4.15083	640	Glyma.01G005700	HAD superfamily, subfamily IIIB acid phosphatase	AT4G29260
COT-WRI1-Gmax275_156	Chr01	567497	568476	8.59487	4.15083	640	Glyma.01G005800	Protein of unknown function (DUF1005)	AT4G29310
COT-WRI1-Gmax275_170	Chr01	613996	615212	177.822	20.4664	371	Glyma.01G006500	nuclear RNA polymerase C2	AT5G45140	NRPC2
COT-WRI1-Gmax275_217	Chr01	760900	761360	14.2084	4.96023	161	Glyma.01G007700	translocase inner membrane subunit 17-2	AT2G37410	ATTIM17-2, TIM17, TIM17-2
COT-WRI1-Gmax275_225	Chr01	786933	788035	141.483	19.0987	373	Glyma.01G008100	Senescence/dehydration-associated protein-related	AT4G15450
COT-WRI1-Gmax275_233	Chr01	817892	819238	75.3449	11.3005	260	Glyma.01G008400	2-oxoglutarate (2OG) and Fe(II)-dependent oxygenase superfamily protein	AT1G35190
COT-WRI1-Gmax275_273	Chr01	970003	971710	38.8974	9.30004	1172	Glyma.01G009900	membrane protein, putative	AT1G32080
COT-WRI1-Gmax275_361	Chr01	1426711	1427679	72.0253	8.85217	695	Glyma.01G014700	Transcription factor jumonji (jmj) family protein / zinc finger (C5HC2 type) family protein	AT5G46910
COT-WRI1-Gmax275_370	Chr01	1478784	1479204	27.7595	6.53637	217	Glyma.01G014900	shikimate kinase like 2	AT2G35500	SKL2
COT-WRI1-Gmax275_423	Chr01	1690880	1691352	11.1913	4.43002	188	Glyma.01G017700	PLATZ transcription factor family protein	AT4G17900
COT-WRI1-Gmax275_513	Chr01	2176915	2177371	18.3824	5.91082	255	Glyma.01G021400	RNA-binding KH domain-containing protein	AT2G22600
COT-WRI1-Gmax275_534	Chr01	2235658	2237829	227.969	27.764	847	Glyma.01G022400	Protein kinase superfamily protein	AT5G65530
COT-WRI1-Gmax275_568	Chr01	2347955	2348319	21.4997	5.88086	163	Glyma.01G023300	O-fucosyltransferase family protein	AT5G65470
COT-WRI1-Gmax275_604	Chr01	2470869	2471967	15.189	5.15221	297	Glyma.01G024200	DZC (Disease resistance/zinc finger/chromosome condensation-like region) domain containing protein	AT1G31880	NLM9, BRX
COT-WRI1-Gmax275_668	Chr01	2771061	2771582	55.6835	11.0761	272	Glyma.01G026500	F-box family protein	AT1G70590
COT-WRI1-Gmax275_688	Chr01	2841472	2842262	111.629	15.4938	402	Glyma.01G027100	protein kinase family protein / peptidoglycan-binding LysM domain-containing protein	AT1G51940
COT-WRI1-Gmax275_699	Chr01	2898762	2901574	31.0609	7.71505	1063	Glyma.01G027800	Protein of Unknown Function (DUF239)	AT1G70550
COT-WRI1-Gmax275_854	Chr01	3585397	3586826	134.582	18.199	247	Glyma.01G034500
COT-WRI1-Gmax275_995	Chr01	4129643	4130102	12.4975	4.64061	158	Glyma.01G038600	myb-like transcription factor family protein	AT1G70000
COT-WRI1-Gmax275_1018	Chr01	4212434	4212600	0.667887	2.02333	118	Glyma.01G039000	transmembrane receptors;ATP binding	AT1G27170
COT-WRI1-Gmax275_1019	Chr01	4212701	4213112	11.9217	4.65978	163	Glyma.01G039000	transmembrane receptors;ATP binding	AT1G27170
COT-WRI1-Gmax275_1063	Chr01	4400833	4402661	110.124	16.5353	1512	Glyma.01G040900	RNA helicase family protein	AT1G32490	EMB2733, ESP3
COT-WRI1-Gmax275_1114	Chr01	4611168	4612570	169.116	23.7088	679	Glyma.01G042200
COT-WRI1-Gmax275_1121	Chr01	4639134	4639889	29.4026	6.84707	260	Glyma.01G042400	Protein kinase superfamily protein	AT5G15080
COT-WRI1-Gmax275_1213	Chr01	5059488	5059979	54.2513	10.4852	259	Glyma.01G045100	Galactose oxidase/kelch repeat superfamily protein	AT2G02870
COT-WRI1-Gmax275_1264	Chr01	5330239	5330812	32.8232	6.78777	421	Glyma.01G046200	Haloacid dehalogenase-like hydrolase (HAD) superfamily protein	AT1G14310
COT-WRI1-Gmax275_1289	Chr01	5391789	5392082	16.8478	4.8484	154	Glyma.01G046700	S-adenosyl-L-methionine-dependent methyltransferases superfamily protein	AT1G26850
COT-WRI1-Gmax275_1309	Chr01	5464638	5466750	43.0399	8.86004	772	Glyma.01G046900	Disease resistance protein (TIR-NBS-LRR class) family	AT5G36930
COT-WRI1-Gmax275_1323	Chr01	5549259	5549730	50.1623	9.69815	185	Glyma.01G047700	RING/FYVE/PHD zinc finger superfamily protein	AT2G02960
COT-WRI1-Gmax275_1339	Chr01	5596481	5601186	632.264	55.5548	1540	Glyma.01G048000	Protein of unknown function (DUF1666)	AT5G39785
COT-WRI1-Gmax275_1365	Chr01	5680580	5681928	46.8553	9.4363	555	Glyma.01G048700	RING/U-box superfamily protein	AT1G26800
COT-WRI1-Gmax275_1381	Chr01	5763612	5765759	69.4709	12.7512	1662	Glyma.01G049400	cycling DOF factor 3	AT3G47500	CDF3
COT-WRI1-Gmax275_1402	Chr01	5863586	5864168	60.5408	10.8281	330	Glyma.01G049900	Mitochondrial transcription termination factor family protein	AT2G03050	EMB93, SOLDAT10
COT-WRI1-Gmax275_1401	Chr01	5863336	5863520	0	1.41029	153	Glyma.01G049900	Mitochondrial transcription termination factor family protein	AT2G03050	EMB93, SOLDAT10
COT-WRI1-Gmax275_1615	Chr01	7300873	7303564	57.7651	10.9387	1950	Glyma.01G056400	CLAVATA3/ESR-RELATED 9	AT1G26600	CLE9
COT-WRI1-Gmax275_1618	Chr01	7308770	7309627	19.5586	5.09127	640	Glyma.01G056500	soluble N-ethylmaleimide-sensitive factor adaptor protein 30	AT1G13890	SNAP30, ATSNAP30
COT-WRI1-Gmax275_2188	Chr01	10810025	10810802	48.9191	9.6814	379	Glyma.01G067000	phosphoinositide 4-kinase gamma 7	AT2G03890	ATPI4K GAMMA 7, UBDK GAMMA 7, PI4K GAMMA 7
COT-WRI1-Gmax275_2448	Chr01	12899068	12899530	126.952	18.1888	283	Glyma.01G071300	Adenosylmethionine decarboxylase family protein	AT3G25570
COT-WRI1-Gmax275_2448	Chr01	12899068	12899530	126.952	18.1888	283	Glyma.01G071400	conserved peptide upstream open reading frame 9	AT3G02468	CPuORF9
COT-WRI1-Gmax275_2829	Chr01	16881098	16881952	9.59316	4.50471	512	Glyma.01G075400	Translation elongation factor EFG/EF2 protein	AT1G45332
COT-WRI1-Gmax275_2833	Chr01	16886335	16887602	48.4638	10.6171	599	Glyma.01G075400	Translation elongation factor EFG/EF2 protein	AT1G45332
COT-WRI1-Gmax275_3290	Chr01	22123002	22124084	91.4056	14.6274	613	Glyma.01G080400	Thioesterase superfamily protein	AT1G68260
COT-WRI1-Gmax275_3334	Chr01	22865352	22868085	17.287	5.14338	1623	Glyma.01G080700	NAD(P)-binding Rossmann-fold superfamily protein	AT1G68540
COT-WRI1-Gmax275_3391	Chr01	23600239	23600924	46.2009	9.74912	329	Glyma.01G081500	Rad23 UV excision repair protein family	AT3G02540	RAD23C
COT-WRI1-Gmax275_3411	Chr01	23798066	23799213	104.496	12.7513	224	Glyma.01G081900	2-oxoacid dehydrogenases acyltransferase family protein	AT3G25860	LTA2, PLE2
COT-WRI1-Gmax275_3826	Chr01	26611538	26612515	87.5223	13.2319	629	Glyma.01G087800	galacturonosyltransferase-like 3	AT1G13250	GATL3
COT-WRI1-Gmax275_3918	Chr01	27174233	27175352	280.685	30.4115	549	Glyma.01G089800	2-oxoglutarate (2OG) and Fe(II)-dependent oxygenase superfamily protein	AT3G21360
COT-WRI1-Gmax275_4038	Chr01	27867851	27870950	158.638	20.3541	1569	Glyma.01G091800	EXS (ERD1/XPR1/SYG1) family protein	AT1G68740	PHO1;H1
COT-WRI1-Gmax275_4200	Chr01	29244423	29244920	20.2257	6.37252	262	Glyma.01G094800	Histone H3 K4-specific methyltransferase SET7/9 family protein	AT4G17080
COT-WRI1-Gmax275_4199	Chr01	29243728	29244300	20.2411	6.23997	161	Glyma.01G094800	Histone H3 K4-specific methyltransferase SET7/9 family protein	AT4G17080
COT-WRI1-Gmax275_4731	Chr01	34095389	34097590	232.08	28.3251	1026	Glyma.01G102300	unknown protein; Has 30 Blast hits to 30 proteins in 10 species: Archae - 0; Bacteria - 0; Metazoa - 0; Fungi - 0; Plants - 30; Viruses - 0; Other Eukaryotes - 0 (source: NCBI BLink).	AT5G02090
COT-WRI1-Gmax275_4739	Chr01	34132041	34132980	12.0667	4.7062	348	Glyma.01G102500	NAD(P)-linked oxidoreductase superfamily protein	AT2G37770
COT-WRI1-Gmax275_4887	Chr01	35254365	35254632	12.382	4.70378	133	Glyma.01G104600	unknown protein; Has 204 Blast hits to 201 proteins in 58 species: Archae - 0; Bacteria - 10; Metazoa - 72; Fungi - 8; Plants - 41; Viruses - 0; Other Eukaryotes - 73 (source: NCBI BLink).	AT3G56870
COT-WRI1-Gmax275_5150	Chr01	36970898	36971379	52.1977	9.61294	267	Glyma.01G108300	laccase 7	AT3G09220	LAC7
COT-WRI1-Gmax275_5421	Chr01	38710976	38711582	46.2702	10.3172	393	Glyma.01G113100	unknown protein; BEST Arabidopsis thaliana protein match is: unknown protein (TAIR:AT5G01225.1); Has 35333 Blast hits to 34131 proteins in 2444 species: Archae - 798; Bacteria - 22429; Metazoa - 974; Fungi - 991; Plants - 531; Viruses - 0; Other Eukaryotes - 9610 (source: NCBI BLink).	AT3G09032
COT-WRI1-Gmax275_5599	Chr01	40083155	40084618	130.66	17.8398	270	Glyma.01G116000	high mobility group B1	AT3G51880	HMGB1, NFD1
COT-WRI1-Gmax275_5813	Chr01	41379420	41380009	52.9691	10.6538	294	Glyma.01G120800	ALC-interacting protein 1	AT5G01370	ACI1
COT-WRI1-Gmax275_6071	Chr01	43394851	43396464	11.2891	4.66103	296	Glyma.01G125400	Disease resistance protein (TIR-NBS-LRR class) family	AT5G41750
COT-WRI1-Gmax275_6194	Chr01	44005270	44006857	101.234	17.0016	1334	Glyma.01G127900	methyltransferases	AT5G01710
COT-WRI1-Gmax275_6354	Chr01	44841589	44842239	38.1316	8.26139	286	Glyma.01G131800	ARM repeat superfamily protein	AT5G01830
COT-WRI1-Gmax275_6502	Chr01	45524468	45526413	17.1643	5.77469	1713	Glyma.01G134200	C2H2-like zinc finger protein	AT3G60580
COT-WRI1-Gmax275_6553	Chr01	45838192	45839771	28.3411	7.20071	794	Glyma.01G135900	unknown protein; LOCATED IN: chloroplast, chloroplast inner membrane, chloroplast envelope; EXPRESSED IN: 23 plant structures; EXPRESSED DURING: 14 growth stages; BEST Arabidopsis thaliana protein match is: unknown protein (TAIR:AT1G48460.1); Has 35333 Blast hits to 34131 proteins in 2444 species: Archae - 798; Bacteria - 22429; Metazoa - 974; Fungi - 991; Plants - 531; Viruses - 0; Other Eukaryo…	AT3G60590
COT-WRI1-Gmax275_6655	Chr01	46328247	46328833	31.2775	7.63168	399	Glyma.01G137300	golgi snare 12	AT2G45200	GOS12, ATGOS12
COT-WRI1-Gmax275_6888	Chr01	47801163	47801669	12.5286	5.08596	192	Glyma.01G144200	SEC7-like guanine nucleotide exchange family protein	AT3G60860
COT-WRI1-Gmax275_7012	Chr01	48592520	48593612	20.2546	6.11337	668	Glyma.01G148900	DZC (Disease resistance/zinc finger/chromosome condensation-like region) domain containing protein	AT1G31880	NLM9, BRX
COT-WRI1-Gmax275_7019	Chr01	48622281	48623755	81.4741	13.7295	1130	Glyma.01G149300	S-adenosyl-L-methionine-dependent methyltransferases superfamily protein	AT1G31850
COT-WRI1-Gmax275_7033	Chr01	48703225	48704217	17.2924	5.95004	355	Glyma.01G149800	tetratricopeptide repeat (TPR)-containing protein	AT2G43040	NPG1
COT-WRI1-Gmax275_7083	Chr01	48879507	48880170	51.3064	9.38711	265	Glyma.01G152000	HXXXD-type acyl-transferase family protein	AT5G17540
COT-WRI1-Gmax275_7118	Chr01	49048856	49052898	406.686	36.8609	2670	Glyma.01G153300	cytochrome P450, family 707, subfamily A, polypeptide 1	AT4G19230	CYP707A1
COT-WRI1-Gmax275_7255	Chr01	49557704	49558303	85.3521	13.9914	248	Glyma.01G157600	expressed protein localized to the inner membrane of the chloroplast.	AT1G42960
COT-WRI1-Gmax275_7314	Chr01	49746882	49747614	35.2628	7.90219	168	Glyma.01G159400	Phosphoinositide phosphatase family protein	AT3G51460	RHD4
COT-WRI1-Gmax275_7370	Chr01	49950387	49951609	81.2543	12.2155	476	Glyma.01G161300
COT-WRI1-Gmax275_7370	Chr01	49950387	49951609	81.2543	12.2155	476	Glyma.01G161400	NAD(P)H dehydrogenase (quinone)s	AT4G35760
COT-WRI1-Gmax275_7431	Chr01	50182110	50182713	16.7857	5.2023	227	Glyma.01G164100	VPS35 homolog A	AT2G17790	VPS35A, ZIP3
COT-WRI1-Gmax275_7466	Chr01	50286980	50288196	16.4146	5.53328	728	Glyma.01G165400	Pathogenesis-related thaumatin superfamily protein	AT4G38660
COT-WRI1-Gmax275_7647	Chr01	50945114	50945884	26.0802	6.01202	335	Glyma.01G172200	Chaperone DnaJ-domain superfamily protein	AT4G36520
COT-WRI1-Gmax275_7669	Chr01	51026831	51027170	10.0037	4.54204	109	Glyma.01G173000	alpha/beta-Hydrolases superfamily protein	AT2G18245
COT-WRI1-Gmax275_7680	Chr01	51043373	51044394	39.7115	9.19799	283	Glyma.01G173300	Galactose mutarotase-like superfamily protein	AT5G66530
COT-WRI1-Gmax275_7680	Chr01	51043373	51044394	39.7115	9.19799	283	Glyma.01G173400	Regulator of chromosome condensation (RCC1) family protein	AT5G48330
COT-WRI1-Gmax275_7711	Chr01	51146577	51146995	12.9083	4.87056	142	Glyma.01G174900	plant-specific TFIIB-related protein	AT4G36650	ATPBRP, PBRP
COT-WRI1-Gmax275_7777	Chr01	51367779	51369226	16.6822	5.17305	955	Glyma.01G177200	GRAS family transcription factor	AT4G36710
COT-WRI1-Gmax275_7840	Chr01	51603952	51604765	44.0401	8.97977	325	Glyma.01G179900	BEL1-like homeodomain 2	AT4G36870	BLH2, SAW1
COT-WRI1-Gmax275_7852	Chr01	51646152	51646747	137.085	16.0967	351	Glyma.01G180100	nucleic acid binding;sequence-specific DNA binding transcription factors;zinc ion binding	AT2G23740
COT-WRI1-Gmax275_7907	Chr01	51854873	51855574	23.4339	6.30647	417	Glyma.01G183300	Disease resistance protein (CC-NBS-LRR class) family	AT5G66900
COT-WRI1-Gmax275_7908	Chr01	51860036	51860482	10.8749	4.62815	163	Glyma.01G183400	Disease resistance protein (CC-NBS-LRR class) family	AT5G66900
COT-WRI1-Gmax275_7921	Chr01	51878900	51879210	14.551	5.29041	122	Glyma.01G183600	SWIB complex BAF60b domain-containing protein	AT1G49520
COT-WRI1-Gmax275_8078	Chr01	52409246	52409773	71.8089	13.0225	278	Glyma.01G188900	sumo conjugation enzyme 1	AT3G57870	AHUS5, EMB1637, SCE1, SCE1A, ATSCE1
COT-WRI1-Gmax275_8108	Chr01	52501038	52501627	17.9585	5.65571	340	Glyma.01G190100	myb domain protein 73	AT4G37260	MYB73, ATMYB73
COT-WRI1-Gmax275_8126	Chr01	52556951	52557592	34.1638	8.3404	437	Glyma.01G190900	arabinogalactan protein _x0001_18	AT4G37450	AGP18, ATAGP18
COT-WRI1-Gmax275_8147	Chr01	52613304	52614143	15.7629	5.56823	657	Glyma.01G191500	Chaperone DnaJ-domain superfamily protein	AT4G37480
COT-WRI1-Gmax275_8148	Chr01	52614407	52617481	8.40284	3.75038	1796	Glyma.01G191600	Protein of unknown function (DUF1230)	AT5G67370
COT-WRI1-Gmax275_8158	Chr01	52638702	52641895	72.0909	13.315	1252	Glyma.01G191900	acyl-CoA-binding domain 3	AT4G24230	ACBP3
COT-WRI1-Gmax275_8158	Chr01	52638702	52641895	72.0909	13.315	1252	Glyma.01G192000	Uncharacterised protein family SERF	AT2G23090
COT-WRI1-Gmax275_8162	Chr01	52651751	52652332	16.8478	4.8484	187	Glyma.01G192100	casein kinase alpha 1	AT5G67380	CKA1, ATCKA1
COT-WRI1-Gmax275_8184	Chr01	52702224	52702736	14.2734	4.69062	355	Glyma.01G192600	LOB domain-containing protein 38	AT3G49940	LBD38
COT-WRI1-Gmax275_8230	Chr01	52848640	52849544	30.0235	7.01179	535	Glyma.01G194100	plant U-box 49	AT5G67530	ATPUB49, PUB49
COT-WRI1-Gmax275_8229	Chr01	52848175	52848583	0.105136	1.60731	94	Glyma.01G194100	plant U-box 49	AT5G67530	ATPUB49, PUB49
COT-WRI1-Gmax275_8320	Chr01	53144049	53145028	11.503	4.73283	391	Glyma.01G197500	tubulin alpha-2 chain	AT1G50010	TUA2
COT-WRI1-Gmax275_8343	Chr01	53201148	53202006	119.104	14.2555	477	Glyma.01G198000	basic helix-loop-helix (bHLH) DNA-binding superfamily protein	AT4G37850
COT-WRI1-Gmax275_8363	Chr01	53270536	53271108	10.7602	4.48604	273	Glyma.01G198800	Predicted AT-hook DNA-binding family protein	AT2G35270	GIK
COT-WRI1-Gmax275_8414	Chr01	53476646	53477103	21.4826	6.23254	279	Glyma.01G201200	unknown protein; FUNCTIONS IN: molecular_function unknown; INVOLVED IN: biological_process unknown; LOCATED IN: chloroplast, chloroplast envelope; EXPRESSED IN: 23 plant structures; EXPRESSED DURING: 13 growth stages; Has 72 Blast hits to 72 proteins in 12 species: Archae - 0; Bacteria - 0; Metazoa - 0; Fungi - 0; Plants - 72; Viruses - 0; Other Eukaryotes - 0 (source: NCBI BLink).	AT3G59840
COT-WRI1-Gmax275_8414	Chr01	53476646	53477103	21.4826	6.23254	279	Glyma.01G201300	phosphoglucosamine mutase-related	AT5G18070	DRT101
COT-WRI1-Gmax275_8435	Chr01	53531944	53532343	30.5441	7.41955	122	Glyma.01G202600	RNA helicase, putative	AT5G47010	UPF1, LBA1, ATUPF1
COT-WRI1-Gmax275_8458	Chr01	53607551	53607907	15.8058	5.34217	204	Glyma.01G203200	Protein of unknown function (DUF581)	AT5G47060
COT-WRI1-Gmax275_8470	Chr01	53633498	53633847	2.58391	2.60115	197	Glyma.01G203300	SBP (S-ribonuclease binding protein) family protein	AT1G32740
COT-WRI1-Gmax275_8469	Chr01	53632531	53633432	18.6357	5.62732	671	Glyma.01G203300	SBP (S-ribonuclease binding protein) family protein	AT1G32740
COT-WRI1-Gmax275_8505	Chr01	53792966	53793543	21.3223	5.43021	189	Glyma.01G205400	Ribosomal protein L19 family protein	AT4G17560
COT-WRI1-Gmax275_8524	Chr01	53861499	53864157	32.4545	7.543	1920	Glyma.01G206200	ubiquitin C-terminal hydrolase 3	AT4G17510	UCH3
COT-WRI1-Gmax275_8524	Chr01	53861499	53864157	32.4545	7.543	1920	Glyma.01G206300	receptor-like protein kinase 1	AT5G60900	RLK1
COT-WRI1-Gmax275_8524	Chr01	53861499	53864157	32.4545	7.543	1920	Glyma.01G206400	receptor-like protein kinase 1	AT5G60900	RLK1
COT-WRI1-Gmax275_8533	Chr01	53889106	53890201	17.5826	5.54235	664	Glyma.01G206700	ethylene responsive element binding factor 5	AT5G47230	ERF5, ATERF-5, ATERF5
COT-WRI1-Gmax275_8709	Chr01	54487351	54489882	11.7312	4.41064	1724	Glyma.01G213700	ACC synthase 10	AT1G62960	ACS10
COT-WRI1-Gmax275_8711	Chr01	54503746	54504120	11.8719	4.7479	154	Glyma.01G213900	Subtilase family protein	AT3G14067
COT-WRI1-Gmax275_8770	Chr01	54688401	54688973	26.7023	6.9957	353	Glyma.01G216400	unknown protein; Has 30201 Blast hits to 17322 proteins in 780 species: Archae - 12; Bacteria - 1396; Metazoa - 17338; Fungi - 3422; Plants - 5037; Viruses - 0; Other Eukaryotes - 2996 (source: NCBI BLink).	AT1G79390
COT-WRI1-Gmax275_8810	Chr01	54802895	54805795	129.359	17.7201	2372	Glyma.01G218000	Remorin family protein	AT5G23750
COT-WRI1-Gmax275_8813	Chr01	54818793	54819747	81.7822	13.226	323	Glyma.01G218100	Myosin heavy chain-related protein	AT1G63300
COT-WRI1-Gmax275_8814	Chr01	54819841	54820364	3.11268	2.86765	120	Glyma.01G218100	Myosin heavy chain-related protein	AT1G63300
COT-WRI1-Gmax275_8823	Chr01	54870002	54872327	50.3315	10.8077	1276	Glyma.01G219000	heavy metal atpase 5	AT1G63440	HMA5
COT-WRI1-Gmax275_8864	Chr01	54988808	54989442	1.06873	2.21591	568	Glyma.01G220800	hydroxyproline-rich glycoprotein family protein	AT5G52430
COT-WRI1-Gmax275_8865	Chr01	54989651	54991342	43.7888	9.55881	1413	Glyma.01G220800	hydroxyproline-rich glycoprotein family protein	AT5G52430
COT-WRI1-Gmax275_8876	Chr01	55022743	55023398	34.8364	7.3936	221	Glyma.01G221200	PLAC8 family protein	AT4G23470
COT-WRI1-Gmax275_8931	Chr01	55186095	55187335	22.9962	6.42952	519	Glyma.01G223000	unknown protein; FUNCTIONS IN: molecular_function unknown; INVOLVED IN: biological_process unknown; LOCATED IN: plasma membrane; BEST Arabidopsis thaliana protein match is: unknown protein (TAIR:AT5G52870.1); Has 1546 Blast hits to 738 proteins in 176 species: Archae - 0; Bacteria - 143; Metazoa - 278; Fungi - 131; Plants - 95; Viruses - 4; Other Eukaryotes - 895 (source: NCBI BLink).	AT1G64080
COT-WRI1-Gmax275_8936	Chr01	55201406	55202272	29.8573	6.61744	688	Glyma.01G223100	P-loop containing nucleoside triphosphate hydrolases superfamily protein	AT1G64110
COT-WRI1-Gmax275_8942	Chr01	55223759	55224422	32.3154	6.28018	371	Glyma.01G223400	BEST Arabidopsis thaliana protein match is: loricrin-related (TAIR:AT5G64550.1); Has 3596 Blast hits to 2004 proteins in 150 species: Archae - 0; Bacteria - 54; Metazoa - 1597; Fungi - 38; Plants - 513; Viruses - 9; Other Eukaryotes - 1385 (source: NCBI BLink).	AT1G64140
COT-WRI1-Gmax275_8984	Chr01	55371258	55373188	24.0652	6.36385	507	Glyma.01G225000	Integrase-type DNA-binding superfamily protein	AT1G64380
COT-WRI1-Gmax275_9135	Chr01	55847311	55848124	33.3833	7.66273	188	Glyma.01G231600	alpha/beta-Hydrolases superfamily protein	AT4G10030
COT-WRI1-Gmax275_9164	Chr01	55949520	55950229	30.043	7.56016	414	Glyma.01G233200	Acyl-CoA N-acyltransferases (NAT) superfamily protein	AT5G16800
COT-WRI1-Gmax275_9180	Chr01	56019739	56020178	42.0704	9.22214	232	Glyma.01G234000	PLATZ transcription factor family protein	AT1G32700
COT-WRI1-Gmax275_9237	Chr01	56144635	56145086	12.0741	4.81507	286	Glyma.01G235800	Pentatricopeptide repeat (PPR) superfamily protein	AT3G22670
COT-WRI1-Gmax275_9237	Chr01	56144635	56145086	12.0741	4.81507	286	Glyma.01G235900	RNA-DIRECTED DNA METHYLATION 1	AT3G22680	RDM1
COT-WRI1-Gmax275_9292	Chr01	56350586	56351062	29.9236	7.67397	205	Glyma.01G239300	alpha/beta-Hydrolases superfamily protein	AT1G47480
COT-WRI1-Gmax275_9323	Chr01	56440289	56441747	55.4247	8.88657	770	Glyma.01G240500	unknown protein; Has 35333 Blast hits to 34131 proteins in 2444 species: Archae - 798; Bacteria - 22429; Metazoa - 974; Fungi - 991; Plants - 531; Viruses - 0; Other Eukaryotes - 9610 (source: NCBI BLink).	AT4G21215
COT-WRI1-Gmax275_9329	Chr01	56460380	56462184	14.2821	5.08975	327	Glyma.01G241000	cysteine-rich RLK (RECEPTOR-like protein kinase) 10	AT4G23180	CRK10, RLK4
COT-WRI1-Gmax275_9386	Chr01	56601051	56602273	18.6658	5.75198	873	Glyma.01G242600	Radical SAM superfamily protein	AT3G19630
COT-WRI1-Gmax275_9386	Chr01	56601051	56602273	18.6658	5.75198	873	Glyma.01G242700	unknown protein; LOCATED IN: endomembrane system; Has 154 Blast hits to 154 proteins in 15 species: Archae - 0; Bacteria - 0; Metazoa - 0; Fungi - 0; Plants - 154; Viruses - 0; Other Eukaryotes - 0 (source: NCBI BLink).	AT1G80133
COT-WRI1-Gmax275_9408	Chr01	56669631	56670116	22.1906	6.44858	164	Glyma.01G244300	Pseudouridine synthase family protein	AT3G19440
COT-WRI1-Gmax275_9505	Chr02	235828	236679	80.3261	12.8456	392	Glyma.02G001900	unknown protein; EXPRESSED IN: 16 plant structures; EXPRESSED DURING: 10 growth stages; BEST Arabidopsis thaliana protein match is: unknown protein (TAIR:AT1G42430.2).	AT3G55760
COT-WRI1-Gmax275_9522	Chr02	276820	278100	15.0619	5.33846	245	Glyma.02G002400	Ribosomal L28 family	AT2G33450
COT-WRI1-Gmax275_9594	Chr02	580341	583264	35.8431	8.21134	238	Glyma.02G005300	Regulator of chromosome condensation (RCC1) family with FYVE zinc finger domain	AT3G23270
COT-WRI1-Gmax275_9598	Chr02	607051	607412	30.6177	7.30354	180	Glyma.02G005600	myb domain protein 15	AT3G23250	MYB15, ATY19, ATMYB15
COT-WRI1-Gmax275_9612	Chr02	670202	671361	64.0355	11.9725	698	Glyma.02G006200	ethylene response factor 1	AT3G23240	ERF1, ATERF1
COT-WRI1-Gmax275_9676	Chr02	838079	839332	13.0607	4.71396	769	Glyma.02G008200	RAD-like 6	AT1G75250	ATRL6, RSM3, RL6
COT-WRI1-Gmax275_9690	Chr02	886290	888054	20.0878	6.06205	736	Glyma.02G008900	Peroxidase superfamily protein	AT3G21770
COT-WRI1-Gmax275_9720	Chr02	980320	981296	21.3029	5.82647	602	Glyma.02G010200	unknown protein; FUNCTIONS IN: molecular_function unknown; INVOLVED IN: biological_process unknown; LOCATED IN: chloroplast; Has 37 Blast hits to 37 proteins in 17 species: Archae - 0; Bacteria - 0; Metazoa - 0; Fungi - 0; Plants - 30; Viruses - 0; Other Eukaryotes - 7 (source: NCBI BLink).	AT4G01935
COT-WRI1-Gmax275_9763	Chr02	1124423	1125374	79.8324	12.3696	520	Glyma.02G012600	Concanavalin A-like lectin protein kinase family protein	AT5G65600
COT-WRI1-Gmax275_9782	Chr02	1187002	1188136	24.5682	6.38376	331	Glyma.02G013200	unknown protein; FUNCTIONS IN: molecular_function unknown; INVOLVED IN: N-terminal protein myristoylation; LOCATED IN: cellular_component unknown; EXPRESSED IN: root; Has 132 Blast hits to 132 proteins in 12 species: Archae - 0; Bacteria - 0; Metazoa - 0; Fungi - 0; Plants - 132; Viruses - 0; Other Eukaryotes - 0 (source: NCBI BLink).	AT4G02090
COT-WRI1-Gmax275_9799	Chr02	1226846	1228557	14.333	5.10561	942	Glyma.02G013500	transcription coactivators	AT4G02110
COT-WRI1-Gmax275_9870	Chr02	1467892	1469586	20.3204	6.00818	1306	Glyma.02G016400	glycosyl hydrolase 9B13	AT4G02290	AtGH9B13, GH9B13
COT-WRI1-Gmax275_9880	Chr02	1511148	1512476	92.941	13.861	790	Glyma.02G016900	Protein of unknown function, DUF538	AT4G02360
COT-WRI1-Gmax275_9909	Chr02	1598330	1599006	16.1823	5.58101	381	Glyma.02G018300	unknown protein; FUNCTIONS IN: molecular_function unknown; INVOLVED IN: biological_process unknown; LOCATED IN: chloroplast; Has 29 Blast hits to 28 proteins in 15 species: Archae - 0; Bacteria - 0; Metazoa - 6; Fungi - 0; Plants - 23; Viruses - 0; Other Eukaryotes - 0 (source: NCBI BLink).	AT4G02425
COT-WRI1-Gmax275_9991	Chr02	1961961	1962896	128.931	17.6105	400	Glyma.02G022100	glyoxal oxidase-related protein	AT1G14430
COT-WRI1-Gmax275_10008	Chr02	2045949	2047917	11.5985	4.28615	869	Glyma.02G022400	Regulator of chromosome condensation (RCC1) family protein	AT1G27060
COT-WRI1-Gmax275_10015	Chr02	2069326	2069967	91.9797	15.2133	307	Glyma.02G022700	nitrate transporter 1.7	AT1G69870	NRT1.7
COT-WRI1-Gmax275_10028	Chr02	2150746	2151061	16.3047	5.38233	149	Glyma.02G024100	FUNCTIONS IN: molecular_function unknown; INVOLVED IN: biological_process unknown; LOCATED IN: chloroplast; EXPRESSED IN: 21 plant structures; EXPRESSED DURING: 13 growth stages; CONTAINS InterPro DOMAIN/s: Putative small multi-drug export (InterPro:IPR009577); Has 405 Blast hits to 405 proteins in 185 species: Archae - 65; Bacteria - 295; Metazoa - 0; Fungi - 0; Plants - 23; Viruses - 0; Other E…	AT2G02590
COT-WRI1-Gmax275_10120	Chr02	2480616	2481210	15.8095	4.51609	416	Glyma.02G027600	unknown protein; FUNCTIONS IN: molecular_function unknown; INVOLVED IN: biological_process unknown; LOCATED IN: endomembrane system; EXPRESSED IN: 24 plant structures; EXPRESSED DURING: 15 growth stages; BEST Arabidopsis thaliana protein match is: unknown protein (TAIR:AT4G27020.1); Has 108 Blast hits to 108 proteins in 20 species: Archae - 0; Bacteria - 0; Metazoa - 0; Fungi - 0; Plants - 89; Vi…	AT1G70160
COT-WRI1-Gmax275_10151	Chr02	2757693	2758691	21.4997	5.88086	293	Glyma.02G029900	UDP-glucosyl transferase 74B1	AT1G24100	UGT74B1
COT-WRI1-Gmax275_10195	Chr02	2892130	2892660	31.4185	7.13203	303	Glyma.02G031200	TRICHOME BIREFRINGENCE-LIKE 27	AT1G70230	TBL27
COT-WRI1-Gmax275_10307	Chr02	3302216	3302882	8.53931	3.9511	197	Glyma.02G035700	domains rearranged methylase 1	AT5G15380	DRM1
COT-WRI1-Gmax275_10307	Chr02	3302216	3302882	8.53931	3.9511	197	Glyma.02G035800	SBP (S-ribonuclease binding protein) family protein	AT1G10650
COT-WRI1-Gmax275_10337	Chr02	3474710	3476621	119.943	17.879	917	Glyma.02G037400	Protein of Unknown Function (DUF239)	AT1G70550
COT-WRI1-Gmax275_10354	Chr02	3533579	3534451	38.2321	8.75144	209	Glyma.02G037900	Putative thiol-disulphide oxidoreductase DCC	AT1G24095
COT-WRI1-Gmax275_10418	Chr02	3789129	3789973	71.4711	12.9246	422	Glyma.02G040300	phosphofructokinase 5	AT2G22480	PFK5
COT-WRI1-Gmax275_10513	Chr02	4145531	4146359	179.05	17.6524	517	Glyma.02G044800	early-responsive to dehydration stress protein (ERD4)	AT4G35870
COT-WRI1-Gmax275_10569	Chr02	4386131	4387054	72.1148	12.3287	616	Glyma.02G047700	armadillo repeat only 2	AT5G66200	ARO2
COT-WRI1-Gmax275_10598	Chr02	4490375	4490902	21.9655	6.12782	154	Glyma.02G049400	Peptide methionine sulfoxide reductase family protein	AT2G18030
COT-WRI1-Gmax275_10634	Chr02	4605700	4607555	49.1302	9.27366	1125	Glyma.02G050700	Protein of unknown function (DUF726)	AT4G36210
COT-WRI1-Gmax275_10644	Chr02	4659293	4659918	44.2553	9.3566	478	Glyma.02G051400	Forkhead-associated (FHA) domain-containing protein	AT3G54350	emb1967
COT-WRI1-Gmax275_10699	Chr02	4889435	4891657	50.6989	10.1787	1367	Glyma.02G053600	cytochrome BC1 synthesis	AT3G50930	BCS1
COT-WRI1-Gmax275_10724	Chr02	4979180	4981073	16.9484	5.7045	1201	Glyma.02G055100	Chaperone DnaJ-domain superfamily protein	AT4G36520
COT-WRI1-Gmax275_10799	Chr02	5249862	5251013	36.0386	7.33009	455	Glyma.02G058600	Protein phosphatase 2C family protein	AT4G16580
COT-WRI1-Gmax275_10837	Chr02	5438218	5438743	60.2288	11.2674	162	Glyma.02G060000	BEL1-like homeodomain 2	AT4G36870	BLH2, SAW1
COT-WRI1-Gmax275_10931	Chr02	5814574	5815312	101.224	16.0616	501	Glyma.02G065300	auxin signaling F-box 3	AT1G12820	AFB3
COT-WRI1-Gmax275_11117	Chr02	6507915	6510109	20.3175	6.13284	669	Glyma.02G074500	forkhead-associated (FHA) domain-containing protein	AT1G34355	ATPS1, PS1
COT-WRI1-Gmax275_11155	Chr02	6675330	6675831	98.603	12.9937	198	Glyma.02G076700
COT-WRI1-Gmax275_11155	Chr02	6675330	6675831	98.603	12.9937	198	Glyma.02G076800
COT-WRI1-Gmax275_11192	Chr02	6764667	6766401	52.2562	9.0608	1096	Glyma.02G078500	Protein kinase superfamily protein	AT1G74320
COT-WRI1-Gmax275_11222	Chr02	6909774	6912529	166.573	21.2344	1765	Glyma.02G080200	Integrase-type DNA-binding superfamily protein	AT2G33710
COT-WRI1-Gmax275_11221	Chr02	6909107	6909635	23.141	6.10704	269	Glyma.02G080200	Integrase-type DNA-binding superfamily protein	AT2G33710
COT-WRI1-Gmax275_11355	Chr02	7517535	7518435	180.539	20.6807	401	Glyma.02G086200	UDP-Glycosyltransferase / trehalose-phosphatase family protein	AT1G68020	ATTPS6, TPS6
COT-WRI1-Gmax275_11355	Chr02	7517535	7518435	180.539	20.6807	401	Glyma.02G086300
COT-WRI1-Gmax275_11522	Chr02	8267427	8268091	55.269	9.64383	428	Glyma.02G093100	unknown protein; FUNCTIONS IN: molecular_function unknown; INVOLVED IN: biological_process unknown; LOCATED IN: endomembrane system; EXPRESSED IN: 23 plant structures; EXPRESSED DURING: 13 growth stages; Has 1807 Blast hits to 1807 proteins in 277 species: Archae - 0; Bacteria - 0; Metazoa - 736; Fungi - 347; Plants - 385; Viruses - 0; Other Eukaryotes - 339 (source: NCBI BLink).	AT5G59350
COT-WRI1-Gmax275_11638	Chr02	8704600	8707123	283.513	31.1276	1778	Glyma.02G096800	glucose-6-phosphate dehydrogenase 2	AT5G13110	G6PD2
COT-WRI1-Gmax275_11638	Chr02	8704600	8707123	283.513	31.1276	1778	Glyma.02G096900
COT-WRI1-Gmax275_11641	Chr02	8711458	8711966	13.3277	5.0063	351	Glyma.02G097000	unknown protein; Has 1807 Blast hits to 1807 proteins in 277 species: Archae - 0; Bacteria - 0; Metazoa - 736; Fungi - 347; Plants - 385; Viruses - 0; Other Eukaryotes - 339 (source: NCBI BLink).	AT5G13100
COT-WRI1-Gmax275_11666	Chr02	8839138	8841750	140.505	20.7671	1638	Glyma.02G097900	bZIP transcription factor family protein	AT1G68640	PAN
COT-WRI1-Gmax275_11680	Chr02	8941504	8942149	10.5357	4.51319	343	Glyma.02G098100	Ribosomal protein L12/ ATP-dependent Clp protease adaptor protein ClpS family protein	AT1G68660
COT-WRI1-Gmax275_11861	Chr02	9733075	9734290	259.2	30.5981	391	Glyma.02G102800	PLC-like phosphodiesterases superfamily protein	AT1G49740
COT-WRI1-Gmax275_11919	Chr02	9915961	9917172	134.414	17.5295	817	Glyma.02G104500	UDP-glycosyltransferase 73B4	AT2G15490	UGT73B4
COT-WRI1-Gmax275_11927	Chr02	9939831	9941547	52.4251	10.1503	1382	Glyma.02G104600	UDP-glucosyl transferase 73B3	AT4G34131	UGT73B3
COT-WRI1-Gmax275_11943	Chr02	9999832	10002386	18.3207	5.42848	1588	Glyma.02G105300	UDP-glucosyl transferase 73B3	AT4G34131	UGT73B3
COT-WRI1-Gmax275_11989	Chr02	10213747	10217709	530.694	55.9941	2340	Glyma.02G107200	Protein of unknown function (DUF1666)	AT5G39785
COT-WRI1-Gmax275_12009	Chr02	10339917	10341342	108.421	16.5094	587	Glyma.02G108300	RING/U-box superfamily protein	AT1G26800
COT-WRI1-Gmax275_12136	Chr02	10922108	10922499	9.29451	4.19742	237	Glyma.02G112600	homologue of bacterial MinE 1	AT1G69390	ATMINE1, MINE1, ARC12
COT-WRI1-Gmax275_12168	Chr02	11073210	11073629	16.7857	5.2023	156	Glyma.02G114000	Ribosomal RNA processing Brix domain protein	AT3G15460
COT-WRI1-Gmax275_12184	Chr02	11155466	11157681	118.211	16.5465	1349	Glyma.02G114900
COT-WRI1-Gmax275_12184	Chr02	11155466	11157681	118.211	16.5465	1349	Glyma.02G115000	CLAVATA3/ESR-RELATED 9	AT1G26600	CLE9
COT-WRI1-Gmax275_12187	Chr02	11162393	11163086	26.6383	6.97674	497	Glyma.02G115100	soluble N-ethylmaleimide-sensitive factor adaptor protein 30	AT1G13890	SNAP30, ATSNAP30
COT-WRI1-Gmax275_12320	Chr02	12000615	12001310	28.5586	6.30292	256	Glyma.02G121200	LOCATED IN: chloroplast; EXPRESSED IN: 21 plant structures; EXPRESSED DURING: 12 growth stages; CONTAINS InterPro DOMAIN/s: RNA polymerase II-associated protein 1, C-terminal (InterPro:IPR013929), RNA polymerase II-associated protein 1, N-terminal (InterPro:IPR013930); Has 276 Blast hits to 220 proteins in 102 species: Archae - 0; Bacteria - 2; Metazoa - 151; Fungi - 65; Plants - 41; Viruses - 0;…	AT4G38440
COT-WRI1-Gmax275_12392	Chr02	12351579	12352183	24.8979	6.35578	439	Glyma.02G123700	phosphoinositide 4-kinase gamma 7	AT2G03890	ATPI4K GAMMA 7, UBDK GAMMA 7, PI4K GAMMA 7
COT-WRI1-Gmax275_12562	Chr02	13217894	13218600	33.5403	7.99674	241	Glyma.02G129200	Metal-dependent phosphohydrolase	AT1G26160
COT-WRI1-Gmax275_12604	Chr02	13343296	13346833	178.265	19.1997	1644	Glyma.02G130200	EXS (ERD1/XPR1/SYG1) family protein	AT1G68740	PHO1;H1
COT-WRI1-Gmax275_12705	Chr02	13839547	13840127	28.8099	7.06408	123	Glyma.02G133700	Cyclin-dependent kinase inhibitor family protein	AT1G49620	KRP7, ICN6, ICK5
COT-WRI1-Gmax275_12710	Chr02	13851140	13851749	34.0304	7.84316	414	Glyma.02G133800	alpha/beta-Hydrolases superfamily protein	AT1G47480
COT-WRI1-Gmax275_12711	Chr02	13853849	13854665	22.6017	6.31297	497	Glyma.02G133900	alpha/beta-Hydrolases superfamily protein	AT3G48690	ATCXE12, CXE12
COT-WRI1-Gmax275_12715	Chr02	13859907	13861087	320.132	30.9674	722	Glyma.02G134000	alpha/beta-Hydrolases superfamily protein	AT1G47480
COT-WRI1-Gmax275_12743	Chr02	13939635	13940259	79.0671	13.2645	183	Glyma.02G134700	Cupredoxin superfamily protein	AT2G15780
COT-WRI1-Gmax275_13014	Chr02	15033369	15035704	92.3895	15.5558	1120	Glyma.02G145600	DNAse I-like superfamily protein	AT3G63240
COT-WRI1-Gmax275_13063	Chr02	15216823	15218704	121.636	16.3985	459	Glyma.02G147500	Protein of unknown function (DUF3049)	AT1G03170
COT-WRI1-Gmax275_13090	Chr02	15310212	15310977	28.4875	7.5368	180	Glyma.02G148500	unknown protein; BEST Arabidopsis thaliana protein match is: unknown protein (TAIR:AT4G02880.1); Has 1807 Blast hits to 1807 proteins in 277 species: Archae - 0; Bacteria - 0; Metazoa - 736; Fungi - 347; Plants - 385; Viruses - 0; Other Eukaryotes - 339 (source: NCBI BLink).	AT5G64980
COT-WRI1-Gmax275_13141	Chr02	15519627	15521546	88.8939	13.954	541	Glyma.02G150700	Protein kinase family protein	AT5G35960
COT-WRI1-Gmax275_13182	Chr02	15659725	15660401	58.8353	9.78788	159	Glyma.02G152600	Kinase interacting (KIP1-like) family protein	AT1G03470
COT-WRI1-Gmax275_13192	Chr02	15703096	15705439	319.304	35.9565	1618	Glyma.02G152900	B-box type zinc finger protein with CCT domain	AT2G47890
COT-WRI1-Gmax275_13383	Chr02	17305334	17305994	20.7658	5.7883	153	Glyma.02G158200	Proteinase inhibitor, propeptide	AT1G71950
COT-WRI1-Gmax275_13409	Chr02	17454991	17455340	10.9507	4.65393	134	Glyma.02G158700	dihydroflavonol 4-reductase	AT5G42800	DFR, TT3, M318
COT-WRI1-Gmax275_13410	Chr02	17455799	17456134	24.2146	6.79916	181	Glyma.02G158700	dihydroflavonol 4-reductase	AT5G42800	DFR, TT3, M318
COT-WRI1-Gmax275_13495	Chr02	18302397	18302744	73.931	11.9171	162	Glyma.02G160300	exocyst complex component sec15A	AT3G56640	SEC15A
COT-WRI1-Gmax275_14018	Chr02	25831610	25832348	87.0318	13.2882	326	Glyma.02G167800	nucleic acid binding;methyltransferases	AT3G58470
COT-WRI1-Gmax275_14382	Chr02	27905334	27906316	18.3313	5.53891	385	Glyma.02G174400	unknown protein; BEST Arabidopsis thaliana protein match is: unknown protein (TAIR:AT2G42310.1); Has 121 Blast hits to 121 proteins in 51 species: Archae - 0; Bacteria - 0; Metazoa - 4; Fungi - 48; Plants - 67; Viruses - 0; Other Eukaryotes - 2 (source: NCBI BLink).	AT3G57785
COT-WRI1-Gmax275_14829	Chr02	30981669	30982198	70.5042	12.6475	310	Glyma.02G181300	lysophosphatidyl acyltransferase 2	AT3G57650	LPAT2
COT-WRI1-Gmax275_15017	Chr02	32141459	32142100	17.4462	4.4659	202	Glyma.02G184100	Protein of unknown function (DUF288)	AT2G41770
COT-WRI1-Gmax275_15228	Chr02	34030823	34032017	134.919	20.4389	727	Glyma.02G186600	6-phosphogluconate dehydrogenase family protein	AT2G41540	GPDHC1
COT-WRI1-Gmax275_15619	Chr02	36853187	36855219	27.5051	7.38331	952	Glyma.02G195000	nuclear factor Y, subunit A10	AT5G06510	NF-YA10
COT-WRI1-Gmax275_15628	Chr02	36874273	36875111	30.3613	6.85784	246	Glyma.02G195400	syntaxin of plants 121	AT3G11820	SYP121, AT-SYR1, ATSYP121, SYR1, ATSYR1, PEN1
COT-WRI1-Gmax275_16029	Chr02	38878549	38879998	127.14	18.4702	1182	Glyma.02G203400	BTB/POZ domain with WD40/YVTN repeat-like protein	AT2G24240
COT-WRI1-Gmax275_16051	Chr02	38993204	38993636	48.0633	10.1195	152	Glyma.02G204700	alpha/beta-Hydrolases superfamily protein	AT4G30610	BRS1, SCPL24
COT-WRI1-Gmax275_16052	Chr02	38993811	38993994	1.95709	2.5524	71	Glyma.02G204700	alpha/beta-Hydrolases superfamily protein	AT4G30610	BRS1, SCPL24
COT-WRI1-Gmax275_16107	Chr02	39166275	39167003	126.31	14.811	455	Glyma.02G206600	unknown protein; BEST Arabidopsis thaliana protein match is: unknown protein (TAIR:AT2G24100.1); Has 109 Blast hits to 109 proteins in 18 species: Archae - 0; Bacteria - 0; Metazoa - 1; Fungi - 0; Plants - 95; Viruses - 0; Other Eukaryotes - 13 (source: NCBI BLink).	AT4G30780
COT-WRI1-Gmax275_16161	Chr02	39340797	39341510	10.9672	4.36042	191	Glyma.02G208400	Class-II DAHP synthetase family protein	AT1G22410
COT-WRI1-Gmax275_16246	Chr02	39683686	39683989	19.862	5.99287	138	Glyma.02G211600	INVOLVED IN: 10-formyltetrahydrofolate biosynthetic process, folic acid and derivative biosynthetic process; EXPRESSED IN: 24 plant structures; EXPRESSED DURING: 15 growth stages; CONTAINS InterPro DOMAIN/s: Serine hydrolase (InterPro:IPR005645); BEST Arabidopsis thaliana protein match is: alpha/beta-Hydrolases superfamily protein (TAIR:AT5G65400.1); Has 30201 Blast hits to 17322 proteins in 780 …	AT4G24380
COT-WRI1-Gmax275_16360	Chr02	40116473	40117740	17.3301	5.963	904	Glyma.02G215100	hydroxyproline-rich glycoprotein family protein	AT4G24500
COT-WRI1-Gmax275_16379	Chr02	40195346	40196067	30.0235	7.01179	227	Glyma.02G215600	GATA-type zinc finger protein with TIFY domain	AT4G24470	ZIM, GATA25
COT-WRI1-Gmax275_16688	Chr02	41630312	41631369	20.3601	5.57199	459	Glyma.02G228800	TOXICOS EN LEVADURA 2	AT3G16720	ATL2, TL2
COT-WRI1-Gmax275_16747	Chr02	41904552	41904725	0.192044	1.76347	126	Glyma.02G231900	exocyst subunit exo70 family protein B1	AT5G58430	ATEXO70B1, EXO70B1
COT-WRI1-Gmax275_16746	Chr02	41903063	41904455	9.76947	4.45963	1060	Glyma.02G231900	exocyst subunit exo70 family protein B1	AT5G58430	ATEXO70B1, EXO70B1
COT-WRI1-Gmax275_16779	Chr02	42057204	42057572	53.0025	10.1413	213	Glyma.02G232900	HEAT/U-box domain-containing protein	AT5G58410
COT-WRI1-Gmax275_16779	Chr02	42057204	42057572	53.0025	10.1413	213	Glyma.02G233000	Protein of unknown function (DUF567)	AT2G30270
COT-WRI1-Gmax275_16812	Chr02	42256553	42257342	22.8134	5.26178	471	Glyma.02G235100	SOS3-interacting protein 4	AT2G30360	CIPK11, PKS5, SIP4, SNRK3.22
COT-WRI1-Gmax275_16814	Chr02	42269985	42271157	22.6017	6.31297	1021	Glyma.02G235200	allergen-related	AT2G30370	CHAL, EPFL6
COT-WRI1-Gmax275_16824	Chr02	42307168	42311122	543.352	57.0121	3492	Glyma.02G235700	with no lysine (K) kinase 4	AT5G58350	WNK4, ZIK2
COT-WRI1-Gmax275_16839	Chr02	42340462	42341286	85.8322	13.7255	383	Glyma.02G235900	expansin A8	AT2G40610	ATEXPA8, EXP8, ATEXP8, ATHEXP ALPHA 1.11, EXPA8
COT-WRI1-Gmax275_16862	Chr02	42417246	42417448	1.01545	2.03633	142	Glyma.02G236500	cinnamate-4-hydroxylase	AT2G30490	ATC4H, C4H, CYP73A5, REF3
COT-WRI1-Gmax275_16861	Chr02	42416071	42417170	37.4952	9.03605	556	Glyma.02G236500	cinnamate-4-hydroxylase	AT2G30490	ATC4H, C4H, CYP73A5, REF3
COT-WRI1-Gmax275_16889	Chr02	42523789	42524471	14.2572	4.97492	303	Glyma.02G237100	Phototropic-responsive NPH3 family protein	AT2G30520	RPT2
COT-WRI1-Gmax275_16914	Chr02	42604418	42604811	12.4202	4.52374	231	Glyma.02G237700	Cytochrome b-c1 complex, subunit 8 protein	AT3G10860
COT-WRI1-Gmax275_16921	Chr02	42626141	42626885	178.483	21.2616	306	Glyma.02G238000
COT-WRI1-Gmax275_16953	Chr02	42801152	42801538	19.4121	5.52183	258	Glyma.02G239500	acyl activating enzyme 5	AT5G16370	AAE5
COT-WRI1-Gmax275_16954	Chr02	42801601	42801767	0.327736	1.74543	14	Glyma.02G239500	acyl activating enzyme 5	AT5G16370	AAE5
COT-WRI1-Gmax275_16989	Chr02	42982726	42983342	19.2029	5.26924	306	Glyma.02G241400	glutamate decarboxylase	AT5G17330	GAD, GAD1
COT-WRI1-Gmax275_16992	Chr02	42995185	42995974	44.0401	8.97977	377	Glyma.02G241500	Concanavalin A-like lectin protein kinase family protein	AT3G53380
COT-WRI1-Gmax275_17026	Chr02	43168205	43169720	11.2904	4.12062	339	Glyma.02G243600	Eukaryotic aspartyl protease family protein	AT1G66180
COT-WRI1-Gmax275_17037	Chr02	43202332	43204752	501.853	47.4266	1779	Glyma.02G244000	glutamine synthase clone R1	AT5G37600	ATGSR1, GLN1;1, GSR 1, ATGLN1;1
COT-WRI1-Gmax275_17083	Chr02	43393195	43393724	37.4581	8.68443	350	Glyma.02G245700	Calcium-binding EF-hand family protein	AT1G18210
COT-WRI1-Gmax275_17116	Chr02	43544681	43545171	15.6263	5.40154	144	Glyma.02G247900	Calcium-dependent lipid-binding (CaLB domain) family protein	AT3G55470
COT-WRI1-Gmax275_17124	Chr02	43577371	43577806	31.4185	7.13203	162	Glyma.02G248400	XH/XS domain-containing protein	AT3G48670	IDN2, RDM12
COT-WRI1-Gmax275_17182	Chr02	43807194	43807779	92.0608	15.0189	343	Glyma.02G250600	Pentatricopeptide repeat (PPR-like) superfamily protein	AT2G34400
COT-WRI1-Gmax275_17185	Chr02	43822951	43823507	15.077	4.82192	273	Glyma.02G250700	Regulator of chromosome condensation (RCC1) family protein	AT3G55580
COT-WRI1-Gmax275_17204	Chr02	43900896	43901361	6.14843	3.64702	195	Glyma.02G251800	DA1-related protein 2	AT2G39830	DAR2
COT-WRI1-Gmax275_17209	Chr02	43916876	43918061	11.7312	4.41064	834	Glyma.02G252000	RAB GTPase homolog A2B	AT1G07410	ATRABA2B, RAB-A2B, ATRAB-A2B, RABA2b
COT-WRI1-Gmax275_17211	Chr02	43920612	43921479	49.556	10.7625	269	Glyma.02G252100	Subtilase family protein	AT5G59130
COT-WRI1-Gmax275_17308	Chr02	44307889	44308520	33.8751	7.66019	306	Glyma.02G256600	BEST Arabidopsis thaliana protein match is: proline-rich family protein (TAIR:AT3G09000.1); Has 35333 Blast hits to 34131 proteins in 2444 species: Archae - 798; Bacteria - 22429; Metazoa - 974; Fungi - 991; Plants - 531; Viruses - 0; Other Eukaryotes - 9610 (source: NCBI BLink).	AT2G40070
COT-WRI1-Gmax275_17330	Chr02	44384686	44385474	22.6263	6.44899	536	Glyma.02G257300	CRINKLY4 related 3	AT3G55950	CCR3, ATCRR3
COT-WRI1-Gmax275_17391	Chr02	44695530	44696414	76.4429	11.4024	300	Glyma.02G260400	alpha-soluble NSF attachment protein 2	AT3G56190	ALPHA-SNAP2, ASNAP
COT-WRI1-Gmax275_17404	Chr02	44768170	44770092	48.0827	9.94862	740	Glyma.02G261700	Integrase-type DNA-binding superfamily protein	AT2G40340	DREB2C, AtERF48
COT-WRI1-Gmax275_17425	Chr02	44834162	44835877	47.3377	9.56989	395	Glyma.02G262400	Lateral organ boundaries (LOB) domain family protein	AT2G30130	ASL5, LBD12, PCK1
COT-WRI1-Gmax275_17506	Chr02	45170153	45170531	18.3061	5.04234	262	Glyma.02G267300	histone mono-ubiquitination 2	AT1G55250	HUB2
COT-WRI1-Gmax275_17521	Chr02	45278478	45279440	3.0237	2.71424	311	Glyma.02G268200	ethylene-forming enzyme	AT1G05010	EFE, ACO4, EAT1
COT-WRI1-Gmax275_17520	Chr02	45277745	45278334	15.331	5.42606	402	Glyma.02G268200	ethylene-forming enzyme	AT1G05010	EFE, ACO4, EAT1
COT-WRI1-Gmax275_17556	Chr02	45369790	45370419	215.237	23.3595	309	Glyma.02G269400	glycosyl hydrolase 9B8	AT2G32990	AtGH9B8, GH9B8
COT-WRI1-Gmax275_17581	Chr02	45450071	45450703	6.25981	3.68755	348	Glyma.02G270500	unknown protein; Has 34 Blast hits to 34 proteins in 13 species: Archae - 0; Bacteria - 0; Metazoa - 0; Fungi - 0; Plants - 34; Viruses - 0; Other Eukaryotes - 0 (source: NCBI BLink).	AT1G05060
COT-WRI1-Gmax275_17711	Chr02	45986926	45988470	14.429	5.25061	810	Glyma.02G277000	nuclear factor Y, subunit C11	AT3G12480	NF-YC11
COT-WRI1-Gmax275_17734	Chr02	46082361	46082717	30.2332	6.19856	164	Glyma.02G278300	F-box family protein	AT2G32560
COT-WRI1-Gmax275_17740	Chr02	46107046	46107907	14.5555	4.86302	571	Glyma.02G278500	las1-like family protein	AT5G12220
COT-WRI1-Gmax275_17789	Chr02	46319092	46319520	20.4948	5.50677	238	Glyma.02G280800	Protein of unknown function (DUF803)	AT1G34470
COT-WRI1-Gmax275_17808	Chr02	46401741	46402716	42.0462	8.74031	365	Glyma.02G281700	auxin response factor 8	AT5G37020	ARF8, ATARF8
COT-WRI1-Gmax275_17825	Chr02	46459735	46460164	51.2971	10.1756	204	Glyma.02G282400	Reticulon family protein	AT3G10260
COT-WRI1-Gmax275_17899	Chr02	46651151	46653064	10.6122	4.64641	972	Glyma.02G285500	Predicted AT-hook DNA-binding family protein	AT2G42940
COT-WRI1-Gmax275_17932	Chr02	46738075	46738567	16.0322	5.0892	194	Glyma.02G286800	MAP kinase 20	AT2G42880	ATMPK20, MPK20
COT-WRI1-Gmax275_18032	Chr02	47036041	47036529	16.2293	5.4746	328	Glyma.02G290800	peptide met sulfoxide reductase 4	AT4G25130	PMSR4
COT-WRI1-Gmax275_18102	Chr02	47299973	47300977	45.0545	8.5284	337	Glyma.02G294900	trigger factor type chaperone family protein	AT5G55220
COT-WRI1-Gmax275_18243	Chr02	47768187	47768803	25.811	6.86851	249	Glyma.02G302100	Nucleotide/sugar transporter family protein	AT5G55950
COT-WRI1-Gmax275_18265	Chr02	47831969	47833018	157.057	19.5213	789	Glyma.02G302800	kinesin-like protein 1	AT3G44730	ATKP1, KP1
COT-WRI1-Gmax275_18261	Chr02	47823548	47824573	8.63406	4.07023	151	Glyma.02G302800	kinesin-like protein 1	AT3G44730	ATKP1, KP1
COT-WRI1-Gmax275_18302	Chr02	47940016	47940799	41.2331	8.52128	268	Glyma.02G304300	proliferating cellular nuclear antigen 1	AT1G07370	PCNA1, ATPCNA1
COT-WRI1-Gmax275_18396	Chr02	48268045	48269662	41.0863	8.7798	1359	Glyma.02G309000	unknown protein; FUNCTIONS IN: molecular_function unknown; INVOLVED IN: biological_process unknown; LOCATED IN: endomembrane system; BEST Arabidopsis thaliana protein match is: unknown protein (TAIR:AT2G04495.1); Has 30201 Blast hits to 17322 proteins in 780 species: Archae - 12; Bacteria - 1396; Metazoa - 17338; Fungi - 3422; Plants - 5037; Viruses - 0; Other Eukaryotes - 2996 (source: NCBI BLin…	AT2G04515
COT-WRI1-Gmax275_18414	Chr02	48320642	48322752	46.0602	9.53959	1149	Glyma.02G310000	RING/U-box superfamily protein	AT5G60580
COT-WRI1-Gmax275_18476	Chr02	48519450	48520496	18.9193	5.49033	438	Glyma.02G311900	unknown protein; BEST Arabidopsis thaliana protein match is: unknown protein (TAIR:AT2G17300.1); Has 30201 Blast hits to 17322 proteins in 780 species: Archae - 12; Bacteria - 1396; Metazoa - 17338; Fungi - 3422; Plants - 5037; Viruses - 0; Other Eukaryotes - 2996 (source: NCBI BLink).	AT4G35320
COT-WRI1-Gmax275_18558	Chr03	257568	258217	39.9193	9.08865	178	Glyma.03G002700	S-locus lectin protein kinase family protein	AT5G35370
COT-WRI1-Gmax275_18603	Chr03	469263	469734	28.488	6.60951	232	Glyma.03G005300	MATE efflux family protein	AT1G33110
COT-WRI1-Gmax275_18676	Chr03	799401	800045	64.4964	10.5539	443	Glyma.03G008200	Major facilitator superfamily protein	AT4G00370	ANTR2, PHT4;4
COT-WRI1-Gmax275_18686	Chr03	855423	856321	245.902	23.2347	415	Glyma.03G008800	U-box domain-containing protein kinase family protein	AT2G45910
COT-WRI1-Gmax275_18788	Chr03	1407012	1409695	8.22085	4.21774	2258	Glyma.03G014000	K+ efflux antiporter 2	AT4G00630	KEA2, ATKEA2
COT-WRI1-Gmax275_18839	Chr03	1628531	1629315	12.4598	4.94421	407	Glyma.03G016600	Homeobox-leucine zipper family protein / lipid-binding START domain-containing protein	AT4G00730	ANL2, AHDP
COT-WRI1-Gmax275_18869	Chr03	1757250	1757781	11.1832	3.81903	197	Glyma.03G017400	xyloglucan endotransglucosylase/hydrolase 4	AT2G06850	EXGT-A1, EXT, XTH4
COT-WRI1-Gmax275_19013	Chr03	2418716	2419563	17.6274	5.9272	333	Glyma.03G022900	SEC7-like guanine nucleotide exchange family protein	AT3G60860
COT-WRI1-Gmax275_19223	Chr03	3649299	3650232	97.6968	11.0914	243	Glyma.03G032000	calmodulin-related	AT1G73440
COT-WRI1-Gmax275_19274	Chr03	3885506	3887853	23.4908	6.57796	505	Glyma.03G033600	C2H2-like zinc finger protein	AT3G60580
COT-WRI1-Gmax275_19473	Chr03	5125230	5125769	42.3256	8.25083	316	Glyma.03G040700
COT-WRI1-Gmax275_19490	Chr03	5249743	5251689	125.803	17.8812	1715	Glyma.03G041500	NAD(P)-binding Rossmann-fold superfamily protein	AT3G51680
COT-WRI1-Gmax275_19655	Chr03	6539475	6540084	19.9254	5.77461	347	Glyma.03G050100	ferretin 1	AT5G01600	ATFER1, FER1
COT-WRI1-Gmax275_19837	Chr03	8070596	8071421	91.0396	15.8529	333	Glyma.03G057300	alfin-like 1	AT5G05610	AL1
COT-WRI1-Gmax275_19928	Chr03	8754034	8755911	148.911	15.6156	1435	Glyma.03G060200	high mobility group B1	AT3G51880	HMGB1, NFD1
COT-WRI1-Gmax275_20275	Chr03	13566790	13568261	241.236	29.7077	487	Glyma.03G067200	unknown protein; Has 30 Blast hits to 30 proteins in 10 species: Archae - 0; Bacteria - 0; Metazoa - 0; Fungi - 0; Plants - 30; Viruses - 0; Other Eukaryotes - 0 (source: NCBI BLink).	AT5G02090
COT-WRI1-Gmax275_20873	Chr03	19652862	19653327	82.388	12.3227	235	Glyma.03G078400	josephin protein-related	AT1G07300
COT-WRI1-Gmax275_21160	Chr03	22975660	22976972	34.926	8.4104	626	Glyma.03G082800	Transducin/WD40 repeat-like superfamily protein	AT2G37670
COT-WRI1-Gmax275_21527	Chr03	26301959	26302461	61.886	11.0152	210	Glyma.03G088500	RNA polymerase II, Rpb4, core protein	AT5G09920	RPB15.9, ATRPB15.9, RPB15.9.9, NRPB4
COT-WRI1-Gmax275_21664	Chr03	27056698	27057850	12.5403	5.09037	663	Glyma.03G091200	UDP-Glycosyltransferase superfamily protein	AT4G01070	GT72B1, UGT72B1
COT-WRI1-Gmax275_21662	Chr03	27054945	27055430	41.8193	7.75745	251	Glyma.03G091200	UDP-Glycosyltransferase superfamily protein	AT4G01070	GT72B1, UGT72B1
COT-WRI1-Gmax275_21709	Chr03	27389850	27390471	86.9986	13.6492	375	Glyma.03G092700	glyceraldehyde-3-phosphate dehydrogenase of plastid 1	AT1G79530	GAPCP-1
COT-WRI1-Gmax275_22014	Chr03	29535186	29538028	20.837	5.49756	1912	Glyma.03G102800	DYNAMIN-like 1E	AT3G60190	ADL4, ADLP2, EDR3, DRP1E, ADL1E, DL1E
COT-WRI1-Gmax275_22542	Chr03	32675339	32675666	9.89657	4.39945	167	Glyma.03G117500	squamosa promoter binding protein-like 8	AT1G02065	SPL8
COT-WRI1-Gmax275_22736	Chr03	33491358	33492221	10.4345	4.47932	661	Glyma.03G122200	nodulin MtN21 /EamA-like transporter family protein	AT5G07050
COT-WRI1-Gmax275_22737	Chr03	33492288	33492495	0.24239	1.71446	117	Glyma.03G122200	nodulin MtN21 /EamA-like transporter family protein	AT5G07050
COT-WRI1-Gmax275_22952	Chr03	34491644	34492192	56.3538	7.99788	207	Glyma.03G130100	Calcium-dependent phosphotriesterase superfamily protein	AT3G57030
COT-WRI1-Gmax275_22968	Chr03	34563591	34564034	17.2309	5.32908	214	Glyma.03G130700
COT-WRI1-Gmax275_23049	Chr03	34904025	34904979	207.867	23.6365	327	Glyma.03G133800	6-phosphogluconate dehydrogenase family protein	AT2G41540	GPDHC1
COT-WRI1-Gmax275_23062	Chr03	34947287	34948102	33.9283	7.28645	278	Glyma.03G134200	autoinhibited Ca2+-ATPase 11	AT3G57330	ACA11
COT-WRI1-Gmax275_23207	Chr03	35672985	35674098	14.2548	5.19372	549	Glyma.03G140700	Leucine-rich repeat receptor-like protein kinase family protein	AT5G06940
COT-WRI1-Gmax275_23206	Chr03	35672595	35672925	0.447544	1.90792	33	Glyma.03G140700	Leucine-rich repeat receptor-like protein kinase family protein	AT5G06940
COT-WRI1-Gmax275_23260	Chr03	35878038	35878219	0.554822	2.0198	115	Glyma.03G143000	STRUBBELIG-receptor family 2	AT5G06820	SRF2
COT-WRI1-Gmax275_23344	Chr03	36192981	36193963	24.316	6.56053	799	Glyma.03G146600	unknown protein; FUNCTIONS IN: molecular_function unknown; INVOLVED IN: biological_process unknown; LOCATED IN: chloroplast, plant-type cell wall; EXPRESSED IN: 22 plant structures; EXPRESSED DURING: 13 growth stages; Has 53 Blast hits to 53 proteins in 24 species: Archae - 0; Bacteria - 27; Metazoa - 0; Fungi - 0; Plants - 26; Viruses - 0; Other Eukaryotes - 0 (source: NCBI BLink).	AT2G41950
COT-WRI1-Gmax275_23423	Chr03	36502785	36503358	7.72317	3.30983	380	Glyma.03G149900	oxidoreductase, 2OG-Fe(II) oxygenase family protein	AT4G02940
COT-WRI1-Gmax275_23425	Chr03	36504644	36505327	13.6537	4.60761	356	Glyma.03G149900	oxidoreductase, 2OG-Fe(II) oxygenase family protein	AT4G02940
COT-WRI1-Gmax275_23443	Chr03	36576519	36577266	57.4078	9.07171	437	Glyma.03G150700	unknown protein; BEST Arabidopsis thaliana protein match is: unknown protein (TAIR:AT1G03340.1); Has 41 Blast hits to 41 proteins in 12 species: Archae - 0; Bacteria - 0; Metazoa - 0; Fungi - 0; Plants - 41; Viruses - 0; Other Eukaryotes - 0 (source: NCBI BLink).	AT4G02920
COT-WRI1-Gmax275_23519	Chr03	36859993	36861939	202.624	27.488	1516	Glyma.03G153400	Protein of unknown function (DUF3049)	AT4G02810
COT-WRI1-Gmax275_23547	Chr03	36993771	36994410	178.945	23.0222	329	Glyma.03G154700	Terpenoid cyclases/Protein prenyltransferases superfamily protein	AT4G02780	GA1, ABC33, ATCPS1, CPS, CPS1
COT-WRI1-Gmax275_23634	Chr03	37267516	37269312	99.1283	15.2708	939	Glyma.03G157300	heat shock transcription factor A6B	AT3G22830	AT-HSFA6B, HSFA6B
COT-WRI1-Gmax275_23734	Chr03	37624232	37624683	21.1372	6.00767	139	Glyma.03G161300	poly(ADP-ribose) polymerase 2	AT2G31320	PARP2, ATPARP2
COT-WRI1-Gmax275_23756	Chr03	37753064	37754391	100.779	15.5065	919	Glyma.03G162700	ethylene-responsive element binding factor 15	AT2G31230	ATERF15, ERF15
COT-WRI1-Gmax275_23763	Chr03	37773880	37775326	8.24464	4.12478	844	Glyma.03G162800	phosphate transporter 1;7	AT3G54700	PHT1;7
COT-WRI1-Gmax275_23790	Chr03	37837667	37838045	0.758149	1.93936	213	Glyma.03G163700	Peptidase S24/S26A/S26B/S26C family protein	AT2G31140
COT-WRI1-Gmax275_23791	Chr03	37838128	37839340	92.3701	14.6843	870	Glyma.03G163700	Peptidase S24/S26A/S26B/S26C family protein	AT2G31140
COT-WRI1-Gmax275_23799	Chr03	37850775	37853244	55.8803	11.327	1029	Glyma.03G163900	ARM repeat superfamily protein	AT3G54790
COT-WRI1-Gmax275_23831	Chr03	38013520	38014727	70.1294	11.144	287	Glyma.03G165300	unknown protein; BEST Arabidopsis thaliana protein match is: unknown protein (TAIR:AT1G04000.1); Has 1807 Blast hits to 1807 proteins in 277 species: Archae - 0; Bacteria - 0; Metazoa - 736; Fungi - 347; Plants - 385; Viruses - 0; Other Eukaryotes - 339 (source: NCBI BLink).	AT5G44060
COT-WRI1-Gmax275_23833	Chr03	38020034	38024650	18.2615	5.87231	3399	Glyma.03G165400	no pollen germination related 2	AT4G28600	NPGR2
COT-WRI1-Gmax275_23882	Chr03	38130753	38131339	29.1261	6.65836	359	Glyma.03G166900	plasmodesmata-located protein 1	AT5G43980	PDLP1, PDLP1A
COT-WRI1-Gmax275_23899	Chr03	38209960	38210939	15.9945	5.51988	610	Glyma.03G167800	multidrug resistance-associated protein 5	AT1G04120	ATMRP5, MRP5, ATABCC5, ABCC5
COT-WRI1-Gmax275_23938	Chr03	38278759	38282462	34.3463	8.39645	2225	Glyma.03G168500	RPM1 interacting protein 13	AT2G20310	RIN13
COT-WRI1-Gmax275_23955	Chr03	38307148	38307779	42.9879	9.15801	436	Glyma.03G168700	GroES-like zinc-binding dehydrogenase family protein	AT5G43940	HOT5, ADH2, GSNOR, ATGSNOR1, PAR2
COT-WRI1-Gmax275_24032	Chr03	38573116	38573894	50.103	9.84321	456	Glyma.03G171100	heat shock cognate protein 70-1	AT5G02500	HSC70-1, HSP70-1, AT-HSC70-1, HSC70
COT-WRI1-Gmax275_24059	Chr03	38679581	38680648	15.1334	5.36175	229	Glyma.03G172700	pyrophosphorylase 4	AT3G53620	AtPPa4, PPa4
COT-WRI1-Gmax275_24058	Chr03	38679173	38679456	1.12828	2.24689	101	Glyma.03G172700	pyrophosphorylase 4	AT3G53620	AtPPa4, PPa4
COT-WRI1-Gmax275_24084	Chr03	38796532	38797049	24.9543	6.61767	189	Glyma.03G174100	Chloroplast-targeted copper chaperone protein	AT2G37390	NAKR2
COT-WRI1-Gmax275_24096	Chr03	38837750	38838459	31.5324	7.42327	282	Glyma.03G174600
COT-WRI1-Gmax275_24206	Chr03	39217594	39218635	103.25	14.7545	607	Glyma.03G180100	Transducin/WD40 repeat-like superfamily protein	AT3G53390
COT-WRI1-Gmax275_24210	Chr03	39226610	39227184	17.7688	4.28557	272	Glyma.03G180200	RING/U-box superfamily protein	AT5G60580
COT-WRI1-Gmax275_24226	Chr03	39285699	39287078	81.5015	13.3418	670	Glyma.03G181100	Protein of unknown function, DUF584	AT5G03230
COT-WRI1-Gmax275_24262	Chr03	39395959	39396782	432.591	38.5753	363	Glyma.03G181900	adenosine kinase 2	AT5G03300	ADK2
COT-WRI1-Gmax275_24319	Chr03	39593590	39594462	30.6177	7.30354	236	Glyma.03G184000	methionine adenosyltransferase 3	AT2G36880	MAT3
COT-WRI1-Gmax275_24442	Chr03	40061754	40063235	10.3069	4.43652	250	Glyma.03G189800	Leucine-rich repeat protein kinase family protein	AT2G36570
COT-WRI1-Gmax275_24449	Chr03	40082193	40082768	36.2125	8.02192	279	Glyma.03G190000	Protein of unknown function (DUF668)	AT5G04550
COT-WRI1-Gmax275_24508	Chr03	40229498	40230264	48.2995	8.65357	262	Glyma.03G191500	Aldolase superfamily protein	AT2G36460
COT-WRI1-Gmax275_24524	Chr03	40292936	40293578	32.1314	7.07214	493	Glyma.03G192100	Family of unknown function (DUF662) _x0001_	AT2G36410
COT-WRI1-Gmax275_24531	Chr03	40320439	40320954	17.9427	5.22364	323	Glyma.03G192200	growth-regulating factor 4	AT3G52910	AtGRF4, GRF4
COT-WRI1-Gmax275_24573	Chr03	40460967	40461386	12.9877	4.89609	280	Glyma.03G193800	uridine-ribohydrolase 1	AT2G36310	URH1
COT-WRI1-Gmax275_24636	Chr03	40663269	40664067	23.0104	6.18668	447	Glyma.03G197200	SAUR-like auxin-responsive protein family	AT2G36210
COT-WRI1-Gmax275_24639	Chr03	40671378	40675524	12.2322	4.65688	1459	Glyma.03G197300	P-loop containing nucleoside triphosphate hydrolases superfamily protein	AT2G36200
COT-WRI1-Gmax275_24655	Chr03	40745840	40746434	15.808	5.46007	296	Glyma.03G198100	Tetratricopeptide repeat (TPR)-like superfamily protein	AT3G11540	SPY
COT-WRI1-Gmax275_24691	Chr03	40872852	40875311	191.957	23.9563	1087	Glyma.03G199800	unknown protein; FUNCTIONS IN: molecular_function unknown; INVOLVED IN: response to karrikin; EXPRESSED IN: 21 plant structures; EXPRESSED DURING: 12 growth stages; BEST Arabidopsis thaliana protein match is: unknown protein (TAIR:AT5G06270.1); Has 171 Blast hits to 171 proteins in 15 species: Archae - 0; Bacteria - 0; Metazoa - 0; Fungi - 0; Plants - 171; Viruses - 0; Other Eukaryotes - 0 (sourc…	AT3G11600
COT-WRI1-Gmax275_24789	Chr03	41242622	41243417	11.3891	4.07266	580	Glyma.03G204200	TPX2 (targeting protein for Xklp2) protein family	AT2G35880
COT-WRI1-Gmax275_24805	Chr03	41279916	41280885	14.4756	5.38745	743	Glyma.03G204700	Transducin family protein / WD-40 repeat family protein	AT4G33270	CDC20.1
COT-WRI1-Gmax275_24870	Chr03	41528138	41528734	12.4202	4.52374	366	Glyma.03G208300	Rho GTPase activating protein with PAK-box/P21-Rho-binding domain	AT4G03100
COT-WRI1-Gmax275_24909	Chr03	41653785	41654774	43.7778	9.38503	654	Glyma.03G209800	B-box type zinc finger protein with CCT domain	AT2G47890
COT-WRI1-Gmax275_24917	Chr03	41679477	41680102	37.9913	8.52204	170	Glyma.03G210300	Cysteine proteinases superfamily protein	AT3G62940
COT-WRI1-Gmax275_25005	Chr03	41968291	41969553	14.1891	4.5813	798	Glyma.03G215000	Late embryogenesis abundant 3 (LEA3) family protein	AT1G02820
COT-WRI1-Gmax275_25007	Chr03	41974535	41975311	10.1755	4.20627	370	Glyma.03G215100	Protein of unknown function, DUF538	AT4G02360
COT-WRI1-Gmax275_25105	Chr03	42292844	42293601	50.3905	8.63016	555	Glyma.03G219400	CP12 domain-containing protein 2	AT3G62410	CP12-2, CP12
COT-WRI1-Gmax275_25106	Chr03	42297132	42297727	49.2811	8.75538	213	Glyma.03G219500	Prolyl oligopeptidase family protein	AT2G47390
COT-WRI1-Gmax275_25149	Chr03	42448403	42450237	37.4803	8.53057	764	Glyma.03G221400	AMP-dependent synthetase and ligase family protein	AT2G47240	LACS1
COT-WRI1-Gmax275_25155	Chr03	42469906	42470479	46.1708	9.40756	346	Glyma.03G221600	gibberellin 2-oxidase 6	AT1G02400	ATGA2OX4, ATGA2OX6, DTA1, GA2OX6
COT-WRI1-Gmax275_25275	Chr03	42904703	42905129	13.8329	4.74992	177	Glyma.03G227100	Translation initiation factor 2, small GTP-binding protein	AT4G11160
COT-WRI1-Gmax275_25303	Chr03	42981916	42984585	22.3931	6.51133	1434	Glyma.03G227800	phytochrome interacting factor 3	AT1G09530	PIF3, POC1, PAP3
COT-WRI1-Gmax275_25333	Chr03	43097033	43098941	232.514	26.5801	1626	Glyma.03G228900	ATP-citrate lyase A-3	AT1G09430	ACLA-3
COT-WRI1-Gmax275_25404	Chr03	43331958	43332557	38.3726	7.78216	421	Glyma.03G232100	Protein of unknown function (DUF1645)	AT3G62630
COT-WRI1-Gmax275_25418	Chr03	43372499	43373327	590.197	50.0356	422	Glyma.03G232800	importin alpha isoform 2	AT4G16143	IMPA-2
COT-WRI1-Gmax275_25428	Chr03	43401477	43402138	139.744	17.2272	255	Glyma.03G233200
COT-WRI1-Gmax275_25428	Chr03	43401477	43402138	139.744	17.2272	255	Glyma.03G233300	Protein phosphatase 2C family protein	AT1G09160
COT-WRI1-Gmax275_25434	Chr03	43431229	43432062	22.3301	6.35973	619	Glyma.03G233500	Protein phosphatase 2C family protein	AT5G27930
COT-WRI1-Gmax275_25444	Chr03	43456247	43458023	59.912	10.6629	1367	Glyma.03G233800	phloem protein 2-B15	AT1G09155	AtPP2-B15, PP2-B15
COT-WRI1-Gmax275_25444	Chr03	43456247	43458023	59.912	10.6629	1367	Glyma.03G233900	phloem protein 2-B15	AT1G09155	AtPP2-B15, PP2-B15
COT-WRI1-Gmax275_25484	Chr03	43580490	43581146	46.8619	9.28122	415	Glyma.03G235700	unknown protein; Has 49 Blast hits to 49 proteins in 17 species: Archae - 0; Bacteria - 0; Metazoa - 0; Fungi - 0; Plants - 48; Viruses - 0; Other Eukaryotes - 1 (source: NCBI BLink).	AT5G27710
COT-WRI1-Gmax275_25484	Chr03	43580490	43581146	46.8619	9.28122	415	Glyma.03G235900
COT-WRI1-Gmax275_25499	Chr03	43632258	43633325	11.8852	4.54975	776	Glyma.03G236400	Actin-binding FH2 (formin homology 2) family protein	AT3G05470
COT-WRI1-Gmax275_25556	Chr03	43776219	43777056	56.294	9.46803	494	Glyma.03G238200	plant glycogenin-like starch initiation protein 4	AT1G54940	PGSIP4
COT-WRI1-Gmax275_25603	Chr03	43933484	43935516	55.1726	10.5681	930	Glyma.03G240700	Protein of unknown function (DUF1068)	AT2G32580
COT-WRI1-Gmax275_25603	Chr03	43933484	43935516	55.1726	10.5681	930	Glyma.03G240800	Phosphoglycerate mutase family protein	AT3G05170
COT-WRI1-Gmax275_25639	Chr03	44055518	44056290	406.707	32.2325	324	Glyma.03G242500	Transport protein particle (TRAPP) component	AT3G05000
COT-WRI1-Gmax275_25639	Chr03	44055518	44056290	406.707	32.2325	324	Glyma.03G242600	acyl carrier protein 3	AT1G54630	ACP3
COT-WRI1-Gmax275_25642	Chr03	44065732	44067272	11.7196	4.6975	544	Glyma.03G242800	unknown protein; BEST Arabidopsis thaliana protein match is: unknown protein (TAIR:AT3G48860.2); Has 1487 Blast hits to 747 proteins in 184 species: Archae - 0; Bacteria - 56; Metazoa - 305; Fungi - 197; Plants - 180; Viruses - 3; Other Eukaryotes - 746 (source: NCBI BLink).	AT4G08630
COT-WRI1-Gmax275_25645	Chr03	44076177	44076616	31.5324	7.42327	165	Glyma.03G242900	copper/zinc superoxide dismutase 1	AT1G08830	CSD1
COT-WRI1-Gmax275_25686	Chr03	44227719	44228316	55.269	9.64383	346	Glyma.03G244800	O-acetylserine (thiol) lyase (OAS-TL) isoform A1	AT4G14880	OASA1
COT-WRI1-Gmax275_25700	Chr03	44286664	44287140	131.835	17.3033	234	Glyma.03G245700	Plant protein of unknown function (DUF868)	AT5G28150
COT-WRI1-Gmax275_25705	Chr03	44298135	44298537	25.2231	6.21491	194	Glyma.03G245800	Protein prenylyltransferase superfamily protein	AT3G04830
COT-WRI1-Gmax275_25794	Chr03	44568217	44568411	0.249243	1.77224	139	Glyma.03G249500	plant glycogenin-like starch initiation protein 6	AT5G18480	PGSIP6
COT-WRI1-Gmax275_25795	Chr03	44568487	44568798	22.1863	6.31641	148	Glyma.03G249500	plant glycogenin-like starch initiation protein 6	AT5G18480	PGSIP6
COT-WRI1-Gmax275_25866	Chr03	44830474	44832431	11.628	4.66776	1014	Glyma.03G252600	GDSL-like Lipase/Acylhydrolase superfamily protein	AT5G33370
COT-WRI1-Gmax275_25906	Chr03	44949642	44950081	12.0742	4.92802	178	Glyma.03G254400	Calcium-dependent lipid-binding (CaLB domain) family protein	AT4G01200
COT-WRI1-Gmax275_25921	Chr03	45007401	45007707	17.5486	5.31539	129	Glyma.03G254900	GDSL-like Lipase/Acylhydrolase superfamily protein	AT4G01130
COT-WRI1-Gmax275_25951	Chr03	45153223	45155390	49.556	10.7625	1288	Glyma.03G256600	NAD(P)-binding Rossmann-fold superfamily protein	AT1G61720	BAN
COT-WRI1-Gmax275_25951	Chr03	45153223	45155390	49.556	10.7625	1288	Glyma.03G256700	WRKY DNA-binding protein 30	AT5G24110	WRKY30, ATWRKY30
COT-WRI1-Gmax275_25958	Chr03	45170151	45170526	1.35554	2.27487	102	Glyma.03G256900	alpha/beta-Hydrolases superfamily protein	AT3G61680
COT-WRI1-Gmax275_25957	Chr03	45169413	45170062	42.2144	8.63801	266	Glyma.03G256900	alpha/beta-Hydrolases superfamily protein	AT3G61680
COT-WRI1-Gmax275_25981	Chr03	45241360	45241849	26.0802	6.01202	312	Glyma.03G258000	zinc knuckle (CCHC-type) family protein	AT4G00980
COT-WRI1-Gmax275_26054	Chr03	45465363	45465979	106.357	14.9569	282	Glyma.03G261000	pyruvate dehydrogenase E1 alpha	AT1G01090	PDH-E1 ALPHA
COT-WRI1-Gmax275_26066	Chr03	45495736	45496638	21.4826	6.23254	277	Glyma.03G261600	2-oxoglutarate (2OG) and Fe(II)-dependent oxygenase superfamily protein	AT4G10500
COT-WRI1-Gmax275_26066	Chr03	45495736	45496638	21.4826	6.23254	277	Glyma.03G261700
COT-WRI1-Gmax275_26117	Chr03	45626648	45627050	29.6508	7.59082	138	Glyma.03G262900	unknown protein; BEST Arabidopsis thaliana protein match is: unknown protein (TAIR:AT1G53250.1); Has 35333 Blast hits to 34131 proteins in 2444 species: Archae - 798; Bacteria - 22429; Metazoa - 974; Fungi - 991; Plants - 531; Viruses - 0; Other Eukaryotes - 9610 (source: NCBI BLink).	AT1G53800
COT-WRI1-Gmax275_26165	Chr03	45752415	45753177	11.4567	4.71726	513	Glyma.03G264600	RNA-binding protein	AT2G43970
COT-WRI1-Gmax275_26245	Chr04	267917	268471	42.4172	9.15756	350	Glyma.04G003200	plasma membrane intrinsic protein 3	AT4G35100	PIP3
COT-WRI1-Gmax275_26250	Chr04	294425	296331	169.615	21.7859	644	Glyma.04G003600	SBP (S-ribonuclease binding protein) family protein	AT4G35070
COT-WRI1-Gmax275_26264	Chr04	336117	336597	30.9199	5.67535	148	Glyma.04G004000	HEAT repeat ;HECT-domain (ubiquitin-transferase)	AT4G38600	KAK, UPL3
COT-WRI1-Gmax275_26306	Chr04	423498	425068	19.9857	6.1593	576	Glyma.04G005000	armadillo repeat only 1	AT4G34940	ARO1
COT-WRI1-Gmax275_26311	Chr04	429709	430626	28.1514	6.41383	278	Glyma.04G005100	Pollen Ole e 1 allergen and extensin family protein	AT2G16630
COT-WRI1-Gmax275_26318	Chr04	447795	449580	163.502	21.6231	1278	Glyma.04G005500	unknown protein; BEST Arabidopsis thaliana protein match is: unknown protein (TAIR:AT5G19875.1); Has 124 Blast hits to 124 proteins in 12 species: Archae - 0; Bacteria - 0; Metazoa - 0; Fungi - 0; Plants - 124; Viruses - 0; Other Eukaryotes - 0 (source: NCBI BLink).	AT2G21180
COT-WRI1-Gmax275_26368	Chr04	633195	634225	19.9589	6.28561	186	Glyma.04G008300	fructose-bisphosphate aldolase 1	AT2G21330	FBA1
COT-WRI1-Gmax275_26423	Chr04	767648	768338	16.3397	5.50966	327	Glyma.04G009600	BEL1-like homeodomain 6	AT4G34610	BLH6
COT-WRI1-Gmax275_26432	Chr04	815618	816968	27.0038	7.3779	569	Glyma.04G010300	G-box binding factor 6	AT4G34590	ATB2, GBF6, AtbZIP11, BZIP11
COT-WRI1-Gmax275_26432	Chr04	815618	816968	27.0038	7.3779	569	Glyma.04G010400	conserved peptide upstream open reading frame 2	AT4G34588	CPuORF2
COT-WRI1-Gmax275_26438	Chr04	856336	857526	14.6758	4.99758	776	Glyma.04G011000	unknown protein; BEST Arabidopsis thaliana protein match is: unknown protein (TAIR:AT5G66440.1); Has 67 Blast hits to 66 proteins in 11 species: Archae - 0; Bacteria - 0; Metazoa - 0; Fungi - 0; Plants - 67; Viruses - 0; Other Eukaryotes - 0 (source: NCBI BLink).	AT4G34560
COT-WRI1-Gmax275_26490	Chr04	1045900	1046767	24.5429	6.62728	524	Glyma.04G013900	Phosphatidylinositol 3- and 4-kinase family protein	AT1G49340	ATPI4K ALPHA
COT-WRI1-Gmax275_26525	Chr04	1148674	1153944	40.8941	7.66048	3607	Glyma.04G015000	tonoplast monosaccharide transporter2	AT4G35300	TMT2
COT-WRI1-Gmax275_26582	Chr04	1291884	1292624	27.3848	6.67251	339	Glyma.04G017000	Protein kinase superfamily protein	AT1G20650
COT-WRI1-Gmax275_26605	Chr04	1371057	1371407	16.1823	5.58101	150	Glyma.04G017500	catalase 2	AT4G35090	CAT2
COT-WRI1-Gmax275_26677	Chr04	1609857	1610637	107.779	16.5541	492	Glyma.04G020400	phospholipase D delta	AT4G35790	ATPLDDELTA, PLDDELTA
COT-WRI1-Gmax275_26780	Chr04	1953196	1953570	19.086	5.75982	168	Glyma.04G024500	unknown protein; FUNCTIONS IN: molecular_function unknown; INVOLVED IN: biological_process unknown; EXPRESSED IN: 22 plant structures; EXPRESSED DURING: 12 growth stages.	AT1G75730
COT-WRI1-Gmax275_26826	Chr04	2140567	2141978	29.382	7.50946	1038	Glyma.04G026400	glyoxal oxidase-related protein	AT1G75620
COT-WRI1-Gmax275_26838	Chr04	2175316	2177661	16.1097	5.3227	1096	Glyma.04G026800	ATP binding microtubule motor family protein	AT4G24170
COT-WRI1-Gmax275_26891	Chr04	2323603	2324360	12.4202	4.52374	324	Glyma.04G028600	beta-galactosidase 3	AT4G36360	BGAL3
COT-WRI1-Gmax275_26909	Chr04	2371502	2372412	64.3188	11.8616	239	Glyma.04G029300	UDP-Glycosyltransferase superfamily protein	AT1G75420
COT-WRI1-Gmax275_26932	Chr04	2433412	2434816	14.0658	5.13255	598	Glyma.04G030000	Inositol-pentakisphosphate 2-kinase family protein	AT1G22100
COT-WRI1-Gmax275_26942	Chr04	2465951	2466429	13.6472	5.11038	164	Glyma.04G030300	ADPGLC-PPase large subunit	AT1G27680	APL2
COT-WRI1-Gmax275_26942	Chr04	2465951	2466429	13.6472	5.11038	164	Glyma.04G030400	Glycosyl hydrolase superfamily protein	AT5G66460	MAN7, AtMAN7
COT-WRI1-Gmax275_26993	Chr04	2583024	2583636	136.402	20.0964	340	Glyma.04G032200
COT-WRI1-Gmax275_26993	Chr04	2583024	2583636	136.402	20.0964	340	Glyma.04G032400
COT-WRI1-Gmax275_27016	Chr04	2650635	2652132	113.256	15.3234	960	Glyma.04G033300	C2H2-like zinc finger protein	AT5G66730
COT-WRI1-Gmax275_27066	Chr04	2817427	2819160	30.9677	7.40171	1035	Glyma.04G035300	cytochrome P450, family 82, subfamily C, polypeptide 4	AT4G31940	CYP82C4
COT-WRI1-Gmax275_27066	Chr04	2817427	2819160	30.9677	7.40171	1035	Glyma.04G035400	cytochrome P450, family 82, subfamily C, polypeptide 3	AT4G31950	CYP82C3
COT-WRI1-Gmax275_27069	Chr04	2823224	2824302	15.4285	5.33859	252	Glyma.04G035500	cytochrome P450, family 82, subfamily C, polypeptide 4	AT4G31940	CYP82C4
COT-WRI1-Gmax275_27069	Chr04	2823224	2824302	15.4285	5.33859	252	Glyma.04G035600	cytochrome P450, family 82, subfamily C, polypeptide 4	AT4G31940	CYP82C4
COT-WRI1-Gmax275_27199	Chr04	3238801	3239592	23.6499	6.36812	486	Glyma.04G040600	Sulfite exporter TauE/SafE family protein	AT2G25737
COT-WRI1-Gmax275_27361	Chr04	3759395	3759881	15.2585	5.06751	273	Glyma.04G046800	Uncharacterised conserved protein UCP031279	AT1G10140
COT-WRI1-Gmax275_27387	Chr04	3838125	3838594	36.1628	6.81841	178	Glyma.04G047600
COT-WRI1-Gmax275_27387	Chr04	3838125	3838594	36.1628	6.81841	178	Glyma.04G047700
COT-WRI1-Gmax275_27444	Chr04	4053512	4054267	27.3181	7.32518	258	Glyma.04G049900	gamma vacuolar processing enzyme	AT4G32940	GAMMA-VPE, GAMMAVPE
COT-WRI1-Gmax275_27451	Chr04	4075798	4077835	23.1257	6.60139	815	Glyma.04G050200	hydroxyproline-rich glycoprotein family protein	AT2G25930	ELF3, PYK20
COT-WRI1-Gmax275_27506	Chr04	4251883	4253851	24.9263	5.73925	959	Glyma.04G052400
COT-WRI1-Gmax275_27508	Chr04	4262298	4263377	14.7793	5.02867	655	Glyma.04G052600	Putative lysine decarboxylase family protein	AT5G11950
COT-WRI1-Gmax275_27530	Chr04	4339610	4340028	13.569	4.58401	143	Glyma.04G053300	aminopeptidase M1	AT4G33090	APM1, ATAPM1
COT-WRI1-Gmax275_27558	Chr04	4444529	4445958	17.3785	5.59656	148	Glyma.04G055100	unknown protein; BEST Arabidopsis thaliana protein match is: unknown protein (TAIR:AT3G13980.1); Has 1084 Blast hits to 581 proteins in 136 species: Archae - 0; Bacteria - 72; Metazoa - 212; Fungi - 78; Plants - 102; Viruses - 0; Other Eukaryotes - 620 (source: NCBI BLink).	AT1G54200
COT-WRI1-Gmax275_27643	Chr04	4773487	4774121	26.5258	5.92438	419	Glyma.04G058200	F-box family protein	AT4G33160
COT-WRI1-Gmax275_27644	Chr04	4781306	4781722	18.3414	5.89793	211	Glyma.04G058300	ubiquitin-specific protease 19	AT2G24640	UBP19
COT-WRI1-Gmax275_27659	Chr04	4822639	4823857	41.7976	8.82356	687	Glyma.04G058800	glutamine dumper 4	AT2G24762	AtGDU4, GDU4
COT-WRI1-Gmax275_27694	Chr04	4973112	4973585	47.0764	9.33896	260	Glyma.04G061000	nuclear RNA polymerase D2A	AT3G23780	NRPD2A
COT-WRI1-Gmax275_27837	Chr04	5539908	5540378	34.574	6.9817	194	Glyma.04G066500	unknown protein; BEST Arabidopsis thaliana protein match is: unknown protein (TAIR:AT3G24150.1); Has 39 Blast hits to 39 proteins in 10 species: Archae - 0; Bacteria - 0; Metazoa - 0; Fungi - 0; Plants - 39; Viruses - 0; Other Eukaryotes - 0 (source: NCBI BLink).	AT4G32295
COT-WRI1-Gmax275_27880	Chr04	5692314	5693070	29.9111	7.37754	301	Glyma.04G067900	cellulose synthase 1	AT4G32410	CESA1, RSW1, AtCESA1
COT-WRI1-Gmax275_28087	Chr04	6474123	6474634	15.2889	4.97611	129	Glyma.04G077000	FUNCTIONS IN: molecular_function unknown; INVOLVED IN: biological_process unknown; LOCATED IN: nucleus; CONTAINS InterPro DOMAIN/s: Ribonuclease H2, subunit B (InterPro:IPR019024); Has 30201 Blast hits to 17322 proteins in 780 species: Archae - 12; Bacteria - 1396; Metazoa - 17338; Fungi - 3422; Plants - 5037; Viruses - 0; Other Eukaryotes - 2996 (source: NCBI BLink).	AT4G20325
COT-WRI1-Gmax275_28092	Chr04	6485344	6487036	196.954	24.26	305	Glyma.04G077200	unknown protein; FUNCTIONS IN: molecular_function unknown; INVOLVED IN: biological_process unknown; LOCATED IN: vacuole; EXPRESSED IN: 15 plant structures; EXPRESSED DURING: 9 growth stages; CONTAINS InterPro DOMAIN/s: Protein of unknown function DUF3537 (InterPro:IPR021924); BEST Arabidopsis thaliana protein match is: Protein of unknown function (DUF3537) (TAIR:AT3G20300.1); Has 141 Blast hits t…	AT2G21080
COT-WRI1-Gmax275_28190	Chr04	6820759	6821440	44.8603	7.86832	476	Glyma.04G081200	peroxin4	AT5G25760	PEX4
COT-WRI1-Gmax275_28213	Chr04	6944239	6946731	82.8733	12.7796	1815	Glyma.04G082300	tocopherol cyclase, chloroplast / vitamin E deficient 1 (VTE1) / sucrose export defective 1 (SXD1)	AT4G32770	VTE1, ATSDX1
COT-WRI1-Gmax275_28213	Chr04	6944239	6946731	82.8733	12.7796	1815	Glyma.04G082400
COT-WRI1-Gmax275_28316	Chr04	7376496	7376967	13.4208	4.9268	272	Glyma.04G086600	amino acid permease 1	AT1G58360	AAP1, NAT2
COT-WRI1-Gmax275_28516	Chr04	8158059	8158799	45.1478	9.28377	469	Glyma.04G092600	G-box regulating factor 6	AT5G10450	GRF6, AFT1, 14-3-3lambda
COT-WRI1-Gmax275_28728	Chr04	8978390	8979511	24.8979	6.35578	682	Glyma.04G098700	Cupredoxin superfamily protein	AT1G72230
COT-WRI1-Gmax275_28744	Chr04	9061456	9062577	24.772	7.12161	576	Glyma.04G099300	O-fucosyltransferase family protein	AT1G22460
COT-WRI1-Gmax275_28794	Chr04	9274610	9275751	14.9369	5.29819	989	Glyma.04G100700	S-adenosyl-L-methionine-dependent methyltransferases superfamily protein	AT1G78240	TSD2, QUA2
COT-WRI1-Gmax275_28860	Chr04	9566583	9567022	16.2916	5.26813	279	Glyma.04G103200	VQ motif-containing protein	AT4G39720
COT-WRI1-Gmax275_28861	Chr04	9570867	9571657	105.592	15.1477	436	Glyma.04G103300	VQ motif-containing protein	AT4G39720
COT-WRI1-Gmax275_28871	Chr04	9611273	9612871	27.6645	7.43292	444	Glyma.04G103400	tetratricopeptide repeat (TPR)-containing protein	AT5G65160	TPR14
COT-WRI1-Gmax275_29329	Chr04	13088803	13088969	0.179448	1.6964	10	Glyma.04G114800	chloride channel F	AT1G55620	CLC-F, ATCLC-F
COT-WRI1-Gmax275_29328	Chr04	13088174	13088733	20.3601	5.57199	328	Glyma.04G114800	chloride channel F	AT1G55620	CLC-F, ATCLC-F
COT-WRI1-Gmax275_29725	Chr04	15818158	15818950	204.515	21.7866	260	Glyma.04G122900	acyl-CoA-binding protein 6	AT1G31812	ACBP6, ACBP
COT-WRI1-Gmax275_29784	Chr04	16026362	16027047	224.163	26.4897	344	Glyma.04G123900	heteroglycan glucosidase 1	AT3G23640	HGL1
COT-WRI1-Gmax275_29799	Chr04	16076268	16077277	542.462	45.6475	352	Glyma.04G124100	Disease resistance-responsive (dirigent-like protein) family protein	AT1G65870
COT-WRI1-Gmax275_29950	Chr04	17002423	17004388	16.5872	5.46937	1296	Glyma.04G126400	global transcription factor group B1	AT1G65440	GTB1
COT-WRI1-Gmax275_30030	Chr04	17689943	17690426	11.4957	4.84269	318	Glyma.04G128100	RING/U-box superfamily protein	AT5G17600
COT-WRI1-Gmax275_30186	Chr04	18614431	18615437	77.4012	13.0045	319	Glyma.04G131800	prohibitin 3	AT5G40770	ATPHB3, PHB3
COT-WRI1-Gmax275_30424	Chr04	20427519	20428140	19.6499	6.05377	213	Glyma.04G136700	Lateral root primordium (LRP) protein-related	AT5G12330	LRP1
COT-WRI1-Gmax275_30592	Chr04	22317823	22318363	25.8923	6.89257	284	Glyma.04G139200	ribosomal protein large subunit 27	AT5G40950	RPL27
COT-WRI1-Gmax275_30610	Chr04	22602653	22603873	270.228	24.0858	766	Glyma.04G139800	Disease resistance-responsive (dirigent-like protein) family protein	AT1G65870
COT-WRI1-Gmax275_30895	Chr04	26328282	26328894	15.0357	5.21498	397	Glyma.04G144300	enolase 1	AT1G74030	ENO1
COT-WRI1-Gmax275_31128	Chr04	29345709	29346510	89.5677	13.9378	407	Glyma.04G147100	tetraspanin7	AT4G28050	TET7
COT-WRI1-Gmax275_31803	Chr04	36596282	36596649	20.8171	6.42529	150	Glyma.04G156300	unknown protein; BEST Arabidopsis thaliana protein match is: unknown protein (TAIR:AT2G24100.1); Has 109 Blast hits to 109 proteins in 18 species: Archae - 0; Bacteria - 0; Metazoa - 1; Fungi - 0; Plants - 95; Viruses - 0; Other Eukaryotes - 13 (source: NCBI BLink).	AT4G30780
COT-WRI1-Gmax275_31945	Chr04	38554279	38554887	42.0462	8.74031	310	Glyma.04G158200	Pentatricopeptide repeat (PPR) superfamily protein	AT1G18485
COT-WRI1-Gmax275_32112	Chr04	39744227	39744406	1.65575	2.4167	135	Glyma.04G160400	Mitochondrial transcription termination factor family protein	AT1G74120
COT-WRI1-Gmax275_32111	Chr04	39743699	39744170	17.287	5.14338	264	Glyma.04G160400	Mitochondrial transcription termination factor family protein	AT1G74120
COT-WRI1-Gmax275_32373	Chr04	41245778	41247561	38.1316	8.26139	435	Glyma.04G165000	Flavin-binding monooxygenase family protein	AT5G07800
COT-WRI1-Gmax275_32391	Chr04	41393400	41394190	236.95	26.9393	257	Glyma.04G165500	eukaryotic elongation factor 5A-1	AT1G13950	EIF-5A, ELF5A-1, ATELF5A-1, EIF5A
COT-WRI1-Gmax275_32406	Chr04	41484934	41485113	0.835327	2.16661	152	Glyma.04G165600	Protein kinase superfamily protein	AT1G18670	IBS1
COT-WRI1-Gmax275_32407	Chr04	41485261	41486287	18.5636	5.96867	639	Glyma.04G165600	Protein kinase superfamily protein	AT1G18670	IBS1
COT-WRI1-Gmax275_32419	Chr04	41535600	41536216	12.6878	4.80047	340	Glyma.04G165700	actin binding	AT5G07740
COT-WRI1-Gmax275_32704	Chr04	43281445	43281986	9.88248	4.39469	172	Glyma.04G173000	ATP-binding cassette A2	AT3G47730	ATATH1, ATH1, ABCA2
COT-WRI1-Gmax275_32764	Chr04	43631888	43632655	27.3181	7.32518	458	Glyma.04G174600	NAD(P)-binding Rossmann-fold superfamily protein	AT2G47140
COT-WRI1-Gmax275_32980	Chr04	44663366	44663880	35.8024	6.94264	200	Glyma.04G180800	unknown protein; BEST Arabidopsis thaliana protein match is: unknown protein (TAIR:AT3G48020.1).	AT5G62865
COT-WRI1-Gmax275_33126	Chr04	45357796	45358766	470.877	44.5769	615	Glyma.04G184300	Glucose-6-phosphate/phosphate translocator-related	AT5G33320	CUE1, PPT, ARAPPT
COT-WRI1-Gmax275_33241	Chr04	45871200	45871737	12.6933	4.2666	196	Glyma.04G188000	plant intracellular ras group-related LRR 9	AT3G11330	PIRL9
COT-WRI1-Gmax275_33356	Chr04	46271452	46271913	185.813	24.3705	297	Glyma.04G191900	relative of early flowering 6	AT3G48430	REF6
COT-WRI1-Gmax275_33371	Chr04	46296200	46296642	165.178	21.8265	225	Glyma.04G192000	relative of early flowering 6	AT3G48430	REF6
COT-WRI1-Gmax275_33422	Chr04	46520636	46521439	30.9781	7.69051	209	Glyma.04G193600	unknown protein; FUNCTIONS IN: molecular_function unknown; INVOLVED IN: response to oxidative stress; LOCATED IN: chloroplast; EXPRESSED IN: 22 plant structures; EXPRESSED DURING: 13 growth stages; Has 1807 Blast hits to 1807 proteins in 277 species: Archae - 0; Bacteria - 0; Metazoa - 736; Fungi - 347; Plants - 385; Viruses - 0; Other Eukaryotes - 339 (source: NCBI BLink).	AT5G50350
COT-WRI1-Gmax275_33560	Chr04	47129288	47130365	15.2696	5.28817	758	Glyma.04G199100
COT-WRI1-Gmax275_33625	Chr04	47357428	47358462	35.8024	6.94264	558	Glyma.04G200800	ARF-GAP domain 1	AT5G61980	AGD1
COT-WRI1-Gmax275_33683	Chr04	47593851	47594263	78.6501	11.606	243	Glyma.04G203200	respiratory burst oxidase homologue D	AT5G47910	RBOHD, ATRBOHD
COT-WRI1-Gmax275_33680	Chr04	47587935	47588593	110.799	15.1045	461	Glyma.04G203200	respiratory burst oxidase homologue D	AT5G47910	RBOHD, ATRBOHD
COT-WRI1-Gmax275_33742	Chr04	47796792	47797407	20.837	5.49756	266	Glyma.04G205300	Sec14p-like phosphatidylinositol transfer family protein	AT1G72160
COT-WRI1-Gmax275_33802	Chr04	47993249	47994024	11.7312	4.41064	468	Glyma.04G207200	CONTAINS InterPro DOMAIN/s: Streptomyces cyclase/dehydrase (InterPro:IPR005031); BEST Arabidopsis thaliana protein match is: Polyketide cyclase / dehydrase and lipid transport protein (TAIR:AT4G01650.1); Has 30201 Blast hits to 17322 proteins in 780 species: Archae - 12; Bacteria - 1396; Metazoa - 17338; Fungi - 3422; Plants - 5037; Viruses - 0; Other Eukaryotes - 2996 (source: NCBI BLink).	AT5G08720
COT-WRI1-Gmax275_33919	Chr04	48392239	48392791	77.8919	13.1381	238	Glyma.04G212100	Thiamin diphosphate-binding fold (THDP-binding) superfamily protein	AT5G09300
COT-WRI1-Gmax275_33963	Chr04	48513553	48514921	18.8227	4.9987	440	Glyma.04G213400	phosphatidylinositol 4-OH kinase beta1	AT5G64070	PI-4KBETA1, PI4KBETA1
COT-WRI1-Gmax275_33963	Chr04	48513553	48514921	18.8227	4.9987	440	Glyma.04G213500
COT-WRI1-Gmax275_34136	Chr04	49094435	49094932	30.0671	7.42285	184	Glyma.04G220300
COT-WRI1-Gmax275_34151	Chr04	49160317	49163042	110.222	17.0092	985	Glyma.04G220800	AZA-guanine resistant1	AT3G10960	ATAZG1, AZG1
COT-WRI1-Gmax275_34206	Chr04	49360937	49361613	19.4385	5.86509	213	Glyma.04G223000	response regulator 17	AT3G56380	ARR17, RR17
COT-WRI1-Gmax275_34218	Chr04	49418984	49419667	44.4261	8.24635	437	Glyma.04G223600	unknown protein; BEST Arabidopsis thaliana protein match is: unknown protein (TAIR:AT3G10880.1); Has 1807 Blast hits to 1807 proteins in 277 species: Archae - 0; Bacteria - 0; Metazoa - 736; Fungi - 347; Plants - 385; Viruses - 0; Other Eukaryotes - 339 (source: NCBI BLink).	AT5G05180
COT-WRI1-Gmax275_34223	Chr04	49437545	49438389	9.47248	4.25633	156	Glyma.04G223800	Leucine-rich repeat protein kinase family protein	AT5G58300
COT-WRI1-Gmax275_34240	Chr04	49519982	49521053	21.7583	6.18918	701	Glyma.04G224900	Transducin/WD40 repeat-like superfamily protein	AT3G54190
COT-WRI1-Gmax275_34252	Chr04	49548320	49548866	25.2848	6.58516	309	Glyma.04G225300	Vacuolar iron transporter (VIT) family protein	AT4G27870
COT-WRI1-Gmax275_34303	Chr04	49719938	49721683	19.1021	5.54158	567	Glyma.04G227900	2-oxoglutarate (2OG) and Fe(II)-dependent oxygenase superfamily protein	AT5G24530	DMR6
COT-WRI1-Gmax275_34323	Chr04	49778961	49780055	53.6142	8.50088	802	Glyma.04G228600	unknown protein; Has 133 Blast hits to 129 proteins in 40 species: Archae - 2; Bacteria - 0; Metazoa - 60; Fungi - 5; Plants - 29; Viruses - 0; Other Eukaryotes - 37 (source: NCBI BLink).	AT5G24500
COT-WRI1-Gmax275_34453	Chr04	50235896	50237124	263.491	29.2487	351	Glyma.04G233600	acyl-CoA binding protein 2	AT4G27780	ACBP2
COT-WRI1-Gmax275_34516	Chr04	50434309	50435131	16.5034	5.44331	464	Glyma.04G236200	pectin methylesterase PCR fragment F	AT5G53370	ATPMEPCRF, PMEPCRF
COT-WRI1-Gmax275_34523	Chr04	50475696	50476745	71.6704	12.0296	380	Glyma.04G236400	CCT motif family protein	AT5G53420
COT-WRI1-Gmax275_34671	Chr04	50945589	50947975	21.8366	6.33997	820	Glyma.04G241400	Nodulin MtN3 family protein	AT1G21460	SWEET1, AtSWEET1
COT-WRI1-Gmax275_34714	Chr04	51143434	51146181	197.965	22.8449	608	Glyma.04G243500	FUNCTIONS IN: molecular_function unknown; INVOLVED IN: biological_process unknown; LOCATED IN: cellular_component unknown; BEST Arabidopsis thaliana protein match is: embryo defective 2170 (TAIR:AT1G21390.1); Has 61 Blast hits to 61 proteins in 18 species: Archae - 0; Bacteria - 8; Metazoa - 8; Fungi - 2; Plants - 40; Viruses - 3; Other Eukaryotes - 0 (source: NCBI BLink).	AT1G76980
COT-WRI1-Gmax275_34761	Chr04	51274228	51275643	16.8478	4.8484	1102	Glyma.04G245300	Protein kinase protein with adenine nucleotide alpha hydrolases-like domain	AT1G77280
COT-WRI1-Gmax275_34832	Chr04	51508328	51508948	14.0393	4.90894	268	Glyma.04G247900	PDI-like 1-2	AT1G77510	ATPDIL1-2, PDI6, ATPDI6, PDIL1-2
COT-WRI1-Gmax275_34849	Chr04	51564106	51565126	30.9172	7.12488	747	Glyma.04G248700	Eukaryotic aspartyl protease family protein	AT1G44130
COT-WRI1-Gmax275_34859	Chr04	51589030	51589494	14.5682	5.07002	169	Glyma.04G249000	NAC (No Apical Meristem) domain transcriptional regulator superfamily protein	AT1G01720	ATAF1, ANAC002
COT-WRI1-Gmax275_34891	Chr04	51726415	51727536	20.6433	6.10534	732	Glyma.04G250700	nodulin MtN21 /EamA-like transporter family protein	AT4G08290
COT-WRI1-Gmax275_34989	Chr04	52099403	52100939	140.088	19.8935	315	Glyma.04G254300	serine hydroxymethyltransferase 7	AT1G36370	SHM7
COT-WRI1-Gmax275_35093	Chr05	83042	84132	218.153	27.3003	451	Glyma.05G000900	actin-11	AT3G12110	ACT11
COT-WRI1-Gmax275_35148	Chr05	307425	308106	21.3256	5.09204	269	Glyma.05G003900	Raffinose synthase family protein	AT5G40390	SIP1
COT-WRI1-Gmax275_35354	Chr05	1152674	1153263	19.2535	6.0584	269	Glyma.05G012400	DNAJ heat shock N-terminal domain-containing protein	AT2G26890	GRV2, KAM2
COT-WRI1-Gmax275_35684	Chr05	2171374	2171927	21.38	5.84779	386	Glyma.05G024800	Galactosyl transferase GMA12/MNN10 family protein	AT5G07720
COT-WRI1-Gmax275_35694	Chr05	2217830	2219680	9.18308	4.07083	1297	Glyma.05G025500	NAC domain containing protein 100	AT5G61430	ANAC100, ATNAC5, NAC100
COT-WRI1-Gmax275_35709	Chr05	2284587	2285230	40.7438	6.81638	245	Glyma.05G026300	malate dehydrogenase	AT3G47520	MDH
COT-WRI1-Gmax275_35761	Chr05	2501810	2503679	30.7601	7.62581	793	Glyma.05G029100	aldehyde dehydrogenase 12A1	AT5G62530	ALDH12A1, ATP5CDH, P5CDH
COT-WRI1-Gmax275_35787	Chr05	2554833	2555220	44.0401	8.97977	222	Glyma.05G029800	SPFH/Band 7/PHB domain-containing membrane-associated protein family	AT5G62740	HIR1, ATHIR1
COT-WRI1-Gmax275_35857	Chr05	2786822	2787817	17.5486	5.31539	674	Glyma.05G031900	ARM repeat superfamily protein	AT5G62600
COT-WRI1-Gmax275_35859	Chr05	2792902	2794527	12.8607	4.96503	683	Glyma.05G032000	serine/threonine protein kinase 2	AT3G08720	ATPK19, ATPK2
COT-WRI1-Gmax275_35859	Chr05	2792902	2794527	12.8607	4.96503	683	Glyma.05G032100
COT-WRI1-Gmax275_35923	Chr05	3100274	3102377	18.9203	6.08371	1081	Glyma.05G035100	BAH domain ;TFIIS helical bundle-like domain	AT3G48050
COT-WRI1-Gmax275_35961	Chr05	3242857	3243309	30.2412	6.02025	256	Glyma.05G036800	basic helix-loop-helix (bHLH) DNA-binding superfamily protein	AT4G20970
COT-WRI1-Gmax275_36020	Chr05	3487413	3490469	27.0904	7.56284	1521	Glyma.05G039400	modifier of snc1	AT4G24680	MOS1
COT-WRI1-Gmax275_36051	Chr05	3593298	3594021	27.0609	6.70663	329	Glyma.05G040300	Raffinose synthase family protein	AT5G40390	SIP1
COT-WRI1-Gmax275_36107	Chr05	3776091	3776274	0.909929	2.17555	72	Glyma.05G042200	nitrate transmembrane transporters	AT5G50200	WR3, ATNRT3.1, NRT3.1
COT-WRI1-Gmax275_36108	Chr05	3776401	3777169	38.0419	8.69516	479	Glyma.05G042200	nitrate transmembrane transporters	AT5G50200	WR3, ATNRT3.1, NRT3.1
COT-WRI1-Gmax275_36111	Chr05	3785925	3786433	17.3677	5.59294	272	Glyma.05G042400	quinolinate synthase	AT5G50210	QS, OLD5, SUFE3
COT-WRI1-Gmax275_36285	Chr05	4399232	4402061	32.6659	8.20384	980	Glyma.05G049300	GRAS family transcription factor	AT1G63100
COT-WRI1-Gmax275_36289	Chr05	4417903	4419563	407.927	35.6324	853	Glyma.05G049500	MBOAT (membrane bound O-acyl transferase) family protein	AT1G12640
COT-WRI1-Gmax275_36354	Chr05	4648373	4649701	7.90966	3.83137	935	Glyma.05G051700	myb domain protein 85	AT4G22680	MYB85, AtMYB85
COT-WRI1-Gmax275_36473	Chr05	5164820	5165744	500.446	44.6719	612	Glyma.05G056400	Aldolase superfamily protein	AT1G12230
COT-WRI1-Gmax275_36553	Chr05	5499102	5499800	136.982	20.01	426	Glyma.05G059100
COT-WRI1-Gmax275_36560	Chr05	5531322	5531789	49.1286	9.57842	246	Glyma.05G059300	Nucleotide-diphospho-sugar transferases superfamily protein	AT4G16600
COT-WRI1-Gmax275_36732	Chr05	6320921	6321593	88.665	14.9217	336	Glyma.05G064600	Plant VAMP (vesicle-associated membrane protein) family protein	AT5G47180
COT-WRI1-Gmax275_36776	Chr05	6536398	6537783	13.4208	4.9268	1035	Glyma.05G066500	ureidoglycine aminohydrolase	AT4G17050	UGLYAH
COT-WRI1-Gmax275_36898	Chr05	7246616	7247293	70.1581	13.3804	320	Glyma.05G069700	purine permease 10	AT4G18210	ATPUP10, PUP10
COT-WRI1-Gmax275_36944	Chr05	7446042	7446754	47.2941	10.2549	408	Glyma.05G070600	nitrate transporter 1.5	AT1G32450	NRT1.5
COT-WRI1-Gmax275_37224	Chr05	9482753	9485306	310.865	35.8001	363	Glyma.05G075800	Leucine-rich repeat protein kinase family protein	AT5G14210
COT-WRI1-Gmax275_38131	Chr05	19168483	19169506	15.8058	5.34217	477	Glyma.05G088800	IQ-domain 2	AT5G03040	iqd2
COT-WRI1-Gmax275_38432	Chr05	22302069	22303224	13.9384	4.87859	140	Glyma.05G092400	HXXXD-type acyl-transferase family protein	AT5G67150
COT-WRI1-Gmax275_38487	Chr05	23419634	23422127	47.9158	10.446	417	Glyma.05G093000	PLC-like phosphodiesterases superfamily protein	AT5G67130
COT-WRI1-Gmax275_38677	Chr05	25019414	25020038	9.1702	4.15602	161	Glyma.05G095900	heat shock factor 4	AT4G36990	HSF4, HSFB1, AT-HSFB1, ATHSF4
COT-WRI1-Gmax275_39534	Chr05	29959470	29959957	12.4928	4.95528	316	Glyma.05G112700	aluminum-activated, malate transporter 12	AT4G17970	ALMT12, ATALMT12
COT-WRI1-Gmax275_39995	Chr05	32272536	32273492	279.193	31.9586	689	Glyma.05G129600	3-ketoacyl-acyl carrier protein synthase I	AT5G46290	KASI, KAS1
COT-WRI1-Gmax275_39996	Chr05	32273791	32274649	308.525	33.961	283	Glyma.05G129600	3-ketoacyl-acyl carrier protein synthase I	AT5G46290	KASI, KAS1
COT-WRI1-Gmax275_40116	Chr05	32770165	32771269	359.778	40.8321	775	Glyma.05G135200	Protein prenylyltransferase superfamily protein	AT3G18420
COT-WRI1-Gmax275_40131	Chr05	32849376	32849746	62.4603	11.7127	176	Glyma.05G136100	glutamate decarboxylase 4	AT2G02010	GAD4
COT-WRI1-Gmax275_40198	Chr05	33114170	33114489	11.9225	4.4676	132	Glyma.05G138700	xyloglucan endotransglucosylase/hydrolase 28	AT1G14720	XTR2, EXGT-A2, ATXTH28, XTH28
COT-WRI1-Gmax275_40220	Chr05	33196609	33197162	41.193	8.36891	265	Glyma.05G139400	Ribosomal protein S24/S35, mitochondrial	AT3G18240
COT-WRI1-Gmax275_40220	Chr05	33196609	33197162	41.193	8.36891	265	Glyma.05G139500	Protein kinase superfamily protein	AT1G70740
COT-WRI1-Gmax275_40267	Chr05	33441128	33442051	296.612	32.8454	449	Glyma.05G141000	pyruvate dehydrogenase E1 beta	AT1G30120	PDH-E1 BETA
COT-WRI1-Gmax275_40296	Chr05	33580992	33581531	26.8779	7.49331	398	Glyma.05G142400	inositol transporter 2	AT1G30220	ATINT2, INT2
COT-WRI1-Gmax275_40303	Chr05	33607876	33609005	222.23	25.742	528	Glyma.05G142500	inositol transporter 2	AT1G30220	ATINT2, INT2
COT-WRI1-Gmax275_40351	Chr05	33817063	33817793	76.6489	12.6161	382	Glyma.05G144300	RING/U-box superfamily protein	AT1G24440
COT-WRI1-Gmax275_40576	Chr05	34563169	34563772	19.8329	5.53284	242	Glyma.05G152100	serine hydroxymethyltransferase 4	AT4G13930	SHM4
COT-WRI1-Gmax275_40577	Chr05	34563875	34564080	1.26379	2.18906	82	Glyma.05G152100	serine hydroxymethyltransferase 4	AT4G13930	SHM4
COT-WRI1-Gmax275_40648	Chr05	34820500	34821057	33.4485	8.12351	279	Glyma.05G155300	protein phosphatase 2A-3	AT2G42500	PP2A-3
COT-WRI1-Gmax275_40691	Chr05	34984962	34986833	93.5818	12.219	1029	Glyma.05G157500	Pentatricopeptide repeat (PPR) superfamily protein	AT5G44230
COT-WRI1-Gmax275_40691	Chr05	34984962	34986833	93.5818	12.219	1029	Glyma.05G157600	acyl-activating enzyme 18	AT1G55320	AAE18
COT-WRI1-Gmax275_40696	Chr05	35001195	35001835	14.514	4.50271	338	Glyma.05G157800	Mitochondrial substrate carrier family protein	AT5G19760
COT-WRI1-Gmax275_40729	Chr05	35120000	35120568	45.1455	9.44538	406	Glyma.05G159000	Protein of unknown function (DUF688)	AT1G29240
COT-WRI1-Gmax275_40793	Chr05	35353334	35353946	81.2182	12.7155	261	Glyma.05G162300	heat shock transcription factor A4A	AT4G18880	AT-HSFA4A, HSF A4A
COT-WRI1-Gmax275_40878	Chr05	35637991	35638464	16.3928	5.64984	133	Glyma.05G165800	NB-ARC domain-containing disease resistance protein	AT4G27190
COT-WRI1-Gmax275_41008	Chr05	36123101	36124251	24.3227	5.88157	666	Glyma.05G170800	Transcription factor jumonji (jmj) family protein / zinc finger (C5HC2 type) family protein	AT1G30810
COT-WRI1-Gmax275_41020	Chr05	36173431	36174535	19.0928	4.42609	649	Glyma.05G171500	Carbohydrate-binding X8 domain superfamily protein	AT4G05430
COT-WRI1-Gmax275_41049	Chr05	36264260	36265427	16.5032	5.81757	464	Glyma.05G172900	tRNA synthetase beta subunit family protein	AT1G72550
COT-WRI1-Gmax275_41053	Chr05	36273225	36276070	180.297	22.8829	206	Glyma.05G173100	ribosomal protein-related	AT1G16790
COT-WRI1-Gmax275_41053	Chr05	36273225	36276070	180.297	22.8829	206	Glyma.05G173200	CONTAINS InterPro DOMAIN/s: Mediator complex subunit Med28 (InterPro:IPR021640); BEST Arabidopsis thaliana protein match is: unknown protein (TAIR:AT3G01670.1); Has 122 Blast hits to 112 proteins in 13 species: Archae - 0; Bacteria - 0; Metazoa - 0; Fungi - 0; Plants - 122; Viruses - 0; Other Eukaryotes - 0 (source: NCBI BLink).	AT3G01680
COT-WRI1-Gmax275_41062	Chr05	36295391	36296008	36.2585	7.75957	280	Glyma.05G173600	unknown protein; BEST Arabidopsis thaliana protein match is: unknown protein (TAIR:AT3G49055.1); Has 71940 Blast hits to 38124 proteins in 2481 species: Archae - 1358; Bacteria - 12126; Metazoa - 32861; Fungi - 6786; Plants - 4024; Viruses - 195; Other Eukaryotes - 14590 (source: NCBI BLink).	AT1G24560
COT-WRI1-Gmax275_41075	Chr05	36323593	36324326	19.086	5.75982	146	Glyma.05G174200	Melibiase family protein	AT3G26380
COT-WRI1-Gmax275_41080	Chr05	36337418	36338835	33.0263	7.1793	593	Glyma.05G174400	eukaryotic translation initiation factor 4B1	AT3G26400	EIF4B1
COT-WRI1-Gmax275_41197	Chr05	36729068	36729811	11.0945	4.59629	429	Glyma.05G179300	Lipase/lipooxygenase, PLAT/LH2 family protein	AT2G22170
COT-WRI1-Gmax275_41203	Chr05	36746234	36747075	63.6326	11.857	438	Glyma.05G179700	VQ motif-containing protein	AT4G39720
COT-WRI1-Gmax275_41220	Chr05	36808413	36808767	9.51413	3.78175	155	Glyma.05G179900	Integrase-type DNA-binding superfamily protein	AT4G39780
COT-WRI1-Gmax275_41270	Chr05	37014279	37014672	16.631	5.48284	165	Glyma.05G182300
COT-WRI1-Gmax275_41317	Chr05	37154853	37155621	398.381	33.8419	334	Glyma.05G184700	chloroplast-localized ISCA-like protein	AT1G10500	ATCPISCA, CPISCA
COT-WRI1-Gmax275_41362	Chr05	37315870	37316421	32.6845	7.47071	289	Glyma.05G186500	ubiquitin-specific protease 27	AT4G39370	UBP27
COT-WRI1-Gmax275_41362	Chr05	37315870	37316421	32.6845	7.47071	289	Glyma.05G186600	26S proteasome regulatory subunit, putative (RPN5)	AT5G09900	EMB2107, RPN5A, MSA
COT-WRI1-Gmax275_41366	Chr05	37324132	37326789	161.43	22.0588	1113	Glyma.05G186700	Integrase-type DNA-binding superfamily protein	AT5G61890
COT-WRI1-Gmax275_41393	Chr05	37445094	37447191	59.5326	10.4046	336	Glyma.05G188500	carbamoyl phosphate synthetase A	AT3G27740	CARA
COT-WRI1-Gmax275_41426	Chr05	37560047	37560635	82.2896	14.8348	380	Glyma.05G189800	Transducin/WD40 repeat-like superfamily protein	AT5G24320
COT-WRI1-Gmax275_41531	Chr05	37939188	37940396	13.2124	4.7596	321	Glyma.05G195000	NAC (No Apical Meristem) domain transcriptional regulator superfamily protein	AT1G01720	ATAF1, ANAC002
COT-WRI1-Gmax275_41548	Chr05	38002430	38003069	25.6634	6.44632	306	Glyma.05G195700	CBS / octicosapeptide/Phox/Bemp1 (PB1) domains-containing protein	AT3G52950
COT-WRI1-Gmax275_41550	Chr05	38009119	38009612	14.6758	4.99758	254	Glyma.05G195800	unknown protein; FUNCTIONS IN: molecular_function unknown; INVOLVED IN: biological_process unknown; LOCATED IN: plasma membrane; EXPRESSED IN: 24 plant structures; EXPRESSED DURING: 14 growth stages; BEST Arabidopsis thaliana protein match is: unknown protein (TAIR:AT2G17705.1); Has 98 Blast hits to 98 proteins in 13 species: Archae - 0; Bacteria - 0; Metazoa - 0; Fungi - 0; Plants - 98; Viruses …	AT4G08330
COT-WRI1-Gmax275_41557	Chr05	38025341	38025865	16.7236	5.51142	104	Glyma.05G196100	diacylglycerol kinase 2	AT5G63770	ATDGK2, DGK2
COT-WRI1-Gmax275_41600	Chr05	38162741	38163378	11.9439	4.88326	309	Glyma.05G197400	GroES-like zinc-binding alcohol dehydrogenase family protein	AT5G63620
COT-WRI1-Gmax275_41615	Chr05	38210989	38211577	16.1316	4.75144	431	Glyma.05G197900	Sec14p-like phosphatidylinositol transfer family protein	AT1G72160
COT-WRI1-Gmax275_41691	Chr05	38417723	38418485	15.077	4.82192	262	Glyma.05G200500	magnesium-protoporphyrin IX methyltransferase	AT4G25080	CHLM
COT-WRI1-Gmax275_41709	Chr05	38503435	38504059	31.8185	7.23798	208	Glyma.05G201300	acyl carrier protein 4	AT4G25050	ACP4
COT-WRI1-Gmax275_41737	Chr05	38579209	38580470	23.7074	6.78258	380	Glyma.05G202200	unknown protein; FUNCTIONS IN: molecular_function unknown; INVOLVED IN: N-terminal protein myristoylation; LOCATED IN: cellular_component unknown; EXPRESSED IN: 11 plant structures; EXPRESSED DURING: L mature pollen stage, M germinated pollen stage, 4 anthesis, C globular stage, petal differentiation and expansion stage; Has 4984 Blast hits to 3288 proteins in 342 species: Archae - 12; Bacteria -…	AT5G50830
COT-WRI1-Gmax275_41736	Chr05	38578811	38579045	0.105136	1.65353	138	Glyma.05G202200	unknown protein; FUNCTIONS IN: molecular_function unknown; INVOLVED IN: N-terminal protein myristoylation; LOCATED IN: cellular_component unknown; EXPRESSED IN: 11 plant structures; EXPRESSED DURING: L mature pollen stage, M germinated pollen stage, 4 anthesis, C globular stage, petal differentiation and expansion stage; Has 4984 Blast hits to 3288 proteins in 342 species: Archae - 12; Bacteria -…	AT5G50830
COT-WRI1-Gmax275_41747	Chr05	38612681	38613756	23.5701	6.00061	466	Glyma.05G202600	homolog of Medicago truncatula MTN3	AT5G23660	MTN3, SWEET12, AtSWEET12
COT-WRI1-Gmax275_41826	Chr05	38971207	38972247	38.314	8.02963	679	Glyma.05G207500	beta-6 tubulin	AT5G12250	TUB6
COT-WRI1-Gmax275_41994	Chr05	39522662	39523654	468.722	40.9327	640	Glyma.05G214000	6-phosphogluconate dehydrogenase family protein	AT5G41670
COT-WRI1-Gmax275_42142	Chr05	40057442	40058405	385.874	33.0661	683	Glyma.05G221100	acetyl Co-enzyme a carboxylase biotin carboxylase subunit	AT5G35360	CAC2
COT-WRI1-Gmax275_42159	Chr05	40104341	40105360	6.06924	3.61524	473	Glyma.05G221500	Homeodomain-like transcriptional regulator	AT4G12750
COT-WRI1-Gmax275_42158	Chr05	40103812	40104247	10.7553	4.58751	225	Glyma.05G221500	Homeodomain-like transcriptional regulator	AT4G12750
COT-WRI1-Gmax275_42162	Chr05	40119704	40121198	18.0951	4.90613	482	Glyma.05G221700	phosphorylethanolamine cytidylyltransferase 1	AT2G38670	PECT1
COT-WRI1-Gmax275_42162	Chr05	40119704	40121198	18.0951	4.90613	482	Glyma.05G221800	unknown protein; Has 1807 Blast hits to 1807 proteins in 277 species: Archae - 0; Bacteria - 0; Metazoa - 736; Fungi - 347; Plants - 385; Viruses - 0; Other Eukaryotes - 339 (source: NCBI BLink).	AT5G35320
COT-WRI1-Gmax275_42198	Chr05	40269997	40271414	14.0396	4.46053	432	Glyma.05G223300	S-adenosyl-L-methionine-dependent methyltransferases superfamily protein	AT4G26220
COT-WRI1-Gmax275_42205	Chr05	40283703	40284764	27.446	5.77098	788	Glyma.05G223700	Insulinase (Peptidase family M16) protein	AT5G56730
COT-WRI1-Gmax275_42206	Chr05	40284895	40285079	0.356773	1.81594	40	Glyma.05G223700	Insulinase (Peptidase family M16) protein	AT5G56730
COT-WRI1-Gmax275_42263	Chr05	40480720	40481612	68.6225	10.09	251	Glyma.05G226400	MATE efflux family protein	AT4G29140
COT-WRI1-Gmax275_42271	Chr05	40498329	40499268	25.4859	6.90842	643	Glyma.05G226600	hexokinase 1	AT4G29130	ATHXK1, GIN2, HXK1
COT-WRI1-Gmax275_42335	Chr05	40686913	40688403	21.054	6.23025	1050	Glyma.05G229200
COT-WRI1-Gmax275_42392	Chr05	40897969	40899223	18.9233	5.95405	938	Glyma.05G231200	Regulator of Vps4 activity in the MVB pathway protein	AT4G32350
COT-WRI1-Gmax275_42408	Chr05	40946771	40947256	11.258	4.54782	163	Glyma.05G232000	Leucine-rich repeat (LRR) family protein	AT3G24480
COT-WRI1-Gmax275_42518	Chr05	41274890	41275495	24.0652	6.36385	215	Glyma.05G236400	glycosyl hydrolase 9B1	AT1G70710	ATGH9B1, CEL1, GH9B1
COT-WRI1-Gmax275_42520	Chr05	41279082	41279569	23.6755	5.92238	252	Glyma.05G236400	glycosyl hydrolase 9B1	AT1G70710	ATGH9B1, CEL1, GH9B1
COT-WRI1-Gmax275_42586	Chr05	41513645	41514227	38.8098	8.02353	374	Glyma.05G239400	flavin-binding, kelch repeat, f box 1	AT1G68050	ADO3, FKF1
COT-WRI1-Gmax275_42592	Chr05	41536992	41537418	26.3944	5.98887	229	Glyma.05G240000	GLU-ADT subunit B	AT1G48520	GATB
COT-WRI1-Gmax275_42683	Chr05	41833533	41833913	19.5788	5.46484	267	Glyma.05G243700	peroxin 3	AT1G48635	PEX3, PEX3-2
COT-WRI1-Gmax275_42721	Chr05	41957806	41958573	265.731	29.2888	336	Glyma.05G245700
COT-WRI1-Gmax275_42886	Chr06	279425	280215	31.0127	7.15025	392	Glyma.06G003300	Protein of unknown function (DUF1624)	AT5G47900
COT-WRI1-Gmax275_42892	Chr06	302030	303825	110.124	16.5353	502	Glyma.06G003500	SBP (S-ribonuclease binding protein) family protein	AT4G35070
COT-WRI1-Gmax275_42933	Chr06	439169	440029	47.1121	9.04747	563	Glyma.06G005200	unknown protein; BEST Arabidopsis thaliana protein match is: unknown protein (TAIR:AT5G19875.1); Has 124 Blast hits to 124 proteins in 12 species: Archae - 0; Bacteria - 0; Metazoa - 0; Fungi - 0; Plants - 124; Viruses - 0; Other Eukaryotes - 0 (source: NCBI BLink).	AT2G21180
COT-WRI1-Gmax275_42986	Chr06	651013	651641	14.1657	5.05313	209	Glyma.06G008300	nucleic acid binding;zinc ion binding;DNA binding	AT2G16485
COT-WRI1-Gmax275_43068	Chr06	921735	922511	99.897	14.1194	435	Glyma.06G012500	3-ketoacyl-CoA synthase 4	AT1G19440	KCS4
COT-WRI1-Gmax275_43134	Chr06	1160084	1160876	8.86135	4.24329	266	Glyma.06G015600	DHHC-type zinc finger family protein	AT2G33640
COT-WRI1-Gmax275_43216	Chr06	1376979	1377497	33.0263	7.1793	261	Glyma.06G018200	Zn-dependent exopeptidases superfamily protein	AT5G42320
COT-WRI1-Gmax275_43235	Chr06	1460543	1462011	11.8914	4.65025	800	Glyma.06G019200	Protein of unknown function (DUF630 and DUF632)	AT4G35240
COT-WRI1-Gmax275_43279	Chr06	1615899	1616232	14.9041	5.06625	133	Glyma.06G021300
COT-WRI1-Gmax275_43280	Chr06	1617601	1618872	18.15	5.4863	391	Glyma.06G021400	RING/U-box superfamily protein	AT5G42200
COT-WRI1-Gmax275_43312	Chr06	1751096	1751665	15.077	4.82192	344	Glyma.06G023400	unknown protein; Has 43 Blast hits to 43 proteins in 13 species: Archae - 0; Bacteria - 0; Metazoa - 0; Fungi - 0; Plants - 43; Viruses - 0; Other Eukaryotes - 0 (source: NCBI BLink).	AT3G21570
COT-WRI1-Gmax275_43335	Chr06	1809868	1810795	17.3487	5.58716	348	Glyma.06G024100	tubulin beta-1 chain	AT1G75780	TUB1
COT-WRI1-Gmax275_43390	Chr06	2026479	2027174	27.1957	6.39202	394	Glyma.06G026300	glyoxal oxidase-related protein	AT1G75620
COT-WRI1-Gmax275_43402	Chr06	2061734	2064176	37.1686	8.14165	2098	Glyma.06G026700	ATP binding microtubule motor family protein	AT4G24170
COT-WRI1-Gmax275_43420	Chr06	2107894	2108528	22.5819	6.43548	410	Glyma.06G027200	K-box region and MADS-box transcription factor family protein	AT3G54340	AP3, ATAP3
COT-WRI1-Gmax275_43422	Chr06	2111839	2115242	49.2533	9.61226	929	Glyma.06G027300	type one serine/threonine protein phosphatase 4	AT2G39840	TOPP4
COT-WRI1-Gmax275_43470	Chr06	2289727	2290134	45.0302	9.4124	234	Glyma.06G029300	UDP-Glycosyltransferase superfamily protein	AT1G75420
COT-WRI1-Gmax275_43517	Chr06	2435158	2435720	11.8634	3.98479	369	Glyma.06G031100	unknown protein; FUNCTIONS IN: molecular_function unknown; INVOLVED IN: N-terminal protein myristoylation, anaerobic respiration; LOCATED IN: cellular_component unknown; EXPRESSED IN: leaf apex, inflorescence meristem, hypocotyl, root, flower; EXPRESSED DURING: petal differentiation and expansion stage; Has 47 Blast hits to 47 proteins in 13 species: Archae - 0; Bacteria - 0; Metazoa - 0; Fungi -…	AT1G19530
COT-WRI1-Gmax275_43538	Chr06	2501283	2501725	20.5928	5.00717	237	Glyma.06G032300
COT-WRI1-Gmax275_43599	Chr06	2702660	2705082	34.926	8.4104	973	Glyma.06G034800	FUNCTIONS IN: molecular_function unknown; INVOLVED IN: biological_process unknown; LOCATED IN: endomembrane system; EXPRESSED IN: 23 plant structures; EXPRESSED DURING: 13 growth stages; CONTAINS InterPro DOMAIN/s: Oligosaccharide biosynthesis protein Alg14 like (InterPro:IPR013969); Has 640 Blast hits to 640 proteins in 277 species: Archae - 4; Bacteria - 281; Metazoa - 94; Fungi - 127; Plants -…	AT4G18230
COT-WRI1-Gmax275_43672	Chr06	2935215	2935941	12.5883	4.16558	295	Glyma.06G038700	NAD(P)-binding Rossmann-fold superfamily protein	AT4G33360	FLDH
COT-WRI1-Gmax275_43889	Chr06	3594500	3595428	15.8095	4.51609	452	Glyma.06G047600	Uncharacterised conserved protein UCP031279	AT1G58420
COT-WRI1-Gmax275_43929	Chr06	3771164	3772097	9.18308	4.07083	778	Glyma.06G049900	1-amino-cyclopropane-1-carboxylate synthase 8	AT4G37770	ACS8
COT-WRI1-Gmax275_43944	Chr06	3822815	3823311	40.5726	7.26117	266	Glyma.06G050300	CCCH-type zinc finger family protein	AT2G19810
COT-WRI1-Gmax275_43987	Chr06	3914270	3915168	75.9924	11.9272	463	Glyma.06G052000	iron regulated transporter 3	AT1G60960	IRT3, ATIRT3
COT-WRI1-Gmax275_44148	Chr06	4458088	4458670	19.8781	5.87651	371	Glyma.06G059000	ubiquitin-specific protease 19	AT2G24640	UBP19
COT-WRI1-Gmax275_44160	Chr06	4511253	4512517	28.0902	7.12745	512	Glyma.06G059500	glutamine dumper 3	AT5G57685	ATGDU3, GDU3, LSB1
COT-WRI1-Gmax275_44193	Chr06	4612396	4612829	10.8367	4.07227	157	Glyma.06G061100	Sas10/Utp3/C1D family	AT5G25080
COT-WRI1-Gmax275_44194	Chr06	4616233	4616781	24.0115	5.90479	241	Glyma.06G061200	early nodulin-like protein 14	AT2G25060	ENODL14, AtENODL14
COT-WRI1-Gmax275_44210	Chr06	4660875	4661530	17.8629	5.62694	449	Glyma.06G061900	WRKY DNA-binding protein 40	AT1G80840	WRKY40, ATWRKY40
COT-WRI1-Gmax275_44212	Chr06	4678403	4679619	23.869	6.43099	796	Glyma.06G062100	CBL-interacting protein kinase 25	AT5G25110	CIPK25, SnRK3.25
COT-WRI1-Gmax275_44252	Chr06	4897136	4898678	39.849	8.9014	1135	Glyma.06G064400	Protein kinase superfamily protein	AT2G25220
COT-WRI1-Gmax275_44272	Chr06	4993067	4993870	22.8021	6.12848	469	Glyma.06G065200	KNOTTED1-like homeobox gene 3	AT5G25220	KNAT3
COT-WRI1-Gmax275_44332	Chr06	5191499	5192622	57.8764	11.7338	237	Glyma.06G067900	unknown protein; BEST Arabidopsis thaliana protein match is: unknown protein (TAIR:AT3G24150.1); Has 39 Blast hits to 39 proteins in 10 species: Archae - 0; Bacteria - 0; Metazoa - 0; Fungi - 0; Plants - 39; Viruses - 0; Other Eukaryotes - 0 (source: NCBI BLink).	AT4G32295
COT-WRI1-Gmax275_44377	Chr06	5344103	5344846	13.8308	4.48595	246	Glyma.06G069600	cellulose synthase 1	AT4G32410	CESA1, RSW1, AtCESA1
COT-WRI1-Gmax275_44379	Chr06	5345766	5346773	19.7994	5.85319	147	Glyma.06G069700	overexpressor of cationic peroxidase 3	AT5G11270	OCP3
COT-WRI1-Gmax275_44410	Chr06	5461332	5461988	21.3223	5.43021	214	Glyma.06G071400	plant natriuretic peptide A	AT2G18660	PNP-A
COT-WRI1-Gmax275_44537	Chr06	5947865	5949110	18.4547	5.68832	716	Glyma.06G076900	Galactose oxidase/kelch repeat superfamily protein	AT2G24540	AFR
COT-WRI1-Gmax275_44574	Chr06	6089887	6092319	58.4702	10.2915	1289	Glyma.06G079000	chaperone protein dnaJ-related	AT2G24395
COT-WRI1-Gmax275_44700	Chr06	6554354	6555599	6.90271	3.74434	612	Glyma.06G085400	Exostosin family protein	AT5G19670
COT-WRI1-Gmax275_44700	Chr06	6554354	6555599	6.90271	3.74434	612	Glyma.06G085500	Exostosin family protein	AT5G25820
COT-WRI1-Gmax275_44748	Chr06	6749676	6750334	279.841	29.1781	310	Glyma.06G087100	alpha/beta-Hydrolases superfamily protein	AT5G11650
COT-WRI1-Gmax275_44750	Chr06	6753434	6754057	10.2742	4.32807	393	Glyma.06G087100	alpha/beta-Hydrolases superfamily protein	AT5G11650
COT-WRI1-Gmax275_44812	Chr06	6962005	6962680	16.5273	5.5691	348	Glyma.06G089800	Inositol 1,3,4-trisphosphate 5/6-kinase family protein	AT4G08170
COT-WRI1-Gmax275_44845	Chr06	7102348	7103260	52.1287	7.98485	562	Glyma.06G091000	sucrose transporter 4	AT1G09960	SUT4, ATSUT4, SUC4, ATSUC4
COT-WRI1-Gmax275_44931	Chr06	7427284	7428011	12.3511	4.59612	499	Glyma.06G094300	phosphoglucose isomerase 1	AT4G24620	PGI1, PGI
COT-WRI1-Gmax275_44932	Chr06	7431986	7432817	14.4576	4.33899	499	Glyma.06G094400	G-box regulating factor 6	AT5G10450	GRF6, AFT1, 14-3-3lambda
COT-WRI1-Gmax275_44966	Chr06	7574063	7574668	38.978	8.64923	256	Glyma.06G095800	time for coffee	AT3G22380	TIC
COT-WRI1-Gmax275_45000	Chr06	7714081	7714976	21.4997	5.88086	301	Glyma.06G097700	Protein kinase superfamily protein	AT4G24480
COT-WRI1-Gmax275_45020	Chr06	7769570	7770055	65.542	12.0175	221	Glyma.06G097900	GATA-type zinc finger protein with TIFY domain	AT4G24470	ZIM, GATA25
COT-WRI1-Gmax275_45073	Chr06	7969033	7970134	32.4256	7.67459	819	Glyma.06G100300	Cupredoxin superfamily protein	AT1G72230
COT-WRI1-Gmax275_45121	Chr06	8153000	8154009	13.2964	5.1101	845	Glyma.06G102500	S-adenosyl-L-methionine-dependent methyltransferases superfamily protein	AT1G78240	TSD2, QUA2
COT-WRI1-Gmax275_45157	Chr06	8309389	8310287	134.632	18.8811	380	Glyma.06G104400	VQ motif-containing protein	AT4G39720
COT-WRI1-Gmax275_45158	Chr06	8315526	8316347	79.9801	13.1259	382	Glyma.06G104500	VQ motif-containing protein	AT1G35830
COT-WRI1-Gmax275_45161	Chr06	8335782	8340245	65.1833	11.9162	2521	Glyma.06G104600	Tetratricopeptide repeat (TPR)-like superfamily protein	AT1G78120	TPR12
COT-WRI1-Gmax275_45245	Chr06	8667163	8668341	52.0082	9.27463	773	Glyma.06G107800	serine hydroxymethyltransferase 7	AT1G36370	SHM7
COT-WRI1-Gmax275_45325	Chr06	8956626	8957529	69.6174	9.91769	622	Glyma.06G110800	GRAS family transcription factor	AT4G08250
COT-WRI1-Gmax275_45332	Chr06	8984270	8985125	10.703	4.46741	469	Glyma.06G111100	Histone H3 K4-specific methyltransferase SET7/9 family protein	AT1G21920
COT-WRI1-Gmax275_45343	Chr06	9044683	9045231	22.7272	6.22597	413	Glyma.06G111700	nodulin MtN21 /EamA-like transporter family protein	AT4G08290
COT-WRI1-Gmax275_45383	Chr06	9174138	9174999	185.633	18.5957	256	Glyma.06G112900	long chain acyl-CoA synthetase 9	AT1G77590	LACS9
COT-WRI1-Gmax275_45401	Chr06	9261375	9262159	11.7312	4.41064	165	Glyma.06G114200	Eukaryotic aspartyl protease family protein	AT1G44130
COT-WRI1-Gmax275_45406	Chr06	9275586	9276135	100.052	13.9799	289	Glyma.06G114400	thylakoidal ascorbate peroxidase	AT1G77490	TAPX
COT-WRI1-Gmax275_45417	Chr06	9322402	9322868	20.8116	5.13595	175	Glyma.06G114800	PDI-like 1-2	AT1G77510	ATPDIL1-2, PDI6, ATPDI6, PDIL1-2
COT-WRI1-Gmax275_45426	Chr06	9351618	9352456	22.8506	6.51738	691	Glyma.06G115100	IAA-leucine resistant (ILR)-like gene 6	AT1G44350	ILL6
COT-WRI1-Gmax275_45443	Chr06	9431119	9431723	35.752	7.89589	203	Glyma.06G115900	CONTAINS InterPro DOMAIN/s: Protein of unknown function DUF688 (InterPro:IPR007789); BEST Arabidopsis thaliana protein match is: hydroxyproline-rich glycoprotein family protein (TAIR:AT1G21695.1); Has 328 Blast hits to 314 proteins in 61 species: Archae - 0; Bacteria - 12; Metazoa - 130; Fungi - 28; Plants - 92; Viruses - 10; Other Eukaryotes - 56 (source: NCBI BLink).	AT1G77400
COT-WRI1-Gmax275_45516	Chr06	9660447	9661120	9.91954	4.30845	243	Glyma.06G118700
COT-WRI1-Gmax275_45551	Chr06	9750557	9753658	699.695	66.3979	2440	Glyma.06G119800	BEST Arabidopsis thaliana protein match is: embryo defective 2170 (TAIR:AT1G21390.1); Has 65 Blast hits to 65 proteins in 23 species: Archae - 0; Bacteria - 8; Metazoa - 1; Fungi - 8; Plants - 40; Viruses - 3; Other Eukaryotes - 5 (source: NCBI BLink).	AT1G76980
COT-WRI1-Gmax275_45567	Chr06	9802914	9803862	24.0115	5.90479	316	Glyma.06G120500	ACT domain repeat 3	AT1G76990	ACR3
COT-WRI1-Gmax275_45757	Chr06	10514542	10515851	95.8032	14.0236	693	Glyma.06G127900	CCT motif family protein	AT5G53420
COT-WRI1-Gmax275_45842	Chr06	10780688	10781866	380.538	34.7714	795	Glyma.06G131200	acyl-CoA binding protein 2	AT4G27780	ACBP2
COT-WRI1-Gmax275_45888	Chr06	10975941	10976346	14.878	4.85921	252	Glyma.06G133400	Ypt/Rab-GAP domain of gyp1p superfamily protein	AT3G49350
COT-WRI1-Gmax275_45920	Chr06	11086599	11088887	125.711	17.4222	571	Glyma.06G134900	heat shock protein 21	AT4G27670	HSP21
COT-WRI1-Gmax275_45921	Chr06	11089389	11090304	13.4953	5.06055	324	Glyma.06G135000	unknown protein; INVOLVED IN: N-terminal protein myristoylation; LOCATED IN: cellular_component unknown; BEST Arabidopsis thaliana protein match is: unknown protein (TAIR:AT3G10120.1); Has 1807 Blast hits to 1807 proteins in 277 species: Archae - 0; Bacteria - 0; Metazoa - 736; Fungi - 347; Plants - 385; Viruses - 0; Other Eukaryotes - 339 (source: NCBI BLink).	AT5G03890
COT-WRI1-Gmax275_45945	Chr06	11169929	11171321	22.3162	5.99395	599	Glyma.06G136400	unknown protein; Has 133 Blast hits to 129 proteins in 40 species: Archae - 2; Bacteria - 0; Metazoa - 60; Fungi - 5; Plants - 29; Viruses - 0; Other Eukaryotes - 37 (source: NCBI BLink).	AT5G24500
COT-WRI1-Gmax275_45994	Chr06	11291628	11292623	12.9968	5.12756	660	Glyma.06G138200	Calcium-binding endonuclease/exonuclease/phosphatase family	AT5G54130
COT-WRI1-Gmax275_46056	Chr06	11520221	11520794	52.187	10.4278	259	Glyma.06G141300	unknown protein; BEST Arabidopsis thaliana protein match is: unknown protein (TAIR:AT3G10880.1); Has 1807 Blast hits to 1807 proteins in 277 species: Archae - 0; Bacteria - 0; Metazoa - 736; Fungi - 347; Plants - 385; Viruses - 0; Other Eukaryotes - 339 (source: NCBI BLink).	AT5G05180
COT-WRI1-Gmax275_46126	Chr06	11770280	11770603	34.2981	8.22105	169	Glyma.06G144600	nodulin MtN21 /EamA-like transporter family protein	AT1G06890
COT-WRI1-Gmax275_46159	Chr06	11923452	11924403	281.812	27.2842	274	Glyma.06G146000	unknown protein; BEST Arabidopsis thaliana protein match is: unknown protein (TAIR:AT1G08530.1); Has 35333 Blast hits to 34131 proteins in 2444 species: Archae - 798; Bacteria - 22429; Metazoa - 974; Fungi - 991; Plants - 531; Viruses - 0; Other Eukaryotes - 9610 (source: NCBI BLink).	AT5G09995
COT-WRI1-Gmax275_46163	Chr06	11943911	11945136	41.4046	9.02858	755	Glyma.06G146400	disproportionating enzyme	AT5G64860	DPE1
COT-WRI1-Gmax275_46215	Chr06	12120548	12121489	21.771	6.32001	716	Glyma.06G148400	Integrase-type DNA-binding superfamily protein	AT5G61890
COT-WRI1-Gmax275_46221	Chr06	12143796	12144349	17.5486	5.31539	141	Glyma.06G148600	like COV 2	AT1G43130	LCV2
COT-WRI1-Gmax275_46246	Chr06	12240680	12241226	28.2985	6.67664	286	Glyma.06G149900	Duplicated homeodomain-like superfamily protein	AT1G76880
COT-WRI1-Gmax275_46311	Chr06	12475253	12476875	38.9069	8.953	609	Glyma.06G152800	phosphatidylinositol 4-OH kinase beta1	AT5G64070	PI-4KBETA1, PI4KBETA1
COT-WRI1-Gmax275_46339	Chr06	12545575	12546807	6.05364	3.45071	786	Glyma.06G153800	RmlC-like cupins superfamily protein	AT5G61750
COT-WRI1-Gmax275_46339	Chr06	12545575	12546807	6.05364	3.45071	786	Glyma.06G153900	Pectin lyase-like superfamily protein	AT4G33440
COT-WRI1-Gmax275_46407	Chr06	12772466	12773444	20.3023	5.18384	181	Glyma.06G155700	farnesylcysteine lyase	AT5G63910	FCLY
COT-WRI1-Gmax275_46422	Chr06	12803630	12804078	14.3598	4.71476	285	Glyma.06G156000	sirtuin 2	AT5G09230	SRT2
COT-WRI1-Gmax275_46472	Chr06	12971912	12972910	21.1621	6.39774	155	Glyma.06G158000	fatty acid amide hydrolase	AT5G64440	AtFAAH, FAAH
COT-WRI1-Gmax275_46560	Chr06	13270825	13271322	38.1498	7.36957	244	Glyma.06G160600	Protein kinase superfamily protein	AT2G40980
COT-WRI1-Gmax275_46560	Chr06	13270825	13271322	38.1498	7.36957	244	Glyma.06G160700
COT-WRI1-Gmax275_46561	Chr06	13279920	13280515	17.2721	5.23758	327	Glyma.06G160800	phosphate deficiency response 2	AT5G23630	PDR2, MIA
COT-WRI1-Gmax275_46574	Chr06	13353399	13353889	45.2365	8.85269	241	Glyma.06G161400	Transmembrane CLPTM1 family protein	AT5G08500
COT-WRI1-Gmax275_46578	Chr06	13372409	13372787	50.5358	9.9629	163	Glyma.06G161800	GDSL-like Lipase/Acylhydrolase superfamily protein	AT5G08460
COT-WRI1-Gmax275_46592	Chr06	13411604	13412098	51.3687	8.72713	225	Glyma.06G162300	respiratory burst oxidase homologue D	AT5G47910	RBOHD, ATRBOHD
COT-WRI1-Gmax275_46606	Chr06	13464173	13464836	21.9655	6.12782	226	Glyma.06G162900	unknown protein; CONTAINS InterPro DOMAIN/s: Protein of unknown function DUF339 (InterPro:IPR005631); Has 532 Blast hits to 532 proteins in 207 species: Archae - 0; Bacteria - 285; Metazoa - 16; Fungi - 41; Plants - 40; Viruses - 0; Other Eukaryotes - 150 (source: NCBI BLink).	AT5G51040
COT-WRI1-Gmax275_46667	Chr06	13693849	13694217	16.1818	5.23556	203	Glyma.06G165200	CLPC homologue 1	AT5G50920	CLPC, ATHSP93-V, HSP93-V, DCA1, CLPC1
COT-WRI1-Gmax275_46711	Chr06	13831615	13832477	30.9172	7.12488	489	Glyma.06G166000	ARM repeat superfamily protein	AT5G50900
COT-WRI1-Gmax275_46911	Chr06	14698528	14699757	25.4957	7.05388	1004	Glyma.06G174000	relative of early flowering 6	AT3G48430	REF6
COT-WRI1-Gmax275_46948	Chr06	14818075	14819580	33.0263	7.1793	1276	Glyma.06G175100	Leucine-rich repeat protein kinase family protein	AT2G31880	SOBIR1, EVR
COT-WRI1-Gmax275_46958	Chr06	14848577	14850578	12.8441	4.85033	395	Glyma.06G175500	seed imbibition 2	AT3G57520	AtSIP2, SIP2
COT-WRI1-Gmax275_46962	Chr06	14856509	14858346	24.9602	6.75091	1324	Glyma.06G175600	glyoxal oxidase-related protein	AT1G14430
COT-WRI1-Gmax275_47162	Chr06	15506017	15507006	361.744	39.419	448	Glyma.06G181600	Glucose-6-phosphate/phosphate translocator-related	AT5G33320	CUE1, PPT, ARAPPT
COT-WRI1-Gmax275_47230	Chr06	15854820	15856524	9.366	4.22089	1066	Glyma.06G183800	plant U-box 18	AT1G10560	PUB18, ATPUB18
COT-WRI1-Gmax275_47304	Chr06	16109318	16109710	8.85779	4.14475	164	Glyma.06G185400	plant U-box 38	AT5G65200	PUB38, ATPUB38
COT-WRI1-Gmax275_47403	Chr06	16505495	16506989	87.7617	14.2458	489	Glyma.06G189100	Pathogenesis-related thaumatin superfamily protein	AT1G75800
COT-WRI1-Gmax275_47535	Chr06	17151062	17151532	18.5174	5.59253	223	Glyma.06G193200	NAP1-related protein 2	AT1G18800	NRP2
COT-WRI1-Gmax275_47628	Chr06	17622137	17622770	87.8373	12.7926	389	Glyma.06G196300	Vesicle transport v-SNARE family protein	AT1G26670	VTI12, ATVTI12, VTI1B
COT-WRI1-Gmax275_47662	Chr06	17791799	17794686	73.7506	13.8167	2104	Glyma.06G197000	F-box family protein	AT3G06240
COT-WRI1-Gmax275_47684	Chr06	17910987	17911450	27.7255	6.20596	243	Glyma.06G197300	eukaryotic elongation factor 5A-1	AT1G13950	EIF-5A, ELF5A-1, ATELF5A-1, EIF5A
COT-WRI1-Gmax275_47871	Chr06	18826054	18827296	26.1562	7.4174	733	Glyma.06G202500	U5 small nuclear ribonucleoprotein helicase	AT5G61140
COT-WRI1-Gmax275_47872	Chr06	18827377	18827606	2.28711	2.70621	80	Glyma.06G202500	U5 small nuclear ribonucleoprotein helicase	AT5G61140
COT-WRI1-Gmax275_47957	Chr06	19160531	19160885	12.3511	4.59612	146	Glyma.06G204100	ABI five binding protein 3	AT3G29575	AFP3
COT-WRI1-Gmax275_48077	Chr06	19722070	19723146	19.7005	6.34049	469	Glyma.06G206100	annexin 2	AT5G65020	ANNAT2
COT-WRI1-Gmax275_48183	Chr06	20314831	20315506	27.6022	7.1229	451	Glyma.06G208200	enolase 1	AT1G74030	ENO1
COT-WRI1-Gmax275_48666	Chr06	23650548	23650823	13.6929	4.44985	133	Glyma.06G218500	Nucleotide/sugar transporter family protein	AT4G32272
COT-WRI1-Gmax275_50602	Chr06	44160332	44165020	14.0393	4.90894	2917	Glyma.06G257700	S-locus lectin protein kinase family protein	AT4G27290
COT-WRI1-Gmax275_51101	Chr06	46668543	46669523	83.8208	13.1991	239	Glyma.06G275700	aspartate aminotransferase 1	AT2G30970	ASP1
COT-WRI1-Gmax275_51182	Chr06	47190634	47192749	434.882	41.9056	586	Glyma.06G283800	TRICHOME BIREFRINGENCE-LIKE 39	AT2G42570	TBL39
COT-WRI1-Gmax275_51251	Chr06	47481343	47482440	12.5403	5.09037	507	Glyma.06G286400	ubiquitin-specific protease 15	AT1G17110	UBP15
COT-WRI1-Gmax275_51404	Chr06	48357045	48357922	52.2028	9.32237	374	Glyma.06G294500	expansin B3	AT4G28250	ATEXPB3, EXPB3, ATHEXP BETA 1.6
COT-WRI1-Gmax275_51415	Chr06	48395875	48396831	19.8925	5.65467	356	Glyma.06G295000	alpha/beta-Hydrolases superfamily protein	AT4G02340
COT-WRI1-Gmax275_51425	Chr06	48428788	48430108	14.0501	5.01703	692	Glyma.06G295300	Integrase-type DNA-binding superfamily protein	AT4G28140
COT-WRI1-Gmax275_51449	Chr06	48493858	48495942	255.444	30.7295	1759	Glyma.06G296100	Protein of unknown function (DUF789)	AT1G03610
COT-WRI1-Gmax275_51448	Chr06	48493609	48493792	0	1.52634	79	Glyma.06G296100	Protein of unknown function (DUF789)	AT1G03610
COT-WRI1-Gmax275_51481	Chr06	48656195	48657203	428.209	41.4267	417	Glyma.06G297400
COT-WRI1-Gmax275_51490	Chr06	48693613	48697060	570.701	59.1937	2882	Glyma.06G298000	Family of unknown function (DUF566) _x0001_	AT2G20815	QWRF3
COT-WRI1-Gmax275_51519	Chr06	48800052	48800974	183.515	23.4858	556	Glyma.06G299500
COT-WRI1-Gmax275_51553	Chr06	49031738	49032484	157.735	18.859	519	Glyma.06G301300	Integrase-type DNA-binding superfamily protein	AT2G40340	DREB2C, AtERF48
COT-WRI1-Gmax275_51553	Chr06	49031738	49032484	157.735	18.859	519	Glyma.06G301400
COT-WRI1-Gmax275_51561	Chr06	49053792	49054154	23.9031	6.56907	197	Glyma.06G301600	Tetratricopeptide repeat (TPR)-like superfamily protein	AT3G26782
COT-WRI1-Gmax275_51562	Chr06	49054210	49054376	0.327736	1.74543	14	Glyma.06G301600	Tetratricopeptide repeat (TPR)-like superfamily protein	AT3G26782
COT-WRI1-Gmax275_51650	Chr06	49461074	49461546	21.891	6.10624	282	Glyma.06G305700	aconitase 3	AT2G05710	ACO3
COT-WRI1-Gmax275_51661	Chr06	49494749	49497217	324.383	32.4578	700	Glyma.06G306000	Galactosyltransferase family protein	AT1G05170
COT-WRI1-Gmax275_51778	Chr06	49981086	49981501	48.5649	9.42793	195	Glyma.06G311100	NB-ARC domain-containing disease resistance protein	AT3G07040	RPM1, RPS3
COT-WRI1-Gmax275_51778	Chr06	49981086	49981501	48.5649	9.42793	195	Glyma.06G311200	NB-ARC domain-containing disease resistance protein	AT3G07040	RPM1, RPS3
COT-WRI1-Gmax275_51868	Chr06	50305793	50306815	74.1864	12.3322	518	Glyma.06G314200	Plant invertase/pectin methylesterase inhibitor superfamily	AT5G04970
COT-WRI1-Gmax275_51911	Chr06	50563698	50564462	50.2385	10.0484	373	Glyma.06G316800	cellulose synthase 5	AT5G09870	CESA5
COT-WRI1-Gmax275_51911	Chr06	50563698	50564462	50.2385	10.0484	373	Glyma.06G316900	biotin F	AT5G04620	ATBIOF, BIOF
COT-WRI1-Gmax275_51955	Chr06	50719039	50720784	33.1581	8.03643	848	Glyma.06G318600	NB-ARC domain-containing disease resistance protein	AT3G14470
COT-WRI1-Gmax275_52039	Chr06	51119267	51119807	16.0117	5.18536	127	Glyma.06G323200	unknown protein; Has 34 Blast hits to 33 proteins in 15 species: Archae - 0; Bacteria - 0; Metazoa - 0; Fungi - 0; Plants - 32; Viruses - 0; Other Eukaryotes - 2 (source: NCBI BLink).	AT1G73970
COT-WRI1-Gmax275_52039	Chr06	51119267	51119807	16.0117	5.18536	127	Glyma.06G323300
COT-WRI1-Gmax275_52220	Chr07	422010	423396	202.594	22.3951	827	Glyma.07G005800
COT-WRI1-Gmax275_52322	Chr07	850671	851195	32.1314	7.07214	258	Glyma.07G011200	DNA replication protein-related	AT5G49010	SLD5
COT-WRI1-Gmax275_52333	Chr07	909361	909613	1.03258	2.15514	154	Glyma.07G011900	Pyridoxal phosphate phosphatase-related protein	AT1G17710
COT-WRI1-Gmax275_52334	Chr07	909684	909958	0.390821	1.7588	117	Glyma.07G011900	Pyridoxal phosphate phosphatase-related protein	AT1G17710
COT-WRI1-Gmax275_52335	Chr07	910015	911211	34.574	6.9817	929	Glyma.07G011900	Pyridoxal phosphate phosphatase-related protein	AT1G17710
COT-WRI1-Gmax275_52450	Chr07	1379778	1381732	233.613	26.8578	470	Glyma.07G017000	Uncharacterised protein family (UPF0497)	AT3G16300
COT-WRI1-Gmax275_52458	Chr07	1406798	1409012	35.2628	7.90219	1076	Glyma.07G017400	unknown protein; Has 37 Blast hits to 37 proteins in 13 species: Archae - 0; Bacteria - 0; Metazoa - 0; Fungi - 0; Plants - 35; Viruses - 0; Other Eukaryotes - 2 (source: NCBI BLink).	AT1G52155
COT-WRI1-Gmax275_52468	Chr07	1431690	1433454	20.5719	6.34596	430	Glyma.07G017800	Basic-leucine zipper (bZIP) transcription factor family protein	AT2G40950	BZIP17
COT-WRI1-Gmax275_52594	Chr07	1806060	1806725	20.8758	6.30694	474	Glyma.07G023500	CBL-interacting protein kinase 25	AT5G25110	CIPK25, SnRK3.25
COT-WRI1-Gmax275_52635	Chr07	2020342	2020886	15.2585	5.06751	309	Glyma.07G025800	Integrase-type DNA-binding superfamily protein	AT5G25190
COT-WRI1-Gmax275_52641	Chr07	2037913	2040589	15.5367	5.49356	1195	Glyma.07G025900	H(+)-ATPase 9	AT1G80660	AHA9, HA9
COT-WRI1-Gmax275_52658	Chr07	2118978	2119810	34.9777	7.96571	251	Glyma.07G027000	Integrase-type DNA-binding superfamily protein	AT1G80580
COT-WRI1-Gmax275_52693	Chr07	2298774	2299204	34.5627	7.57726	188	Glyma.07G028600	Actin-like ATPase superfamily protein	AT1G80460	NHO1, GLI1
COT-WRI1-Gmax275_52721	Chr07	2380313	2381580	497.063	44.4457	431	Glyma.07G029800	phosphatidic acid phosphatase-related / PAP2-related	AT3G15820	ROD1
COT-WRI1-Gmax275_52741	Chr07	2456680	2458027	149.906	19.2604	874	Glyma.07G031000	unknown protein; FUNCTIONS IN: molecular_function unknown; INVOLVED IN: biological_process unknown; LOCATED IN: endomembrane system; BEST Arabidopsis thaliana protein match is: unknown protein (TAIR:AT3G15760.1); Has 35333 Blast hits to 34131 proteins in 2444 species: Archae - 798; Bacteria - 22429; Metazoa - 974; Fungi - 991; Plants - 531; Viruses - 0; Other Eukaryotes - 9610 (source: NCBI BLink…	AT1G52565
COT-WRI1-Gmax275_52776	Chr07	2586487	2587095	18.8227	4.9987	300	Glyma.07G033000	alpha/beta-Hydrolases superfamily protein	AT1G80280
COT-WRI1-Gmax275_52805	Chr07	2657277	2658000	69.6521	11.8533	216	Glyma.07G033900	CONTAINS InterPro DOMAIN/s: EGF-like (InterPro:IPR006210); Has 259 Blast hits to 234 proteins in 55 species: Archae - 0; Bacteria - 0; Metazoa - 184; Fungi - 0; Plants - 69; Viruses - 0; Other Eukaryotes - 6 (source: NCBI BLink).	AT4G14746
COT-WRI1-Gmax275_52816	Chr07	2729957	2730957	13.1777	4.65334	541	Glyma.07G034400	Galactose oxidase/kelch repeat superfamily protein	AT1G80440
COT-WRI1-Gmax275_52876	Chr07	2950453	2951047	25.5963	6.67367	143	Glyma.07G036400	phospholipid:diacylglycerol acyltransferase	AT5G13640	ATPDAT, PDAT, PDAT1
COT-WRI1-Gmax275_52890	Chr07	3001963	3005459	250.116	30.4253	1903	Glyma.07G036700	unknown protein; BEST Arabidopsis thaliana protein match is: unknown protein (TAIR:AT1G54200.1); Has 1485 Blast hits to 418 proteins in 98 species: Archae - 0; Bacteria - 6; Metazoa - 246; Fungi - 61; Plants - 107; Viruses - 6; Other Eukaryotes - 1059 (source: NCBI BLink).	AT3G13980
COT-WRI1-Gmax275_52970	Chr07	3328598	3329332	26.2377	6.72858	474	Glyma.07G040200	FUNCTIONS IN: molecular_function unknown; INVOLVED IN: biological_process unknown; LOCATED IN: keratin filament, chloroplast; CONTAINS InterPro DOMAIN/s: Keratin, high sulphur B2 protein (InterPro:IPR002494); Has 6153 Blast hits to 2882 proteins in 265 species: Archae - 6; Bacteria - 47; Metazoa - 4777; Fungi - 68; Plants - 187; Viruses - 30; Other Eukaryotes - 1038 (source: NCBI BLink).	AT5G20635
COT-WRI1-Gmax275_53041	Chr07	3604418	3605148	13.4208	4.9268	243	Glyma.07G043500	SAUR-like auxin-responsive protein family	AT1G72430
COT-WRI1-Gmax275_53090	Chr07	3821321	3822962	30.2515	7.47642	656	Glyma.07G045800	Remorin family protein	AT1G53860
COT-WRI1-Gmax275_53101	Chr07	3872559	3872887	0.554822	1.94143	224	Glyma.07G046100	exocyst complex component sec10	AT5G12370	SEC10
COT-WRI1-Gmax275_53102	Chr07	3872970	3873321	44.5658	9.28151	181	Glyma.07G046100	exocyst complex component sec10	AT5G12370	SEC10
COT-WRI1-Gmax275_53182	Chr07	4214616	4215578	531.068	46.7076	655	Glyma.07G049600	pyruvate dehydrogenase E1 alpha	AT1G01090	PDH-E1 ALPHA
COT-WRI1-Gmax275_53247	Chr07	4501585	4502341	167.705	21.0612	362	Glyma.07G051900
COT-WRI1-Gmax275_53247	Chr07	4501585	4502341	167.705	21.0612	362	Glyma.07G052000
COT-WRI1-Gmax275_53273	Chr07	4604319	4604503	1.71725	2.3946	45	Glyma.07G052600	unknown protein; LOCATED IN: chloroplast; EXPRESSED IN: 22 plant structures; EXPRESSED DURING: 13 growth stages; Has 110095 Blast hits to 59224 proteins in 2216 species: Archae - 177; Bacteria - 15429; Metazoa - 38345; Fungi - 18843; Plants - 13341; Viruses - 3084; Other Eukaryotes - 20876 (source: NCBI BLink).	AT2G46630
COT-WRI1-Gmax275_53274	Chr07	4604562	4606365	22.5966	6.07135	891	Glyma.07G052600	unknown protein; LOCATED IN: chloroplast; EXPRESSED IN: 22 plant structures; EXPRESSED DURING: 13 growth stages; Has 110095 Blast hits to 59224 proteins in 2216 species: Archae - 177; Bacteria - 15429; Metazoa - 38345; Fungi - 18843; Plants - 13341; Viruses - 3084; Other Eukaryotes - 20876 (source: NCBI BLink).	AT2G46630
COT-WRI1-Gmax275_53292	Chr07	4689216	4689819	12.3531	3.91095	403	Glyma.07G053600	ORMDL family protein	AT5G42000
COT-WRI1-Gmax275_53292	Chr07	4689216	4689819	12.3531	3.91095	403	Glyma.07G053700
COT-WRI1-Gmax275_53309	Chr07	4759593	4760104	20.5062	6.06376	318	Glyma.07G054300	unknown protein; FUNCTIONS IN: molecular_function unknown; INVOLVED IN: biological_process unknown; LOCATED IN: chloroplast; EXPRESSED IN: 23 plant structures; EXPRESSED DURING: 15 growth stages; BEST Arabidopsis thaliana protein match is: unknown protein (TAIR:AT4G24026.1); Has 1807 Blast hits to 1807 proteins in 277 species: Archae - 0; Bacteria - 0; Metazoa - 736; Fungi - 347; Plants - 385; Vi…	AT4G10810
COT-WRI1-Gmax275_53340	Chr07	4882842	4883329	24.2708	6.54735	193	Glyma.07G055300	Eukaryotic aspartyl protease family protein	AT1G01300
COT-WRI1-Gmax275_53359	Chr07	4931317	4932217	17.7364	4.6677	666	Glyma.07G055900	Tetratricopeptide repeat (TPR)-like superfamily protein	AT1G01320
COT-WRI1-Gmax275_53403	Chr07	5112978	5114805	94.1867	14.3676	1118	Glyma.07G057600	TRICHOME BIREFRINGENCE-LIKE 25	AT1G01430	TBL25
COT-WRI1-Gmax275_53538	Chr07	5925662	5926960	12.5705	4.86934	904	Glyma.07G065700	ACC synthase 1	AT3G61510	ACS1, AT-ACS1
COT-WRI1-Gmax275_53727	Chr07	6714478	6716759	24.4302	6.86619	1181	Glyma.07G073700	K+ efflux antiporter 2	AT4G00630	KEA2, ATKEA2
COT-WRI1-Gmax275_53775	Chr07	6895362	6895888	36.9473	7.43189	310	Glyma.07G076100	BON association protein 2	AT2G45760	BAP2, BAL
COT-WRI1-Gmax275_53838	Chr07	7158410	7158856	17.0548	4.98853	277	Glyma.07G078600	related to AP2 11	AT5G19790	RAP2.11
COT-WRI1-Gmax275_53951	Chr07	7746816	7747454	13.5016	4.95225	399	Glyma.07G083900	Phosphorylase superfamily protein	AT4G28940
COT-WRI1-Gmax275_54043	Chr07	8094192	8094649	11.3947	4.69665	257	Glyma.07G087500	aldehyde dehydrogenase 2C4	AT3G24503	ALDH2C4, ALDH1A, REF1
COT-WRI1-Gmax275_54105	Chr07	8416874	8417459	14.5836	4.44329	314	Glyma.07G089800	cytochrome P450, family 71, subfamily B, polypeptide 34	AT3G26300	CYP71B34
COT-WRI1-Gmax275_54262	Chr07	9162985	9163342	24.4722	6.24052	209	Glyma.07G097600
COT-WRI1-Gmax275_54270	Chr07	9192539	9193648	70.8263	10.5695	465	Glyma.07G097800	Uncharacterised conserved protein UCP031088, alpha/beta hydrolase	AT1G15060
COT-WRI1-Gmax275_54271	Chr07	9198668	9203972	565.218	58.7574	3455	Glyma.07G097900	Octicosapeptide/Phox/Bem1p family protein	AT2G01190
COT-WRI1-Gmax275_54446	Chr07	10008008	10008459	11.0527	4.29755	140	Glyma.07G104100
COT-WRI1-Gmax275_54448	Chr07	10017567	10018014	12.7031	4.80541	277	Glyma.07G104200	nudix hydrolase homolog 4	AT1G18300	atnudt4, NUDT4
COT-WRI1-Gmax275_54458	Chr07	10073456	10076316	383.682	38.1939	1449	Glyma.07G104300	unknown protein; BEST Arabidopsis thaliana protein match is: unknown protein (TAIR:AT1G24600.1); Has 22 Blast hits to 22 proteins in 5 species: Archae - 0; Bacteria - 0; Metazoa - 0; Fungi - 0; Plants - 22; Viruses - 0; Other Eukaryotes - 0 (source: NCBI BLink).	AT1G67920
COT-WRI1-Gmax275_54464	Chr07	10090836	10092639	118.716	17.5412	1174	Glyma.07G104500	glutamine synthase clone R1	AT5G37600	ATGSR1, GLN1;1, GSR 1, ATGLN1;1
COT-WRI1-Gmax275_54485	Chr07	10220489	10221542	29.487	6.75068	322	Glyma.07G105700	MAP kinase kinase 9	AT1G73500	ATMKK9, MKK9
COT-WRI1-Gmax275_54531	Chr07	10419328	10420169	8.59487	4.15083	305	Glyma.07G106900	embryo sac development arrest 7	AT3G56990	EDA7
COT-WRI1-Gmax275_54843	Chr07	11819132	11819616	20.3461	5.78158	233	Glyma.07G113500	H(+)-ATPase 11	AT5G62670	AHA11, HA11
COT-WRI1-Gmax275_54966	Chr07	12832678	12833681	43.436	9.28654	388	Glyma.07G116500	UDP-Glycosyltransferase superfamily protein	AT4G01070	GT72B1, UGT72B1
COT-WRI1-Gmax275_54982	Chr07	13015589	13016368	39.0395	8.8269	528	Glyma.07G116700	basic helix-loop-helix (bHLH) DNA-binding superfamily protein	AT2G22760
COT-WRI1-Gmax275_54992	Chr07	13073437	13073865	24.3926	6.10776	183	Glyma.07G117000	ATPase, F1 complex, delta/epsilon subunit	AT5G47030
COT-WRI1-Gmax275_55220	Chr07	14254927	14255538	49.9389	9.63819	239	Glyma.07G121900	multidrug resistance-associated protein 9	AT3G60160	ATMRP9, MRP9, ABCC9
COT-WRI1-Gmax275_55310	Chr07	14708060	14708750	12.382	4.70378	159	Glyma.07G124100	Pectin lyase-like superfamily protein	AT5G17200
COT-WRI1-Gmax275_55378	Chr07	14978921	14979471	56.397	11.287	341	Glyma.07G125300	nuclear RNA polymerase C2	AT5G45140	NRPC2
COT-WRI1-Gmax275_55519	Chr07	15564624	15569355	547.771	54.197	2485	Glyma.07G131800	pol-like 5	AT1G07630	PLL5
COT-WRI1-Gmax275_55548	Chr07	15702513	15704083	83.968	13.6162	1004	Glyma.07G132600	expansin A4	AT2G39700	ATEXPA4, ATEXP4, ATHEXP ALPHA 1.6, EXPA4
COT-WRI1-Gmax275_55584	Chr07	15922269	15922911	10.5097	4.31029	355	Glyma.07G134300	Eukaryotic aspartyl protease family protein	AT5G02190	EMB24, ATASP38, PCS1
COT-WRI1-Gmax275_55689	Chr07	16462423	16463660	54.7422	10.9878	754	Glyma.07G138800	Protein of unknown function, DUF617	AT2G37880
COT-WRI1-Gmax275_55712	Chr07	16550206	16553195	216.563	27.4202	417	Glyma.07G139300	Encodes a protein involved in salt tolerance, names SIS (Salt Induced Serine rich).	AT5G02020	SIS
COT-WRI1-Gmax275_55736	Chr07	16670981	16673270	504.255	51.7551	1385	Glyma.07G140800	Adenine nucleotide alpha hydrolases-like superfamily protein	AT3G53990
COT-WRI1-Gmax275_55793	Chr07	16977904	16978597	176.533	21.9106	222	Glyma.07G142600	Laccase/Diphenol oxidase family protein	AT5G01050
COT-WRI1-Gmax275_55942	Chr07	17710247	17712278	27.3088	6.31202	378	Glyma.07G147000	Transmembrane amino acid transporter family protein	AT2G38120	AUX1, WAV5, PIR1, MAP1
COT-WRI1-Gmax275_56068	Chr07	18394278	18396541	81.1759	13.448	1576	Glyma.07G151500	acyl-CoA oxidase 4	AT3G51840	ACX4, ATSCX, ATG6
COT-WRI1-Gmax275_56068	Chr07	18394278	18396541	81.1759	13.448	1576	Glyma.07G151600	RESPONSE TO ABA AND SALT 1	AT1G09950	RAS1
COT-WRI1-Gmax275_56188	Chr07	19084570	19085032	18.5636	5.96867	159	Glyma.07G155400	Protein of unknown function, DUF538	AT5G37070
COT-WRI1-Gmax275_56261	Chr07	19429876	19430751	11.211	4.74374	266	Glyma.07G157400	SU(VAR)3-9 homolog 9	AT4G13460	SDG22, SUVH9, SET22
COT-WRI1-Gmax275_56685	Chr07	23450907	23451467	20.2411	6.23997	227	Glyma.07G164600	Auxin efflux carrier family protein	AT1G70940	PIN3, ATPIN3
COT-WRI1-Gmax275_57073	Chr07	29571099	29572674	11.0448	4.79949	674	Glyma.07G171000	DYNAMIN-like 1C	AT1G14830	ADL1C, ADL5, DRP1C, DL1C
COT-WRI1-Gmax275_57074	Chr07	29572937	29573106	0.393591	1.90571	100	Glyma.07G171000	DYNAMIN-like 1C	AT1G14830	ADL1C, ADL5, DRP1C, DL1C
COT-WRI1-Gmax275_57089	Chr07	29653676	29654309	20.0878	6.06205	291	Glyma.07G171400	RNA-dependent RNA polymerase 1	AT1G14790	RDR1, ATRDRP1
COT-WRI1-Gmax275_57114	Chr07	29901627	29902506	267.787	30.0794	375	Glyma.07G172000	UDP-Glycosyltransferase / trehalose-phosphatase family protein	AT1G68020	ATTPS6, TPS6
COT-WRI1-Gmax275_57438	Chr07	33670567	33672480	17.063	5.38786	1639	Glyma.07G177600	Protein of unknown function (DUF1645)	AT2G15760
COT-WRI1-Gmax275_57586	Chr07	35005692	35006395	18.0951	4.90613	517	Glyma.07G182000	FUNCTIONS IN: molecular_function unknown; INVOLVED IN: biological_process unknown; LOCATED IN: plasma membrane, vacuole; EXPRESSED IN: cultured cell; CONTAINS InterPro DOMAIN/s: Golgi apparatus membrane protein TVP15 (InterPro:IPR013714); Has 59 Blast hits to 59 proteins in 18 species: Archae - 0; Bacteria - 0; Metazoa - 0; Fungi - 0; Plants - 50; Viruses - 0; Other Eukaryotes - 9 (source: NCBI B…	AT4G33625
COT-WRI1-Gmax275_57660	Chr07	35269292	35269944	51.4573	7.75657	396	Glyma.07G185100	NAD(P)-linked oxidoreductase superfamily protein	AT4G33670
COT-WRI1-Gmax275_57689	Chr07	35370368	35371076	74.7591	10.0992	299	Glyma.07G186100	D-aminoacid aminotransferase-like PLP-dependent enzymes superfamily protein	AT1G50090
COT-WRI1-Gmax275_57733	Chr07	35625979	35629134	10.8289	4.61215	457	Glyma.07G188800	S-locus lectin protein kinase family protein	AT4G21390	B120
COT-WRI1-Gmax275_57772	Chr07	35801698	35802655	349.499	34.2673	545	Glyma.07G190100	F-box family protein	AT1G61340
COT-WRI1-Gmax275_57803	Chr07	35917967	35919703	39.325	8.593	1378	Glyma.07G191700	Protein of unknown function (DUF707)	AT1G11170
COT-WRI1-Gmax275_57823	Chr07	35983769	35984918	35.8723	8.21979	883	Glyma.07G192200	STRUBBELIG-receptor family 3	AT4G03390	SRF3
COT-WRI1-Gmax275_57827	Chr07	36000498	36001178	34.0041	7.56056	376	Glyma.07G192400	unknown protein; FUNCTIONS IN: molecular_function unknown; INVOLVED IN: biological_process unknown; LOCATED IN: cellular_component unknown; EXPRESSED IN: 10 plant structures; EXPRESSED DURING: 4 anthesis, F mature embryo stage, petal differentiation and expansion stage, E expanded cotyledon stage, D bilateral stage; BEST Arabidopsis thaliana protein match is: unknown protein (TAIR:AT4G28170.1); H…	AT1G11120
COT-WRI1-Gmax275_57835	Chr07	36036080	36037174	222.638	23.1101	315	Glyma.07G192600
COT-WRI1-Gmax275_58001	Chr07	36779296	36779966	31.5324	7.42327	328	Glyma.07G199200	Mitochondrial substrate carrier family protein	AT2G33820	ATMBAC1, MBAC1
COT-WRI1-Gmax275_58018	Chr07	36844987	36845954	72.2196	11.4926	250	Glyma.07G199800	MAC/Perforin domain-containing protein	AT1G28380	NSL1
COT-WRI1-Gmax275_58043	Chr07	36953326	36953720	31.8185	7.23798	232	Glyma.07G201100	unknown protein; FUNCTIONS IN: molecular_function unknown; INVOLVED IN: biological_process unknown; LOCATED IN: endomembrane system; EXPRESSED IN: 22 plant structures; EXPRESSED DURING: 13 growth stages; BEST Arabidopsis thaliana protein match is: unknown protein (TAIR:AT2G33850.1); Has 45374 Blast hits to 18870 proteins in 668 species: Archae - 72; Bacteria - 1460; Metazoa - 1191; Fungi - 1038; …	AT1G28400
COT-WRI1-Gmax275_58357	Chr07	38389802	38390944	67.6518	12.4254	589	Glyma.07G212400	redox responsive transcription factor 1	AT4G34410	RRTF1
COT-WRI1-Gmax275_58389	Chr07	38560936	38562766	26.7023	6.9957	644	Glyma.07G213500	3-methylcrotonyl-CoA carboxylase	AT4G34030	MCCB
COT-WRI1-Gmax275_58737	Chr07	40116823	40117669	16.0109	5.4058	362	Glyma.07G224000	peroxisome 1	AT5G08470	PEX1
COT-WRI1-Gmax275_58967	Chr07	41075118	41077602	34.366	7.93814	1684	Glyma.07G230300	Protein of unknown function (DUF1666)	AT5G39785
COT-WRI1-Gmax275_59010	Chr07	41321688	41323453	11.3549	4.57901	605	Glyma.07G232300
COT-WRI1-Gmax275_59011	Chr07	41323862	41326119	23.9034	6.84401	1058	Glyma.07G232400	calcium-dependent protein kinase 17	AT5G12180	CPK17
COT-WRI1-Gmax275_59047	Chr07	41468284	41469246	27.9149	7.21529	599	Glyma.07G233500	ARM repeat superfamily protein	AT3G17340
COT-WRI1-Gmax275_59090	Chr07	41693918	41694591	19.4361	5.74705	388	Glyma.07G235500	F-box family protein	AT2G32560
COT-WRI1-Gmax275_59098	Chr07	41729002	41729670	47.0965	9.66679	232	Glyma.07G235800	ubiquitin protein ligase 6	AT3G17205	UPL6
COT-WRI1-Gmax275_59140	Chr07	41872784	41874226	8.46318	3.84518	298	Glyma.07G237300	cell wall / vacuolar inhibitor of fructosidase 1	AT1G47960	C/VIF1, ATC/VIF1
COT-WRI1-Gmax275_59178	Chr07	41982946	41983775	13.5213	4.85358	670	Glyma.07G238700	Ca2+-binding protein 1	AT5G49480	ATCP1, CP1
COT-WRI1-Gmax275_59204	Chr07	42061633	42062341	17.7296	5.47354	285	Glyma.07G239900	Disease resistance-responsive (dirigent-like protein) family protein	AT1G22900
COT-WRI1-Gmax275_59233	Chr07	42137114	42137649	17.6197	5.55348	258	Glyma.07G241200	RNA polymerases M/15 Kd subunit	AT3G16980	NRPB9A, NRPD9A, NRPE9A
COT-WRI1-Gmax275_59240	Chr07	42168524	42169786	366.979	35.5113	345	Glyma.07G241600	lipoamide dehydrogenase 1	AT3G16950	LPD1, ptlpd1
COT-WRI1-Gmax275_59375	Chr07	42650088	42651701	48.9562	9.08461	401	Glyma.07G248100	Heavy metal transport/detoxification superfamily protein	AT5G27690
COT-WRI1-Gmax275_59416	Chr07	42792118	42792600	26.1926	6.591	317	Glyma.07G249800	DNA binding	AT3G21430	ATALY3, ALY3
COT-WRI1-Gmax275_59458	Chr07	42923522	42924055	83.2924	13.6297	248	Glyma.07G251600
COT-WRI1-Gmax275_59458	Chr07	42923522	42924055	83.2924	13.6297	248	Glyma.07G251700	Protein kinase superfamily protein	AT1G54610
COT-WRI1-Gmax275_59506	Chr07	43036333	43039448	60.6074	11.9543	404	Glyma.07G253100	histidine-containing phosphotransmitter 1	AT3G21510	AHP1
COT-WRI1-Gmax275_59564	Chr07	43179804	43180478	10.992	4.56217	228	Glyma.07G255400	mitogen-activated protein kinase 16	AT5G19010	MPK16
COT-WRI1-Gmax275_59603	Chr07	43308643	43309295	18.0232	5.79677	263	Glyma.07G256900	unknown protein; BEST Arabidopsis thaliana protein match is: unknown protein (TAIR:AT5G19060.1); Has 61 Blast hits to 59 proteins in 10 species: Archae - 0; Bacteria - 0; Metazoa - 3; Fungi - 0; Plants - 58; Viruses - 0; Other Eukaryotes - 0 (source: NCBI BLink).	AT3G06150
COT-WRI1-Gmax275_59657	Chr07	43447873	43449095	12.2624	4.66618	193	Glyma.07G258700	beta glucosidase 46	AT1G61820	BGLU46
COT-WRI1-Gmax275_59706	Chr07	43557560	43558239	22.4261	6.38865	444	Glyma.07G260200	calcium-dependent protein kinase 21	AT4G04720	CPK21
COT-WRI1-Gmax275_59735	Chr07	43641743	43643087	45.4072	9.69008	614	Glyma.07G261200	Ankyrin repeat family protein	AT1G62050
COT-WRI1-Gmax275_59773	Chr07	43773701	43774299	32.7445	6.19234	264	Glyma.07G263300	ERD (early-responsive to dehydration stress) family protein	AT4G22120
COT-WRI1-Gmax275_59772	Chr07	43773362	43773543	0.821636	2.03568	76	Glyma.07G263300	ERD (early-responsive to dehydration stress) family protein	AT4G22120
COT-WRI1-Gmax275_59796	Chr07	43854773	43854953	0.668931	2.0647	97	Glyma.07G264200	ethylene-forming enzyme	AT1G05010	EFE, ACO4, EAT1
COT-WRI1-Gmax275_59797	Chr07	43855011	43855621	15.673	5.66721	454	Glyma.07G264200	ethylene-forming enzyme	AT1G05010	EFE, ACO4, EAT1
COT-WRI1-Gmax275_59801	Chr07	43863879	43864639	25.6454	6.1084	447	Glyma.07G264300	Octicosapeptide/Phox/Bem1p (PB1) domain-containing protein / tetratricopeptide repeat (TPR)-containing protein	AT1G62390	Phox2
COT-WRI1-Gmax275_59842	Chr07	43971461	43972585	349.557	33.0033	277	Glyma.07G265800	F-box and associated interaction domains-containing protein	AT4G12560	CPR30
COT-WRI1-Gmax275_59842	Chr07	43971461	43972585	349.557	33.0033	277	Glyma.07G265900	tonoplast dicarboxylate transporter	AT5G47560	ATTDT, ATSDAT, TDT
COT-WRI1-Gmax275_59895	Chr07	44110336	44111300	154.649	21.7042	296	Glyma.07G267800	oligopeptide transporter	AT4G16370	ATOPT3, OPT3
COT-WRI1-Gmax275_59896	Chr07	44111397	44111738	0.273528	1.82414	257	Glyma.07G267800	oligopeptide transporter	AT4G16370	ATOPT3, OPT3
COT-WRI1-Gmax275_59902	Chr07	44130637	44131415	189.854	19.4394	309	Glyma.07G268100	nuclear factor Y, subunit B6	AT5G47670	NF-YB6, L1L
COT-WRI1-Gmax275_60025	Chr07	44507135	44508677	18.6658	5.75198	1238	Glyma.07G273000	CONTAINS InterPro DOMAIN/s: Protein of unknown function DUF482 (InterPro:IPR007434), Acyl-CoA N-acyltransferase (InterPro:IPR016181); Has 2165 Blast hits to 2163 proteins in 543 species: Archae - 0; Bacteria - 1044; Metazoa - 0; Fungi - 0; Plants - 33; Viruses - 0; Other Eukaryotes - 1088 (source: NCBI BLink).	AT2G23390
COT-WRI1-Gmax275_60040	Chr07	44556109	44556977	30.9172	7.12488	517	Glyma.07G273700	unknown protein; LOCATED IN: chloroplast; BEST Arabidopsis thaliana protein match is: unknown protein (TAIR:AT3G59870.1); Has 292 Blast hits to 292 proteins in 84 species: Archae - 0; Bacteria - 122; Metazoa - 0; Fungi - 0; Plants - 46; Viruses - 0; Other Eukaryotes - 124 (source: NCBI BLink).	AT2G43945
COT-WRI1-Gmax275_60061	Chr08	44046	45676	48.3018	10.0126	328	Glyma.08G000500
COT-WRI1-Gmax275_60125	Chr08	255503	256426	29.6382	6.90915	289	Glyma.08G003300	CBS / octicosapeptide/Phox/Bemp1 (PB1) domains-containing protein	AT3G52950
COT-WRI1-Gmax275_60235	Chr08	611678	612571	30.7551	7.77454	191	Glyma.08G007900	magnesium-protoporphyrin IX methyltransferase	AT4G25080	CHLM
COT-WRI1-Gmax275_60235	Chr08	611678	612571	30.7551	7.77454	191	Glyma.08G008000	signal recognition particle-related / SRP-related	AT5G61970
COT-WRI1-Gmax275_60515	Chr08	1555581	1556578	75.35	13.4295	479	Glyma.08G019100	unknown protein; FUNCTIONS IN: molecular_function unknown; INVOLVED IN: biological_process unknown; LOCATED IN: plasma membrane; BEST Arabidopsis thaliana protein match is: unknown protein (TAIR:AT5G52870.1); Has 1546 Blast hits to 738 proteins in 176 species: Archae - 0; Bacteria - 143; Metazoa - 278; Fungi - 131; Plants - 95; Viruses - 4; Other Eukaryotes - 895 (source: NCBI BLink).	AT1G64080
COT-WRI1-Gmax275_60550	Chr08	1668620	1669560	609.318	43.3899	555	Glyma.08G020500	6-phosphogluconate dehydrogenase family protein	AT5G41670
COT-WRI1-Gmax275_60567	Chr08	1709130	1709794	38.9217	7.43474	332	Glyma.08G021100
COT-WRI1-Gmax275_60569	Chr08	1716459	1718230	10.199	3.97046	1230	Glyma.08G021200	SPA1-related 2	AT4G11110	SPA2
COT-WRI1-Gmax275_60638	Chr08	1954827	1955515	12.7912	4.8334	234	Glyma.08G024700	3-ketoacyl-acyl carrier protein synthase I	AT5G46290	KASI, KAS1
COT-WRI1-Gmax275_60642	Chr08	1971610	1972793	36.0801	6.51825	283	Glyma.08G025000	unknown protein; CONTAINS InterPro DOMAIN/s: Protein of unknown function DUF2439 (InterPro:IPR018838); BEST Arabidopsis thaliana protein match is: unknown protein (TAIR:AT1G43722.1); Has 30201 Blast hits to 17322 proteins in 780 species: Archae - 12; Bacteria - 1396; Metazoa - 17338; Fungi - 3422; Plants - 5037; Viruses - 0; Other Eukaryotes - 2996 (source: NCBI BLink).	AT4G10890
COT-WRI1-Gmax275_60648	Chr08	2005094	2006033	257.113	30.8975	557	Glyma.08G025300	Tetratricopeptide repeat (TPR)-like superfamily protein	AT4G10840
COT-WRI1-Gmax275_60700	Chr08	2207118	2208131	303.336	29.7887	521	Glyma.08G027600	acetyl Co-enzyme a carboxylase biotin carboxylase subunit	AT5G35360	CAC2
COT-WRI1-Gmax275_60720	Chr08	2246763	2248021	14.814	5.25852	754	Glyma.08G028000	Homeodomain-like transcriptional regulator	AT4G12750
COT-WRI1-Gmax275_60769	Chr08	2428950	2430888	46.8556	9.94092	806	Glyma.08G030400	S-adenosyl-L-methionine-dependent methyltransferases superfamily protein	AT4G26220
COT-WRI1-Gmax275_60774	Chr08	2442766	2443781	20.2456	5.86678	690	Glyma.08G030800	Insulinase (Peptidase family M16) protein	AT5G56730
COT-WRI1-Gmax275_60834	Chr08	2703562	2703995	17.8629	5.30096	165	Glyma.08G033800	Protein phosphatase 2C family protein	AT4G26080	ABI1, AtABI1
COT-WRI1-Gmax275_60945	Chr08	3040754	3042106	16.9096	5.69192	757	Glyma.08G038700	Regulator of Vps4 activity in the MVB pathway protein	AT4G32350
COT-WRI1-Gmax275_60948	Chr08	3043898	3044635	19.1021	5.54158	303	Glyma.08G038800	unknown protein; FUNCTIONS IN: molecular_function unknown; INVOLVED IN: biological_process unknown; LOCATED IN: endomembrane system; EXPRESSED IN: 12 plant structures; EXPRESSED DURING: 6 growth stages; Has 451 Blast hits to 349 proteins in 91 species: Archae - 0; Bacteria - 85; Metazoa - 81; Fungi - 88; Plants - 18; Viruses - 1; Other Eukaryotes - 178 (source: NCBI BLink).	AT3G29300
COT-WRI1-Gmax275_60945	Chr08	3040754	3042106	16.9096	5.69192	757	Glyma.08G038800	unknown protein; FUNCTIONS IN: molecular_function unknown; INVOLVED IN: biological_process unknown; LOCATED IN: endomembrane system; EXPRESSED IN: 12 plant structures; EXPRESSED DURING: 6 growth stages; Has 451 Blast hits to 349 proteins in 91 species: Archae - 0; Bacteria - 85; Metazoa - 81; Fungi - 88; Plants - 18; Viruses - 1; Other Eukaryotes - 178 (source: NCBI BLink).	AT3G29300
COT-WRI1-Gmax275_61048	Chr08	3383047	3383698	17.8629	5.30096	469	Glyma.08G042800
COT-WRI1-Gmax275_61048	Chr08	3383047	3383698	17.8629	5.30096	469	Glyma.08G042900	plant UBX domain-containing protein 2	AT2G01650	PUX2
COT-WRI1-Gmax275_61063	Chr08	3431042	3431587	17.7364	4.6677	264	Glyma.08G043600	glycosyl hydrolase 9B1	AT1G70710	ATGH9B1, CEL1, GH9B1
COT-WRI1-Gmax275_61108	Chr08	3556554	3557004	18.3207	5.42848	169	Glyma.08G044800	unknown protein; BEST Arabidopsis thaliana protein match is: unknown protein (TAIR:AT1G48780.1); Has 69 Blast hits to 69 proteins in 7 species: Archae - 0; Bacteria - 0; Metazoa - 0; Fungi - 0; Plants - 69; Viruses - 0; Other Eukaryotes - 0 (source: NCBI BLink).	AT3G18300
COT-WRI1-Gmax275_61205	Chr08	3931476	3932259	21.5573	5.2245	286	Glyma.08G050100	TCP-1/cpn60 chaperonin family protein	AT3G18190
COT-WRI1-Gmax275_61205	Chr08	3931476	3932259	21.5573	5.2245	286	Glyma.08G050200	DEA(D/H)-box RNA helicase family protein	AT1G48650
COT-WRI1-Gmax275_61237	Chr08	4056253	4057712	178.445	22.8889	1018	Glyma.08G052200
COT-WRI1-Gmax275_61237	Chr08	4056253	4057712	178.445	22.8889	1018	Glyma.08G052300
COT-WRI1-Gmax275_61304	Chr08	4215472	4218429	19.2535	6.0584	1487	Glyma.08G054700	Auxin efflux carrier family protein	AT1G73590	PIN1, ATPIN1
COT-WRI1-Gmax275_61340	Chr08	4345179	4345837	35.6969	8.16935	440	Glyma.08G056700	homeobox protein 22	AT4G24660	ATHB22, MEE68, HB22, ZHD2
COT-WRI1-Gmax275_61369	Chr08	4430179	4430749	14.5836	4.44329	182	Glyma.08G057600	Rhodanese/Cell cycle control phosphatase superfamily protein	AT1G17850
COT-WRI1-Gmax275_61369	Chr08	4430179	4430749	14.5836	4.44329	182	Glyma.08G057700	ARF-GAP domain 15	AT3G17660	AGD15
COT-WRI1-Gmax275_61400	Chr08	4525705	4527131	42.4783	9.34231	638	Glyma.08G059200	unknown protein; FUNCTIONS IN: molecular_function unknown; INVOLVED IN: biological_process unknown; LOCATED IN: endomembrane system; BEST Arabidopsis thaliana protein match is: unknown protein (TAIR:AT4G05018.1); Has 20 Blast hits to 20 proteins in 8 species: Archae - 0; Bacteria - 0; Metazoa - 0; Fungi - 0; Plants - 17; Viruses - 0; Other Eukaryotes - 3 (source: NCBI BLink).	AT4G21500
COT-WRI1-Gmax275_61401	Chr08	4527192	4527412	0.556616	1.96079	80	Glyma.08G059200	unknown protein; FUNCTIONS IN: molecular_function unknown; INVOLVED IN: biological_process unknown; LOCATED IN: endomembrane system; BEST Arabidopsis thaliana protein match is: unknown protein (TAIR:AT4G05018.1); Has 20 Blast hits to 20 proteins in 8 species: Archae - 0; Bacteria - 0; Metazoa - 0; Fungi - 0; Plants - 17; Viruses - 0; Other Eukaryotes - 3 (source: NCBI BLink).	AT4G21500
COT-WRI1-Gmax275_61403	Chr08	4529991	4531915	35.7515	7.50076	1556	Glyma.08G059300	NAD(P)H dehydrogenase B2	AT4G05020	NDB2
COT-WRI1-Gmax275_61418	Chr08	4594796	4595512	13.7272	4.91668	496	Glyma.08G059700	sugar transporter 1	AT1G11260	STP1, ATSTP1
COT-WRI1-Gmax275_61450	Chr08	4692635	4693858	15.8058	5.34217	277	Glyma.08G060900	S-locus lectin protein kinase family protein	AT1G11340
COT-WRI1-Gmax275_61486	Chr08	4816256	4817489	21.6183	5.59937	800	Glyma.08G062500	kinesin 1	AT4G21270	ATK1, KATA, KATAP
COT-WRI1-Gmax275_61486	Chr08	4816256	4817489	21.6183	5.59937	800	Glyma.08G062600	Sulfite exporter TauE/SafE family protein	AT1G61740
COT-WRI1-Gmax275_61513	Chr08	4912001	4912630	36.3504	7.17564	264	Glyma.08G064100	NAD(P)-linked oxidoreductase superfamily protein	AT4G33670
COT-WRI1-Gmax275_61552	Chr08	5100963	5102126	20.6433	6.10534	283	Glyma.08G066500	Protein of unknown function, DUF593	AT1G18265
COT-WRI1-Gmax275_61586	Chr08	5195533	5196057	15.2889	4.97611	251	Glyma.08G067700	Protein of unknown function (DUF3506)	AT4G33630	EX1
COT-WRI1-Gmax275_61760	Chr08	5787486	5787990	12.9114	4.66919	192	Glyma.08G075600	methyltransferases;nucleic acid binding	AT3G26410	TRM11, AtTRM11
COT-WRI1-Gmax275_61824	Chr08	6012007	6013103	30.4531	7.83708	157	Glyma.08G078900	polygalacturonase inhibiting protein 1	AT5G06860	PGIP1, ATPGIP1
COT-WRI1-Gmax275_61918	Chr08	6354156	6354970	239.554	25.1811	274	Glyma.08G084300	3-ketoacyl-acyl carrier protein synthase I	AT5G46290	KASI, KAS1
COT-WRI1-Gmax275_61917	Chr08	6353355	6353941	548.795	51.0712	243	Glyma.08G084300	3-ketoacyl-acyl carrier protein synthase I	AT5G46290	KASI, KAS1
COT-WRI1-Gmax275_62036	Chr08	6808672	6809670	19.807	6.236	426	Glyma.08G090400	Protein prenylyltransferase superfamily protein	AT3G18420
COT-WRI1-Gmax275_62104	Chr08	7036126	7037226	23.5701	6.00061	571	Glyma.08G092900	Tetratricopeptide repeat (TPR)-like superfamily protein	AT4G33170
COT-WRI1-Gmax275_62137	Chr08	7184184	7185056	27.5267	6.83525	344	Glyma.08G094500	Protein of unknown function (DUF789)	AT1G15030
COT-WRI1-Gmax275_62153	Chr08	7258703	7259816	215.295	25.2322	792	Glyma.08G095300	MADS-box transcription factor family protein	AT5G55690
COT-WRI1-Gmax275_62178	Chr08	7366781	7367130	20.9356	5.9495	132	Glyma.08G096200	nine-cis-epoxycarotenoid dioxygenase 5	AT1G30100	NCED5, ATNCED5
COT-WRI1-Gmax275_62182	Chr08	7392249	7393342	341.203	36.3825	536	Glyma.08G096300	Transketolase family protein	AT2G34590
COT-WRI1-Gmax275_62314	Chr08	7885154	7885825	20.6923	5.76776	298	Glyma.08G102700	Protein of unknown function (DUF3537)	AT1G67570
COT-WRI1-Gmax275_62348	Chr08	8004849	8005612	244.34	26.063	330	Glyma.08G104200	Rubber elongation factor protein (REF)	AT1G67360
COT-WRI1-Gmax275_62350	Chr08	8016806	8017880	63.5364	10.1807	328	Glyma.08G104400	HCP-like superfamily protein with MYND-type zinc finger	AT1G67340
COT-WRI1-Gmax275_62351	Chr08	8017942	8018273	0.323809	1.8023	208	Glyma.08G104400	HCP-like superfamily protein with MYND-type zinc finger	AT1G67340
COT-WRI1-Gmax275_62358	Chr08	8058715	8059948	48.9191	9.6814	973	Glyma.08G104700	Transducin family protein / WD-40 repeat family protein	AT2G19540
COT-WRI1-Gmax275_62410	Chr08	8198735	8199923	61.1303	11.7129	769	Glyma.08G106300	Ubiquitin carboxyl-terminal hydrolase family protein	AT5G21970
COT-WRI1-Gmax275_62410	Chr08	8198735	8199923	61.1303	11.7129	769	Glyma.08G106400	phragmoplast-associated kinesin-related protein, putative	AT3G23670	PAKRP1L, KINESIN-12B
COT-WRI1-Gmax275_62411	Chr08	8200015	8200552	0.838973	2.18159	345	Glyma.08G106400	phragmoplast-associated kinesin-related protein, putative	AT3G23670	PAKRP1L, KINESIN-12B
COT-WRI1-Gmax275_62467	Chr08	8370402	8371234	27.345	5.43252	233	Glyma.08G109000	Subtilisin-like serine endopeptidase family protein	AT2G04160	AIR3
COT-WRI1-Gmax275_62472	Chr08	8381570	8382328	35.1928	5.66727	428	Glyma.08G109100	UDP-D-glucuronate 4-epimerase 6	AT3G23820	GAE6
COT-WRI1-Gmax275_62494	Chr08	8526336	8527491	10.1283	3.87872	453	Glyma.08G111000	beta galactosidase 9	AT2G32810	BGAL9
COT-WRI1-Gmax275_62532	Chr08	8688150	8688824	34.4467	8.26564	196	Glyma.08G113200	protein phosphatase 2A-3	AT2G42500	PP2A-3
COT-WRI1-Gmax275_62540	Chr08	8720691	8722738	72.0753	10.9951	1520	Glyma.08G113600	acyl-activating enzyme 18	AT1G55320	AAE18
COT-WRI1-Gmax275_62623	Chr08	9010211	9010658	38.3256	8.17109	240	Glyma.08G116800	Protein of unknown function (DUF688)	AT1G29240
COT-WRI1-Gmax275_62691	Chr08	9237995	9238755	54.5817	8.58943	201	Glyma.08G119900	heat shock transcription factor A4A	AT4G18880	AT-HSFA4A, HSF A4A
COT-WRI1-Gmax275_62805	Chr08	9670834	9671788	17.0548	4.98853	693	Glyma.08G125700	LETM1-like protein	AT3G59820
COT-WRI1-Gmax275_62859	Chr08	9900967	9901651	41.4706	7.34972	479	Glyma.08G128500	NAD(P)-binding Rossmann-fold superfamily protein	AT1G30620	HSR8, MUR4, UXE1
COT-WRI1-Gmax275_62877	Chr08	9948935	9950079	26.061	6.32207	687	Glyma.08G129200	Transcription factor jumonji (jmj) family protein / zinc finger (C5HC2 type) family protein	AT1G30810
COT-WRI1-Gmax275_62889	Chr08	9991641	9992342	9.9006	4.50561	173	Glyma.08G129800	Ubiquitin carboxyl-terminal hydrolase family protein	AT5G48040
COT-WRI1-Gmax275_62910	Chr08	10059556	10059919	11.5985	4.28615	150	Glyma.08G131200	mitogen-activated protein kinase phosphatase 1	AT3G55270	MKP1, ATMKP1
COT-WRI1-Gmax275_62912	Chr08	10070302	10070900	11.1388	4.61107	162	Glyma.08G131400	Melibiase family protein	AT3G26380
COT-WRI1-Gmax275_62928	Chr08	10139656	10140331	68.4651	12.0779	331	Glyma.08G132300	beta-1,4-N-acetylglucosaminyltransferase family protein	AT1G12990
COT-WRI1-Gmax275_62963	Chr08	10243028	10243735	44.2564	8.46514	293	Glyma.08G133500	Tetratricopeptide repeat (TPR)-like superfamily protein	AT4G02750
COT-WRI1-Gmax275_62971	Chr08	10266276	10266842	15.9928	5.40015	298	Glyma.08G133800	RAB GTPase homolog A4A	AT5G65270	AtRABA4a, RABA4a
COT-WRI1-Gmax275_62975	Chr08	10279190	10279808	19.1483	4.83744	173	Glyma.08G134000	unknown protein; FUNCTIONS IN: molecular_function unknown; INVOLVED IN: biological_process unknown; LOCATED IN: chloroplast; EXPRESSED IN: 22 plant structures; EXPRESSED DURING: 13 growth stages; Has 30201 Blast hits to 17322 proteins in 780 species: Archae - 12; Bacteria - 1396; Metazoa - 17338; Fungi - 3422; Plants - 5037; Viruses - 0; Other Eukaryotes - 2996 (source: NCBI BLink).	AT5G65250
COT-WRI1-Gmax275_62991	Chr08	10342228	10342750	28.6782	7.02722	313	Glyma.08G134800	C-CAP/cofactor C-like domain-containing protein	AT4G39920	POR, TFC C
COT-WRI1-Gmax275_63001	Chr08	10388286	10388999	33.2154	8.0537	525	Glyma.08G135700	Ribosomal protein L23/L15e family protein	AT4G39880
COT-WRI1-Gmax275_63026	Chr08	10464117	10464889	11.8173	4.62659	238	Glyma.08G136800	Major facilitator superfamily protein	AT5G10190
COT-WRI1-Gmax275_63039	Chr08	10496782	10497763	35.4908	7.69035	444	Glyma.08G137300	VQ motif-containing protein	AT5G65170
COT-WRI1-Gmax275_63073	Chr08	10614378	10615287	20.2	5.63227	390	Glyma.08G138500	Domain of unknown function (DUF966)	AT5G10150
COT-WRI1-Gmax275_63150	Chr08	10857542	10858363	288.946	24.5267	328	Glyma.08G142700	chloroplast-localized ISCA-like protein	AT1G10500	ATCPISCA, CPISCA
COT-WRI1-Gmax275_63179	Chr08	10981368	10981860	16.621	5.5993	165	Glyma.08G144000	Uncharacterised conserved protein UCP009193	AT4G09830
COT-WRI1-Gmax275_63199	Chr08	11041492	11043387	29.9554	7.12052	432	Glyma.08G145300	Integrase-type DNA-binding superfamily protein	AT5G61890
COT-WRI1-Gmax275_63208	Chr08	11062003	11062590	14.5555	4.86302	340	Glyma.08G145500
COT-WRI1-Gmax275_63261	Chr08	11247784	11248646	50.7366	10.1894	424	Glyma.08G147400	Transducin/WD40 repeat-like superfamily protein	AT1G48870
COT-WRI1-Gmax275_63265	Chr08	11258736	11259545	81.165	14.4945	276	Glyma.08G147600	MAP kinase substrate 1	AT3G18690	MKS1
COT-WRI1-Gmax275_63520	Chr08	12371735	12372179	142.615	19.8629	231	Glyma.08G159500	beta-hexosaminidase 2	AT1G05590	HEXO2, ATHEX3
COT-WRI1-Gmax275_63535	Chr08	12412363	12412982	105.503	15.3204	321	Glyma.08G160200	Pentatricopeptide repeat (PPR-like) superfamily protein	AT5G50390
COT-WRI1-Gmax275_63703	Chr08	13188048	13188541	30.0974	7.88482	261	Glyma.08G167100	mercaptopyruvate sulfurtransferase 1	AT1G79230	ST1, ATMST1, MST1, ATRDH1, STR1
COT-WRI1-Gmax275_63754	Chr08	13487303	13488434	12.5908	4.66948	217	Glyma.08G169200	2-oxoglutarate (2OG) and Fe(II)-dependent oxygenase superfamily protein	AT3G12900
COT-WRI1-Gmax275_63884	Chr08	14046048	14046555	36.6722	7.60791	158	Glyma.08G175900	TCP-1/cpn60 chaperonin family protein	AT3G13470
COT-WRI1-Gmax275_63916	Chr08	14196187	14196665	16.2916	5.26813	329	Glyma.08G177100	arabinogalactan protein 1	AT5G64310	AGP1, ATAGP1
COT-WRI1-Gmax275_63957	Chr08	14309169	14310494	358.904	28.6003	929	Glyma.08G178600	alpha/beta-Hydrolases superfamily protein	AT5G09430
COT-WRI1-Gmax275_63977	Chr08	14383710	14384309	62.4419	9.79378	309	Glyma.08G179400	dentin sialophosphoprotein-related	AT5G64170
COT-WRI1-Gmax275_63989	Chr08	14414957	14415746	572.694	51.9521	368	Glyma.08G179900	Thioesterase superfamily protein	AT2G22230
COT-WRI1-Gmax275_64009	Chr08	14516416	14517474	16.5302	5.33894	529	Glyma.08G180900	beta-D-xylosidase 4	AT5G64570	XYL4, ATBXL4
COT-WRI1-Gmax275_64097	Chr08	14844181	14844674	24.6225	6.78527	220	Glyma.08G185100	BEST Arabidopsis thaliana protein match is: hydroxyproline-rich glycoprotein family protein (TAIR:AT3G56590.2); Has 78 Blast hits to 78 proteins in 11 species: Archae - 0; Bacteria - 0; Metazoa - 0; Fungi - 0; Plants - 78; Viruses - 0; Other Eukaryotes - 0 (source: NCBI BLink).	AT1G10790
COT-WRI1-Gmax275_64119	Chr08	14947383	14948258	9.7812	4.08586	751	Glyma.08G186500	oxidoreductase, 2OG-Fe(II) oxygenase family protein	AT4G36090
COT-WRI1-Gmax275_64329	Chr08	15802830	15803272	17.7935	5.98215	169	Glyma.08G196100	dentin sialophosphoprotein-related	AT3G21290
COT-WRI1-Gmax275_64331	Chr08	15808419	15808647	0.965147	2.20729	139	Glyma.08G196100	dentin sialophosphoprotein-related	AT3G21290
COT-WRI1-Gmax275_64414	Chr08	16266434	16267413	10.6553	4.45181	263	Glyma.08G201100	HPT phosphotransmitter 4	AT3G16360	AHP4
COT-WRI1-Gmax275_64420	Chr08	16286872	16288060	12.0741	4.81507	991	Glyma.08G201200	NADP-malic enzyme 4	AT1G79750	ATNADP-ME4, NADP-ME4
COT-WRI1-Gmax275_64443	Chr08	16435028	16436293	17.7888	5.60413	822	Glyma.08G202400
COT-WRI1-Gmax275_64446	Chr08	16443250	16446281	34.6967	7.88707	870	Glyma.08G202600	unknown protein; Has 37 Blast hits to 37 proteins in 13 species: Archae - 0; Bacteria - 0; Metazoa - 0; Fungi - 0; Plants - 35; Viruses - 0; Other Eukaryotes - 2 (source: NCBI BLink).	AT1G52155
COT-WRI1-Gmax275_64477	Chr08	16549096	16550332	15.3517	5.43285	858	Glyma.08G204100	Thioesterase superfamily protein	AT3G16175
COT-WRI1-Gmax275_64522	Chr08	16676632	16677725	160.336	19.6801	772	Glyma.08G206200
COT-WRI1-Gmax275_64600	Chr08	16946606	16947389	23.4278	6.18591	199	Glyma.08G209200	alpha/beta-Hydrolases superfamily protein	AT1G80280
COT-WRI1-Gmax275_64620	Chr08	17025292	17026166	87.995	11.7562	505	Glyma.08G210700	F-box family protein	AT1G30950	UFO
COT-WRI1-Gmax275_64648	Chr08	17104100	17105700	306.646	28.0238	743	Glyma.08G211800	unknown protein; FUNCTIONS IN: molecular_function unknown; INVOLVED IN: biological_process unknown; LOCATED IN: endomembrane system; BEST Arabidopsis thaliana protein match is: unknown protein (TAIR:AT3G15760.1); Has 35333 Blast hits to 34131 proteins in 2444 species: Archae - 798; Bacteria - 22429; Metazoa - 974; Fungi - 991; Plants - 531; Viruses - 0; Other Eukaryotes - 9610 (source: NCBI BLink…	AT1G52565
COT-WRI1-Gmax275_64674	Chr08	17189267	17190301	619.921	41.3909	638	Glyma.08G213100	phosphatidic acid phosphatase-related / PAP2-related	AT3G15820	ROD1
COT-WRI1-Gmax275_64888	Chr08	18067939	18068922	36.3233	8.67174	647	Glyma.08G222400	Coatomer, beta subunit	AT4G31480
COT-WRI1-Gmax275_65014	Chr08	18539869	18540837	116.608	15.9462	516	Glyma.08G227700	Integrase-type DNA-binding superfamily protein	AT3G54320	WRI1, WRI, ASML1
COT-WRI1-Gmax275_65016	Chr08	18543307	18544137	38.5325	7.82222	463	Glyma.08G227700	Integrase-type DNA-binding superfamily protein	AT3G54320	WRI1, WRI, ASML1
COT-WRI1-Gmax275_65029	Chr08	18599575	18601975	17.8138	5.98909	634	Glyma.08G228100	Transducin family protein / WD-40 repeat family protein	AT4G33270	CDC20.1
COT-WRI1-Gmax275_65029	Chr08	18599575	18601975	17.8138	5.98909	634	Glyma.08G228200	RmlC-like cupins superfamily protein	AT5G39160
COT-WRI1-Gmax275_65106	Chr08	18933172	18933736	44.1263	8.70819	312	Glyma.08G231000	HAD superfamily, subfamily IIIB acid phosphatase	AT4G25150
COT-WRI1-Gmax275_65117	Chr08	18965929	18966457	13.3087	5.23581	235	Glyma.08G231200	CONTAINS InterPro DOMAIN/s: Nucleolar 27S pre-rRNA processing, Urb2/Npa2 (InterPro:IPR018849); Has 58 Blast hits to 49 proteins in 21 species: Archae - 0; Bacteria - 2; Metazoa - 2; Fungi - 0; Plants - 44; Viruses - 3; Other Eukaryotes - 7 (source: NCBI BLink).	AT4G30150
COT-WRI1-Gmax275_65118	Chr08	18966595	18966804	0.554822	2.03615	79	Glyma.08G231200	CONTAINS InterPro DOMAIN/s: Nucleolar 27S pre-rRNA processing, Urb2/Npa2 (InterPro:IPR018849); Has 58 Blast hits to 49 proteins in 21 species: Archae - 0; Bacteria - 2; Metazoa - 2; Fungi - 0; Plants - 44; Viruses - 3; Other Eukaryotes - 7 (source: NCBI BLink).	AT4G30150
COT-WRI1-Gmax275_65337	Chr08	20051952	20053954	21.622	6.6902	542	Glyma.08G236700	Topoisomerase II-associated protein PAT1	AT3G22270
COT-WRI1-Gmax275_65466	Chr08	20462334	20463420	55.3526	10.796	551	Glyma.08G239900	Sec14p-like phosphatidylinositol transfer family protein	AT1G72160
COT-WRI1-Gmax275_65505	Chr08	20625007	20625972	25.3245	7.00082	696	Glyma.08G241500	Calcium/lipid-binding (CaLB) phosphatase	AT5G39400	ATPTEN1, PTEN1
COT-WRI1-Gmax275_65544	Chr08	20793878	20794606	36.2916	8.66204	248	Glyma.08G242800	putative endonuclease or glycosyl hydrolase with C2H2-type zinc finger domain	AT5G61190
COT-WRI1-Gmax275_65617	Chr08	21152888	21154523	25.4859	6.90842	921	Glyma.08G244900	alpha-amylase-like 3	AT1G69830	ATAMY3, AMY3
COT-WRI1-Gmax275_65667	Chr08	21397527	21399291	22.3213	6.7728	1458	Glyma.08G247100	HXXXD-type acyl-transferase family protein	AT5G39090
COT-WRI1-Gmax275_66089	Chr08	23453758	23456099	20.2456	5.86678	247	Glyma.08G259900	F-box family protein	AT5G49610
COT-WRI1-Gmax275_66171	Chr08	24608751	24609551	44.0058	9.28521	528	Glyma.08G261000	unknown protein; BEST Arabidopsis thaliana protein match is: unknown protein (TAIR:AT1G25400.2); Has 86 Blast hits to 86 proteins in 29 species: Archae - 0; Bacteria - 6; Metazoa - 27; Fungi - 11; Plants - 24; Viruses - 0; Other Eukaryotes - 18 (source: NCBI BLink).	AT1G68440
COT-WRI1-Gmax275_66921	Chr08	34966655	34967295	26.9481	6.93188	385	Glyma.08G270300	P-glycoprotein 2	AT4G25960	PGP2
COT-WRI1-Gmax275_67693	Chr08	39679725	39680608	507.741	43.0151	418	Glyma.08G286700	carbonic anhydrase 2	AT5G14740	CA2, CA18, BETA CA2
COT-WRI1-Gmax275_67737	Chr08	40029946	40030933	11.0448	4.79949	156	Glyma.08G288100	spermidine synthase 1	AT1G23820	SPDS1
COT-WRI1-Gmax275_67929	Chr08	40946816	40947898	9.18308	4.07083	683	Glyma.08G294100	Protein of unknown function (DUF1336)	AT1G59650	CW14
COT-WRI1-Gmax275_67928	Chr08	40946486	40946761	2.71341	2.76664	132	Glyma.08G294100	Protein of unknown function (DUF1336)	AT1G59650	CW14
COT-WRI1-Gmax275_67956	Chr08	41043881	41046684	311.259	35.2907	427	Glyma.08G295500	DNAJ heat shock family protein	AT1G59725
COT-WRI1-Gmax275_68016	Chr08	41324957	41325498	29.1465	7.15903	245	Glyma.08G297000	Integrase-type DNA-binding superfamily protein	AT3G54320	WRI1, WRI, ASML1
COT-WRI1-Gmax275_68073	Chr08	41589395	41589873	11.9377	4.56583	260	Glyma.08G298500	sucrose transporter 2	AT2G02860	SUT2, ATSUC3, SUC3, ATSUT2
COT-WRI1-Gmax275_68173	Chr08	42092195	42092968	9.18308	4.07083	443	Glyma.08G302800	chromatin remodeling 5	AT2G13370	CHR5
COT-WRI1-Gmax275_68296	Chr08	42678355	42679099	11.5471	4.7478	396	Glyma.08G308200	glucan synthase-like 7	AT1G06490	ATGSL07, gsl07, atgsl7, GSL7
COT-WRI1-Gmax275_68563	Chr08	43956540	43957031	34.5924	8.00275	226	Glyma.08G320500	small ubiquitin-like modifier 2	AT5G55160	SUM2, SUMO 2, SUMO2, ATSUMO2
COT-WRI1-Gmax275_68636	Chr08	44286815	44287077	0.764431	2.04261	193	Glyma.08G324700	RmlC-like cupins superfamily protein	AT1G50590
COT-WRI1-Gmax275_68635	Chr08	44285317	44286633	31.4892	6.19532	634	Glyma.08G324700	RmlC-like cupins superfamily protein	AT1G50590
COT-WRI1-Gmax275_68820	Chr08	45096933	45099036	53.4849	10.4448	301	Glyma.08G333700	Tetratricopeptide repeat (TPR)-like superfamily protein	AT1G07280
COT-WRI1-Gmax275_68903	Chr08	45386955	45387920	218.683	24.8608	415	Glyma.08G336900	cation exchanger 5	AT1G55730	ATCAX5, CAX5
COT-WRI1-Gmax275_68918	Chr08	45470544	45471078	113.347	16.9719	295	Glyma.08G337800	RNA-binding KH domain-containing protein	AT3G13230
COT-WRI1-Gmax275_68927	Chr08	45480430	45481765	123.525	18.6487	752	Glyma.08G337900	BTB/POZ domain-containing protein	AT1G55760
COT-WRI1-Gmax275_68986	Chr08	45687081	45687850	16.3542	4.49797	456	Glyma.08G340800	Histone H3 K4-specific methyltransferase SET7/9 family protein	AT4G17080
COT-WRI1-Gmax275_69082	Chr08	46076231	46077169	144.609	13.8973	235	Glyma.08G345900	NAD(P)-binding Rossmann-fold superfamily protein	AT2G05990	MOD1, ENR1
COT-WRI1-Gmax275_69150	Chr08	46347550	46348425	15.9572	5.50781	225	Glyma.08G349200	fatA acyl-ACP thioesterase	AT3G25110	AtFaTA, FaTA
COT-WRI1-Gmax275_69156	Chr08	46369381	46371419	12.7309	4.92204	569	Glyma.08G349500	RPM1 interacting protein 4	AT3G25070	RIN4
COT-WRI1-Gmax275_69426	Chr08	47360415	47362196	10.9363	4.17899	1354	Glyma.08G362000	S-adenosyl-L-methionine-dependent methyltransferases superfamily protein	AT2G43200
COT-WRI1-Gmax275_69576	Chr09	131982	132463	31.1114	6.02938	212	Glyma.09G001700	organic cation/carnitine transporter 3	AT1G16390	ATOCT3, 3-Oct
COT-WRI1-Gmax275_69661	Chr09	446482	446979	23.9031	6.56907	165	Glyma.09G005700	WRKY family transcription factor	AT1G62300	WRKY6, ATWRKY6
COT-WRI1-Gmax275_69670	Chr09	472796	473142	19.1021	5.54158	157	Glyma.09G006300	Predicted pyridoxal phosphate-dependent enzyme, YBL036C type	AT1G11930
COT-WRI1-Gmax275_69685	Chr09	548454	548918	12.4269	4.71803	222	Glyma.09G007500	KNOX/ELK homeobox transcription factor	AT1G62360	STM, BUM1, SHL, WAM1, BUM, WAM
COT-WRI1-Gmax275_69702	Chr09	635366	636357	141.62	19.362	581	Glyma.09G008200	RING/U-box superfamily protein	AT4G03965
COT-WRI1-Gmax275_69723	Chr09	683296	683994	27.4351	6.56719	346	Glyma.09G008700	RPM1 interacting protein 4	AT3G25070	RIN4
COT-WRI1-Gmax275_69797	Chr09	936311	936644	31.292	7.93905	191	Glyma.09G012200	Uncharacterised protein family (UPF0497)	AT2G35760
COT-WRI1-Gmax275_69802	Chr09	947061	947908	13.8385	4.95135	484	Glyma.09G012400	unknown protein; FUNCTIONS IN: molecular_function unknown; INVOLVED IN: biological_process unknown; LOCATED IN: chloroplast; EXPRESSED IN: 16 plant structures; EXPRESSED DURING: 8 growth stages; Has 1142 Blast hits to 1055 proteins in 252 species: Archae - 22; Bacteria - 318; Metazoa - 248; Fungi - 96; Plants - 59; Viruses - 3; Other Eukaryotes - 396 (source: NCBI BLink).	AT4G17240
COT-WRI1-Gmax275_69844	Chr09	1071367	1072231	29.4246	7.37729	582	Glyma.09G014300	Homeodomain-like superfamily protein	AT5G47660
COT-WRI1-Gmax275_69957	Chr09	1527617	1528793	35.7645	8.34225	697	Glyma.09G019600	Magnesium transporter CorA-like family protein	AT1G29820
COT-WRI1-Gmax275_69966	Chr09	1561551	1561940	26.657	5.68611	227	Glyma.09G019900	SBP (S-ribonuclease binding protein) family protein	AT5G45100
COT-WRI1-Gmax275_69971	Chr09	1588955	1589485	35.7515	7.50076	273	Glyma.09G020100	O-fucosyltransferase family protein	AT3G05320
COT-WRI1-Gmax275_70070	Chr09	1962615	1963154	17.5486	5.31539	361	Glyma.09G024400	Calcium-dependent ARF-type GTPase activating protein family	AT4G21160	ZAC
COT-WRI1-Gmax275_70078	Chr09	2012991	2013720	18.8227	4.9987	331	Glyma.09G024900	Leucine-rich receptor-like protein kinase family protein	AT4G20940
COT-WRI1-Gmax275_70266	Chr09	2884248	2885351	416.292	36.4727	726	Glyma.09G034400	prefoldin 3	AT5G49510	PFD3
COT-WRI1-Gmax275_70277	Chr09	2926079	2926592	13.8329	4.74992	272	Glyma.09G034800	Protein phosphatase 2C family protein	AT3G17090
COT-WRI1-Gmax275_70281	Chr09	2929599	2930992	26.0082	6.66344	460	Glyma.09G034900	GDSL-like Lipase/Acylhydrolase superfamily protein	AT4G16230
COT-WRI1-Gmax275_70281	Chr09	2929599	2930992	26.0082	6.66344	460	Glyma.09G035000	GDSL-like Lipase/Acylhydrolase superfamily protein	AT2G23540
COT-WRI1-Gmax275_70293	Chr09	2966436	2966953	24.4241	6.46543	228	Glyma.09G035500	phytochrome B	AT2G18790	PHYB, HY3, OOP1
COT-WRI1-Gmax275_70315	Chr09	3026342	3026710	15.5304	5.1484	204	Glyma.09G036100	Adenine nucleotide alpha hydrolases-like superfamily protein	AT3G17020
COT-WRI1-Gmax275_70377	Chr09	3242275	3243086	33.5308	7.84578	343	Glyma.09G038600	beta-xylosidase 1	AT5G49360	BXL1, ATBXL1
COT-WRI1-Gmax275_70380	Chr09	3244982	3245846	7.21521	3.53607	327	Glyma.09G038700	cAMP-regulated phosphoprotein 19-related protein	AT4G16146
COT-WRI1-Gmax275_70404	Chr09	3371610	3372363	121.852	16.651	402	Glyma.09G040500
COT-WRI1-Gmax275_70472	Chr09	3612226	3612967	12.797	4.83526	326	Glyma.09G042400	TOXICOS EN LEVADURA 2	AT3G16720	ATL2, TL2
COT-WRI1-Gmax275_70537	Chr09	3887084	3887515	65.4355	12.7986	213	Glyma.09G045400	vesicle-associated membrane protein 724	AT4G15780	ATVAMP724, VAMP724
COT-WRI1-Gmax275_70610	Chr09	4166646	4169146	42.0462	8.74031	2171	Glyma.09G048200	RING/U-box superfamily protein	AT1G30860
COT-WRI1-Gmax275_70632	Chr09	4309942	4311383	77.6916	13.4813	329	Glyma.09G049700	VACUOLAR SORTING RECEPTOR 6	AT1G30900	VSR6, VSR3;3, BP80-3;3
COT-WRI1-Gmax275_70749	Chr09	4873597	4875673	29.6508	7.59082	580	Glyma.09G054900	Ankyrin repeat family protein	AT3G18670
COT-WRI1-Gmax275_70766	Chr09	4950503	4953203	244.672	29.7902	572	Glyma.09G055400	Protein kinase superfamily protein	AT2G18890
COT-WRI1-Gmax275_70766	Chr09	4950503	4953203	244.672	29.7902	572	Glyma.09G055500
COT-WRI1-Gmax275_70894	Chr09	5490358	5490761	20.6433	6.10534	150	Glyma.09G059400	unknown protein; BEST Arabidopsis thaliana protein match is: unknown protein (TAIR:AT1G16840.1); Has 64 Blast hits to 64 proteins in 12 species: Archae - 0; Bacteria - 0; Metazoa - 0; Fungi - 0; Plants - 64; Viruses - 0; Other Eukaryotes - 0 (source: NCBI BLink).	AT2G19180
COT-WRI1-Gmax275_71014	Chr09	6074274	6075161	21.3414	6.19009	424	Glyma.09G063300	unknown protein; FUNCTIONS IN: molecular_function unknown; INVOLVED IN: biological_process unknown; LOCATED IN: endomembrane system; EXPRESSED IN: 23 plant structures; EXPRESSED DURING: 13 growth stages; BEST Arabidopsis thaliana protein match is: unknown protein (TAIR:AT5G56980.1); Has 121 Blast hits to 116 proteins in 19 species: Archae - 0; Bacteria - 0; Metazoa - 4; Fungi - 0; Plants - 113; V…	AT4G26130
COT-WRI1-Gmax275_71113	Chr09	6497674	6498488	290.14	33.4507	494	Glyma.09G066300	AGC (cAMP-dependent, cGMP-dependent and protein kinase C) kinase family protein	AT4G33080
COT-WRI1-Gmax275_71372	Chr09	7814454	7816528	103.138	14.9165	1692	Glyma.09G073600	sucrose synthase 4	AT3G43190	SUS4, ATSUS4
COT-WRI1-Gmax275_71402	Chr09	7926949	7927438	15.9345	5.26962	344	Glyma.09G074000	GDSL-motif lipase 5	AT1G53920	GLIP5
COT-WRI1-Gmax275_71411	Chr09	7979195	7982057	76.7567	11.7869	711	Glyma.09G074200	RING/U-box superfamily protein	AT3G53690
COT-WRI1-Gmax275_71510	Chr09	8552002	8552903	35.9612	8.24524	266	Glyma.09G077500	jasmonate-zim-domain protein 12	AT5G20900	JAZ12, TIFY3B
COT-WRI1-Gmax275_71683	Chr09	9523292	9524589	19.0174	6.25388	395	Glyma.09G081600	hapless 2	AT4G11720	HAP2, GCS1
COT-WRI1-Gmax275_71940	Chr09	11137805	11138166	15.2689	4.53586	206	Glyma.09G087200	inositol transporter 2	AT1G30220	ATINT2, INT2
COT-WRI1-Gmax275_72591	Chr09	16566093	16566709	10.8289	4.61215	488	Glyma.09G098000	SOS3-interacting protein 3	AT4G30960	CIPK6, SIP3, SNRK3.14, ATCIPK6
COT-WRI1-Gmax275_72683	Chr09	17845324	17846739	17.855	6.00302	893	Glyma.09G099200	S-locus lectin protein kinase family protein	AT4G27290
COT-WRI1-Gmax275_72753	Chr09	18517404	18518371	28.9879	7.53934	401	Glyma.09G102100	Ras-related small GTP-binding family protein	AT5G54840	ATSGP1, SGP1
COT-WRI1-Gmax275_73418	Chr09	24560725	24561433	18.1687	6.10844	214	Glyma.09G114000	unknown protein; FUNCTIONS IN: molecular_function unknown; INVOLVED IN: biological_process unknown; LOCATED IN: mitochondrion, chloroplast, plastid, chloroplast envelope; EXPRESSED IN: 24 plant structures; EXPRESSED DURING: 13 growth stages; BEST Arabidopsis thaliana protein match is: unknown protein (TAIR:AT1G45170.1); Has 30201 Blast hits to 17322 proteins in 780 species: Archae - 12; Bacteria …	AT5G42960
COT-WRI1-Gmax275_73645	Chr09	27968144	27968513	13.3567	4.90663	207	Glyma.09G117900	Auxin efflux carrier family protein	AT1G70940	PIN3, ATPIN3
COT-WRI1-Gmax275_74071	Chr09	31124198	31125351	591.379	46.9329	799	Glyma.09G126300	plastidic pyruvate kinase beta subunit 1	AT5G52920	PKP1, PKP-BETA1, PKP2
COT-WRI1-Gmax275_74219	Chr09	32341125	32341817	129.588	18.4432	393	Glyma.09G129100	WRKY DNA-binding protein 27	AT5G52830	WRKY27, ATWRKY27
COT-WRI1-Gmax275_74292	Chr09	32757785	32758651	21.6647	6.4201	394	Glyma.09G131500	heat shock protein 90.1	AT5G52640	HSP81-1, ATHS83, HSP81.1, HSP83, ATHSP90.1, AtHsp90-1, HSP90.1
COT-WRI1-Gmax275_74291	Chr09	32757469	32757720	5.87364	3.46594	116	Glyma.09G131500	heat shock protein 90.1	AT5G52640	HSP81-1, ATHS83, HSP81.1, HSP83, ATHSP90.1, AtHsp90-1, HSP90.1
COT-WRI1-Gmax275_74292	Chr09	32757785	32758651	21.6647	6.4201	394	Glyma.09G131600	glutaminyl cyclase	AT4G25720	ATQC, QC, QCT
COT-WRI1-Gmax275_74565	Chr09	34351739	34352322	89.5982	15.1922	222	Glyma.09G138100	AMP-dependent synthetase and ligase family protein	AT3G48990
COT-WRI1-Gmax275_74581	Chr09	34396161	34397330	186.779	21.9401	421	Glyma.09G138500	Heavy metal transport/detoxification superfamily protein	AT3G48970
COT-WRI1-Gmax275_74755	Chr09	35731372	35731789	28.9922	6.85991	232	Glyma.09G143700	Homeobox-leucine zipper family protein / lipid-binding START domain-containing protein	AT4G00730	ANL2, AHDP
COT-WRI1-Gmax275_74956	Chr09	36885713	36888090	180.826	22.7762	1005	Glyma.09G149200	2-oxoglutarate (2OG) and Fe(II)-dependent oxygenase superfamily protein	AT4G25420	GA5, GA20OX1, AT2301, ATGA20OX1
COT-WRI1-Gmax275_75161	Chr09	37950277	37951493	94.9688	13.8183	943	Glyma.09G156300	Class I peptide chain release factor	AT1G33330
COT-WRI1-Gmax275_75213	Chr09	38141000	38141372	13.6489	4.99873	154	Glyma.09G158100	Translation initiation factor IF6	AT3G55620	emb1624
COT-WRI1-Gmax275_75411	Chr09	39018242	39019832	57.7719	11.309	806	Glyma.09G166300	Kinase interacting (KIP1-like) family protein	AT1G48405
COT-WRI1-Gmax275_75454	Chr09	39293173	39293690	37.7818	6.6812	213	Glyma.09G168300	beta-amylase 1	AT3G23920	BAM1, BMY7, TR-BAMY
COT-WRI1-Gmax275_75487	Chr09	39375927	39376093	0.46539	1.88559	24	Glyma.09G169200	Isoprenylcysteine carboxyl methyltransferase (ICMT) family	AT5G08335	ATSTE14B, ATICMTB, ICMTB
COT-WRI1-Gmax275_75488	Chr09	39376270	39376760	85.3951	14.2079	287	Glyma.09G169200	Isoprenylcysteine carboxyl methyltransferase (ICMT) family	AT5G08335	ATSTE14B, ATICMTB, ICMTB
COT-WRI1-Gmax275_75548	Chr09	39696625	39697001	14.551	5.29041	214	Glyma.09G172200	B-cell receptor-associated 31-like	AT1G48440
COT-WRI1-Gmax275_75552	Chr09	39718183	39718878	52.6541	7.69607	344	Glyma.09G172500	MAP kinase kinase 9	AT1G73500	ATMKK9, MKK9
COT-WRI1-Gmax275_75567	Chr09	39770643	39772378	261.106	30.8283	343	Glyma.09G173200	glutamine synthase clone R1	AT5G37600	ATGSR1, GLN1;1, GSR 1, ATGLN1;1
COT-WRI1-Gmax275_75573	Chr09	39778343	39781273	451.815	44.9977	1558	Glyma.09G173300	unknown protein; BEST Arabidopsis thaliana protein match is: unknown protein (TAIR:AT1G24600.1); Has 22 Blast hits to 22 proteins in 5 species: Archae - 0; Bacteria - 0; Metazoa - 0; Fungi - 0; Plants - 22; Viruses - 0; Other Eukaryotes - 0 (source: NCBI BLink).	AT1G67920
COT-WRI1-Gmax275_75705	Chr09	40519561	40523945	514.684	47.5329	1889	Glyma.09G180100	Octicosapeptide/Phox/Bem1p family protein	AT2G01190
COT-WRI1-Gmax275_75708	Chr09	40528893	40529707	50.0391	8.93552	481	Glyma.09G180200	Uncharacterised conserved protein UCP031088, alpha/beta hydrolase	AT1G15060
COT-WRI1-Gmax275_75807	Chr09	41022552	41023330	43.6866	7.95138	481	Glyma.09G185100
COT-WRI1-Gmax275_75860	Chr09	41192203	41192768	38.461	7.22034	306	Glyma.09G187200	Eukaryotic aspartyl protease family protein	AT3G18490
COT-WRI1-Gmax275_75861	Chr09	41192878	41193563	12.9576	4.50045	426	Glyma.09G187200	Eukaryotic aspartyl protease family protein	AT3G18490
COT-WRI1-Gmax275_75949	Chr09	41601371	41602133	21.5757	5.90179	498	Glyma.09G191300	proline extensin-like receptor kinase 1	AT3G24550	ATPERK1, PERK1
COT-WRI1-Gmax275_76069	Chr09	41977755	41978547	12.8157	4.37769	496	Glyma.09G195100	Subtilase family protein	AT1G32940	ATSBT3.5, SBT3.5
COT-WRI1-Gmax275_76159	Chr09	42343315	42343642	19.4743	5.43685	162	Glyma.09G199000	O-fucosyltransferase family protein	AT5G65470
COT-WRI1-Gmax275_76183	Chr09	42437940	42440221	150.765	20.1544	1346	Glyma.09G199900	Protein kinase superfamily protein	AT5G65530
COT-WRI1-Gmax275_76285	Chr09	42863636	42864218	10.9363	4.17899	142	Glyma.09G204500	Basic helix-loop-helix (bHLH) DNA-binding family protein	AT1G32640	ATMYC2, RD22BP1, JAI1, JIN1, MYC2, ZBF1
COT-WRI1-Gmax275_76328	Chr09	43020400	43021514	155.333	15.6438	778	Glyma.09G206200	myb domain protein 39	AT4G17785	MYB39
COT-WRI1-Gmax275_76372	Chr09	43177257	43178196	122.31	14.9331	273	Glyma.09G207400	Transcription factor jumonji (jmj) family protein / zinc finger (C5HC2 type) family protein	AT5G46910
COT-WRI1-Gmax275_76437	Chr09	43487454	43488459	29.5025	5.86642	467	Glyma.09G210900	phosphoribulokinase	AT1G32060	PRK
COT-WRI1-Gmax275_76442	Chr09	43510729	43512234	34.7172	8.34713	424	Glyma.09G211200	membrane protein, putative	AT1G32080
COT-WRI1-Gmax275_76445	Chr09	43534602	43535711	135.694	16.4927	308	Glyma.09G211400	Homeodomain-like superfamily protein	AT5G45580
COT-WRI1-Gmax275_76448	Chr09	43537078	43538626	8.51769	4.12387	745	Glyma.09G211400	Homeodomain-like superfamily protein	AT5G45580
COT-WRI1-Gmax275_76448	Chr09	43537078	43538626	8.51769	4.12387	745	Glyma.09G211500	pinoresinol reductase 1	AT1G32100	ATPRR1, PRR1
COT-WRI1-Gmax275_76471	Chr09	43657636	43658552	67.2293	12.1114	559	Glyma.09G212800	DZC (Disease resistance/zinc finger/chromosome condensation-like region) domain containing protein	AT1G31880	NLM9, BRX
COT-WRI1-Gmax275_76485	Chr09	43687058	43688944	219.235	27.5994	1216	Glyma.09G213100	S-adenosyl-L-methionine-dependent methyltransferases superfamily protein	AT1G31850
COT-WRI1-Gmax275_76491	Chr09	43718783	43719435	56.6955	11.3762	469	Glyma.09G213500	Replication factor-A protein 1-related	AT5G45400	RPA70C, ATRPA70C
COT-WRI1-Gmax275_76506	Chr09	43779148	43780091	286.418	30.5229	405	Glyma.09G214500	acyl-CoA-binding protein 6	AT1G31812	ACBP6, ACBP
COT-WRI1-Gmax275_76559	Chr09	43984871	43985951	724.505	65.2637	722	Glyma.09G216700	DNAse I-like superfamily protein	AT1G31500
COT-WRI1-Gmax275_76605	Chr09	44168030	44171017	172.712	23.6487	1830	Glyma.09G218600	cytochrome P450, family 707, subfamily A, polypeptide 1	AT4G19230	CYP707A1
COT-WRI1-Gmax275_76686	Chr09	44910365	44911307	222.487	26.8381	266	Glyma.09G224200	peroxin 11B	AT3G47430	PEX11B
COT-WRI1-Gmax275_76716	Chr09	44990900	44992795	21.0529	6.36251	1359	Glyma.09G225300	IQ-domain 11	AT5G13460	IQD11
COT-WRI1-Gmax275_76736	Chr09	45044489	45045446	33.3689	8.2588	395	Glyma.09G225600	Zinc finger (CCCH-type) family protein / RNA recognition motif (RRM)-containing protein	AT3G51950
COT-WRI1-Gmax275_76791	Chr09	45252853	45253425	24.2843	6.42546	326	Glyma.09G228200	FKBP-type peptidyl-prolyl cis-trans isomerase family protein	AT3G21640	TWD1, UCU2, FKBP42, ATFKBP42
COT-WRI1-Gmax275_76791	Chr09	45252853	45253425	24.2843	6.42546	326	Glyma.09G228300	Uncharacterized protein	AT5G21080
COT-WRI1-Gmax275_76970	Chr09	45920430	45921398	467.656	39.3992	358	Glyma.09G237200	Pentatricopeptide repeat (PPR-like) superfamily protein	AT5G50390
COT-WRI1-Gmax275_77011	Chr09	46137972	46140995	291.599	34.7804	634	Glyma.09G238900	Protein of unknown function (DUF1666)	AT5G39785
COT-WRI1-Gmax275_77051	Chr09	46317280	46318301	264.5	30.6008	723	Glyma.09G240800	thioredoxin 2	AT5G39950	ATTRX2, ATH2, ATTRXH2, TRXH2, TRX2
COT-WRI1-Gmax275_77192	Chr09	46975176	46975613	21.1499	5.67914	202	Glyma.09G248400	NAD(P)-binding Rossmann-fold superfamily protein	AT3G03330
COT-WRI1-Gmax275_77192	Chr09	46975176	46975613	21.1499	5.67914	202	Glyma.09G248500	mitochondrial acyl carrier protein 2	AT1G65290	mtACP2
COT-WRI1-Gmax275_77246	Chr09	47180571	47180926	10.6382	4.54757	144	Glyma.09G251300	unknown protein; LOCATED IN: endomembrane system; EXPRESSED IN: 22 plant structures; EXPRESSED DURING: 13 growth stages; BEST Arabidopsis thaliana protein match is: unknown protein (TAIR:AT5G01015.1); Has 90 Blast hits to 90 proteins in 15 species: Archae - 0; Bacteria - 0; Metazoa - 0; Fungi - 0; Plants - 90; Viruses - 0; Other Eukaryotes - 0 (source: NCBI BLink).	AT1G65295
COT-WRI1-Gmax275_77304	Chr09	47387716	47388359	38.1414	7.98449	251	Glyma.09G254500	Diacylglycerol kinase family protein	AT2G46090
COT-WRI1-Gmax275_77309	Chr09	47401820	47403971	24.3406	6.69991	374	Glyma.09G254800	WRKY family transcription factor	AT4G01250	WRKY22, AtWRKY22
COT-WRI1-Gmax275_77448	Chr09	47907848	47908780	628.365	58.6063	351	Glyma.09G260900	cytochrome P450, family 71, subfamily A, polypeptide 26	AT3G48270	CYP71A26
COT-WRI1-Gmax275_77463	Chr09	47964372	47966058	280.375	31.987	1310	Glyma.09G261700	Remorin family protein	AT3G61260
COT-WRI1-Gmax275_77461	Chr09	47961093	47963094	13.5275	4.96059	1631	Glyma.09G261700	Remorin family protein	AT3G61260
COT-WRI1-Gmax275_77529	Chr09	48210257	48210885	17.7942	5.09034	327	Glyma.09G264600	ARM repeat superfamily protein	AT2G45720
COT-WRI1-Gmax275_77562	Chr09	48317958	48318687	16.1316	4.75144	332	Glyma.09G265600	RING/U-box superfamily protein	AT3G61180
COT-WRI1-Gmax275_77678	Chr09	48745621	48746757	48.5649	9.42793	470	Glyma.09G270500	Phosphoglycerate mutase, 2,3-bisphosphoglycerate-independent	AT1G09780
COT-WRI1-Gmax275_77800	Chr09	49277303	49278387	178.945	23.0222	620	Glyma.09G277300	Plant protein of unknown function (DUF827)	AT2G38370
COT-WRI1-Gmax275_77800	Chr09	49277303	49278387	178.945	23.0222	620	Glyma.09G277400	3-ketoacyl-acyl carrier protein synthase III	AT1G62640	KAS III
COT-WRI1-Gmax275_77842	Chr09	49475068	49475452	25.0997	5.51638	221	Glyma.09G279500	D-alanine--D-alanine ligase family	AT3G08840
COT-WRI1-Gmax275_77845	Chr09	49492380	49493021	36.6722	7.60791	357	Glyma.09G279600	Nuclear transport factor 2 (NTF2) family protein	AT5G01740
COT-WRI1-Gmax275_77876	Chr09	49594857	49595622	8.53931	3.9511	626	Glyma.09G280900	glutaredoxin-related	AT3G11920
COT-WRI1-Gmax275_77887	Chr09	49661429	49663228	17.3265	5.46567	981	Glyma.09G281300	RING/U-box superfamily protein	AT5G48655
COT-WRI1-Gmax275_77919	Chr09	49761279	49761940	9.50582	4.08554	325	Glyma.09G282100	Pentatricopeptide repeat (PPR) superfamily protein	AT1G66345
COT-WRI1-Gmax275_78031	Chr09	50175727	50176500	25.6454	6.1084	468	Glyma.09G286400
COT-WRI1-Gmax275_78179	Chr10	672403	672763	2.58391	2.60115	148	Glyma.10G006800	type one serine/threonine protein phosphatase 4	AT2G39840	TOPP4
COT-WRI1-Gmax275_78180	Chr10	672864	673417	11.5528	4.64327	216	Glyma.10G006800	type one serine/threonine protein phosphatase 4	AT2G39840	TOPP4
COT-WRI1-Gmax275_78181	Chr10	687286	688216	13.2441	4.25815	650	Glyma.10G007000	Integrase-type DNA-binding superfamily protein	AT5G51190
COT-WRI1-Gmax275_78303	Chr10	1175958	1177591	54.3535	10.1771	1097	Glyma.10G013100	Concanavalin A-like lectin protein kinase family protein	AT5G10530
COT-WRI1-Gmax275_78407	Chr10	1523276	1524783	82.6697	13.859	893	Glyma.10G017300	Plant invertase/pectin methylesterase inhibitor superfamily protein	AT4G02250
COT-WRI1-Gmax275_78408	Chr10	1527607	1528813	208.193	22.8237	698	Glyma.10G017400	Protein of unknown function, DUF538	AT4G02360
COT-WRI1-Gmax275_78410	Chr10	1531538	1532323	91.1623	14.3589	402	Glyma.10G017500	Protein of unknown function, DUF538	AT1G02816
COT-WRI1-Gmax275_78440	Chr10	1619190	1619834	11.3414	4.4763	143	Glyma.10G018600	unknown protein; FUNCTIONS IN: molecular_function unknown; INVOLVED IN: biological_process unknown; LOCATED IN: chloroplast; Has 29 Blast hits to 28 proteins in 15 species: Archae - 0; Bacteria - 0; Metazoa - 6; Fungi - 0; Plants - 23; Viruses - 0; Other Eukaryotes - 0 (source: NCBI BLink).	AT4G02425
COT-WRI1-Gmax275_78502	Chr10	1857095	1859699	316.865	33.2825	688	Glyma.10G021400	B-box type zinc finger protein with CCT domain	AT2G47890
COT-WRI1-Gmax275_78534	Chr10	2011432	2012307	13.5181	4.95738	165	Glyma.10G023100	Leucine-rich repeat (LRR) family protein	AT1G03440
COT-WRI1-Gmax275_78537	Chr10	2025987	2029618	257.191	23.9752	2837	Glyma.10G023300	Protein kinase family protein	AT5G35960
COT-WRI1-Gmax275_78610	Chr10	2304852	2306047	92.7788	15.0059	894	Glyma.10G026300	Protein of unknown function (DUF3049)	AT1G03170
COT-WRI1-Gmax275_78655	Chr10	2470611	2474094	95.0271	15.8694	2525	Glyma.10G028400	DNAse I-like superfamily protein	AT3G63240
COT-WRI1-Gmax275_78747	Chr10	2796325	2797177	35.2383	6.43677	474	Glyma.10G032000	RNI-like superfamily protein	AT3G54650	FBL17
COT-WRI1-Gmax275_78787	Chr10	2931451	2932326	84.0296	12.8926	467	Glyma.10G034000	pfkB-like carbohydrate kinase family protein	AT1G06730
COT-WRI1-Gmax275_78867	Chr10	3232880	3233189	0.590019	2.01505	154	Glyma.10G036800	phosphate transporter 1;4	AT2G38940	ATPT2, PHT1;4
COT-WRI1-Gmax275_78869	Chr10	3234328	3235634	8.55527	4.13731	468	Glyma.10G036800	phosphate transporter 1;4	AT2G38940	ATPT2, PHT1;4
COT-WRI1-Gmax275_78868	Chr10	3233243	3234201	10.8309	4.61283	402	Glyma.10G036800	phosphate transporter 1;4	AT2G38940	ATPT2, PHT1;4
COT-WRI1-Gmax275_78924	Chr10	3483953	3485506	44.0401	8.97977	462	Glyma.10G039300	Immunoglobulin E-set superfamily protein	AT3G07880	SCN1
COT-WRI1-Gmax275_78963	Chr10	3600827	3601303	31.8185	7.94324	314	Glyma.10G041000	GroES-like zinc-binding dehydrogenase family protein	AT5G43940	HOT5, ADH2, GSNOR, ATGSNOR1, PAR2
COT-WRI1-Gmax275_78963	Chr10	3600827	3601303	31.8185	7.94324	314	Glyma.10G041100	Beta-ketoacyl synthase	AT2G04540
COT-WRI1-Gmax275_78976	Chr10	3737268	3739097	15.5844	5.27327	1394	Glyma.10G041800	Flavin-binding monooxygenase family protein	AT4G28720	YUC8
COT-WRI1-Gmax275_79060	Chr10	4014614	4015665	23.4766	6.44324	687	Glyma.10G045100	DNAse I-like superfamily protein	AT2G37440
COT-WRI1-Gmax275_79076	Chr10	4069908	4070279	30.6363	6.81117	176	Glyma.10G045600	unknown protein; LOCATED IN: plasma membrane; EXPRESSED IN: 24 plant structures; EXPRESSED DURING: 14 growth stages; CONTAINS InterPro DOMAIN/s: Protein of unknown function DUF3741 (InterPro:IPR022212); BEST Arabidopsis thaliana protein match is: Protein of unknown function (DUF3741) (TAIR:AT4G28760.2); Has 1710 Blast hits to 868 proteins in 206 species: Archae - 2; Bacteria - 409; Metazoa - 304;…	AT3G53540
COT-WRI1-Gmax275_79105	Chr10	4149824	4151622	35.8024	6.94264	1469	Glyma.10G046300	unknown protein; BEST Arabidopsis thaliana protein match is: unknown protein (TAIR:AT5G13560.1); Has 30201 Blast hits to 17322 proteins in 780 species: Archae - 12; Bacteria - 1396; Metazoa - 17338; Fungi - 3422; Plants - 5037; Viruses - 0; Other Eukaryotes - 2996 (source: NCBI BLink).	AT2G37370
COT-WRI1-Gmax275_79140	Chr10	4242502	4242899	22.4077	5.70118	165	Glyma.10G047300
COT-WRI1-Gmax275_79140	Chr10	4242502	4242899	22.4077	5.70118	165	Glyma.10G047400	unknown protein; Has 93 Blast hits to 62 proteins in 29 species: Archae - 0; Bacteria - 6; Metazoa - 13; Fungi - 19; Plants - 25; Viruses - 0; Other Eukaryotes - 30 (source: NCBI BLink).	AT2G37300
COT-WRI1-Gmax275_79154	Chr10	4300918	4302233	25.0553	6.77901	527	Glyma.10G047800	Ypt/Rab-GAP domain of gyp1p superfamily protein	AT2G37290
COT-WRI1-Gmax275_79210	Chr10	4527584	4529364	235.667	28.7427	373	Glyma.10G050500	FUNCTIONS IN: molecular_function unknown; INVOLVED IN: biological_process unknown; LOCATED IN: plasma membrane; BEST Arabidopsis thaliana protein match is: protamine P1 family protein (TAIR:AT2G37100.1); Has 81 Blast hits to 73 proteins in 9 species: Archae - 0; Bacteria - 0; Metazoa - 0; Fungi - 0; Plants - 81; Viruses - 0; Other Eukaryotes - 0 (source: NCBI BLink).	AT5G03110
COT-WRI1-Gmax275_79233	Chr10	4632135	4632554	19.6528	5.48442	237	Glyma.10G051600	Transducin/WD40 repeat-like superfamily protein	AT3G53390
COT-WRI1-Gmax275_79342	Chr10	5172287	5174376	17.287	5.14338	1007	Glyma.10G056700	thylakoid lumen 15.0 kDa protein	AT5G52970
COT-WRI1-Gmax275_79382	Chr10	5420445	5421525	219.827	22.9065	684	Glyma.10G058600	ACT-like superfamily protein	AT2G36840
COT-WRI1-Gmax275_79628	Chr10	6573497	6573805	17.9112	5.52705	154	Glyma.10G067000	C-repeat/DRE binding factor 1	AT4G25490	CBF1, DREB1B, ATCBF1
COT-WRI1-Gmax275_79633	Chr10	6611925	6612677	18.8614	5.8111	427	Glyma.10G067200	growth-regulating factor 4	AT3G52910	AtGRF4, GRF4
COT-WRI1-Gmax275_80172	Chr10	10015524	10016155	12.0642	4.50963	461	Glyma.10G082400	syntaxin of plants 121	AT3G11820	SYP121, AT-SYR1, ATSYP121, SYR1, ATSYR1, PEN1
COT-WRI1-Gmax275_80189	Chr10	10110837	10111370	33.6711	8.35234	337	Glyma.10G082900	unknown protein; FUNCTIONS IN: molecular_function unknown; INVOLVED IN: biological_process unknown; LOCATED IN: plasma membrane; EXPRESSED IN: cultured cell; BEST Arabidopsis thaliana protein match is: unknown protein (TAIR:AT3G11800.1); Has 76 Blast hits to 75 proteins in 19 species: Archae - 0; Bacteria - 0; Metazoa - 0; Fungi - 0; Plants - 74; Viruses - 0; Other Eukaryotes - 2 (source: NCBI BL…	AT3G44150
COT-WRI1-Gmax275_80490	Chr10	12246402	12246828	15.331	5.42606	176	Glyma.10G091000	alpha-N-acetylglucosaminidase family / NAGLU family	AT5G13690	CYL1, NAGLU
COT-WRI1-Gmax275_80768	Chr10	13926921	13927497	21.064	5.98651	224	Glyma.10G095500	lysophosphatidyl acyltransferase 2	AT3G57650	LPAT2
COT-WRI1-Gmax275_80808	Chr10	14932949	14936468	23.3759	6.82108	370	Glyma.10G096200	ubiquitin-conjugating enzyme 10	AT5G53300	UBC10
COT-WRI1-Gmax275_80825	Chr10	15215149	15217004	17.1842	5.78116	1089	Glyma.10G096300	unknown protein; CONTAINS InterPro DOMAIN/s: Protein of unknown function NEP (InterPro:IPR019320); Has 57 Blast hits to 57 proteins in 26 species: Archae - 0; Bacteria - 0; Metazoa - 19; Fungi - 0; Plants - 34; Viruses - 0; Other Eukaryotes - 4 (source: NCBI BLink).	AT2G39170
COT-WRI1-Gmax275_80892	Chr10	16604814	16606904	26.1926	6.591	1705	Glyma.10G097500	unknown protein; Has 31 Blast hits to 31 proteins in 11 species: Archae - 0; Bacteria - 0; Metazoa - 0; Fungi - 0; Plants - 31; Viruses - 0; Other Eukaryotes - 0 (source: NCBI BLink).	AT3G57440
COT-WRI1-Gmax275_81671	Chr10	24310454	24311780	62.3176	10.96	527	Glyma.10G107000
COT-WRI1-Gmax275_81671	Chr10	24310454	24311780	62.3176	10.96	527	Glyma.10G107100	6-phosphogluconate dehydrogenase family protein	AT2G41540	GPDHC1
COT-WRI1-Gmax275_81984	Chr10	27202356	27202898	49.2727	9.77891	226	Glyma.10G112400	exocyst complex component sec15A	AT3G56640	SEC15A
COT-WRI1-Gmax275_82326	Chr10	30519622	30520231	43.1614	9.37398	295	Glyma.10G119900	glycerol-3-phosphate acyltransferase 6	AT2G38110	ATGPAT6, GPAT6
COT-WRI1-Gmax275_83229	Chr10	37082104	37084674	64.082	11.2546	1983	Glyma.10G137200	RAD-like 3	AT4G36570	ATRL3, RL3
COT-WRI1-Gmax275_83229	Chr10	37082104	37084674	64.082	11.2546	1983	Glyma.10G137300
COT-WRI1-Gmax275_83254	Chr10	37181681	37182952	22.4933	6.82972	428	Glyma.10G138100	Pectin lyase-like superfamily protein	AT3G62110
COT-WRI1-Gmax275_83295	Chr10	37326807	37327439	118.322	15.0674	265	Glyma.10G139500	rotamase CYP 4	AT3G62030	ROC4
COT-WRI1-Gmax275_83295	Chr10	37326807	37327439	118.322	15.0674	265	Glyma.10G139600	Polyketide cyclase / dehydrase and lipid transport protein	AT4G01650
COT-WRI1-Gmax275_83396	Chr10	37696325	37700084	219.297	29.0878	1683	Glyma.10G142500	neurofilament protein-related	AT3G05900
COT-WRI1-Gmax275_83454	Chr10	37928710	37929660	36.5382	6.70452	473	Glyma.10G144500	Sec23/Sec24 protein transport family protein	AT3G07100	ERMO2, SEC24A
COT-WRI1-Gmax275_83499	Chr10	38071889	38072254	16.0222	5.29603	128	Glyma.10G146000	Metallopeptidase M24 family protein	AT1G09300
COT-WRI1-Gmax275_83519	Chr10	38149887	38150585	37.1772	7.60956	387	Glyma.10G146600	iron-regulated protein 3	AT5G26820	ATIREG3, MAR1, RTS3, IREG3
COT-WRI1-Gmax275_83570	Chr10	38340933	38341549	14.9227	4.45143	439	Glyma.10G148100	Protein of unknown function (DUF1645)	AT3G62630
COT-WRI1-Gmax275_83699	Chr10	38903855	38904757	10.4233	4.37651	207	Glyma.10G153900	lipoxygenase 1	AT1G55020	LOX1, ATLOX1
COT-WRI1-Gmax275_83765	Chr10	39115628	39116840	11.3549	4.57901	342	Glyma.10G156700	D-aminoacid aminotransferase-like PLP-dependent enzymes superfamily protein	AT5G27410
COT-WRI1-Gmax275_83765	Chr10	39115628	39116840	11.3549	4.57901	342	Glyma.10G156800
COT-WRI1-Gmax275_83795	Chr10	39205988	39207688	27.9394	7.22286	1224	Glyma.10G158000	alpha/beta-Hydrolases superfamily protein	AT5G27320	ATGID1C, GID1C
COT-WRI1-Gmax275_83903	Chr10	39558411	39558632	0.871326	2.03592	153	Glyma.10G161400	NIMA-related serine/threonine kinase 1	AT1G54510	NEK1
COT-WRI1-Gmax275_83902	Chr10	39557556	39558334	57.8742	10.1408	375	Glyma.10G161400	NIMA-related serine/threonine kinase 1	AT1G54510	NEK1
COT-WRI1-Gmax275_84123	Chr10	40377001	40379695	28.3665	7.20812	2211	Glyma.10G169800	Subtilisin-like serine endopeptidase family protein	AT5G67090
COT-WRI1-Gmax275_84127	Chr10	40392719	40393888	247.538	27.3148	418	Glyma.10G170100	unknown protein; BEST Arabidopsis thaliana protein match is: unknown protein (TAIR:AT1G65090.3); Has 57 Blast hits to 49 proteins in 15 species: Archae - 0; Bacteria - 4; Metazoa - 6; Fungi - 0; Plants - 39; Viruses - 0; Other Eukaryotes - 8 (source: NCBI BLink).	AT5G36100
COT-WRI1-Gmax275_84146	Chr10	40436408	40436956	87.6278	12.4204	292	Glyma.10G170800	zinc finger protein 1	AT3G02830	ZFN1
COT-WRI1-Gmax275_84191	Chr10	40614560	40615443	32.6031	8.02512	488	Glyma.10G172500	RING/FYVE/PHD zinc finger superfamily protein	AT1G32810
COT-WRI1-Gmax275_84225	Chr10	40780160	40780799	44.1199	9.31774	312	Glyma.10G173900
COT-WRI1-Gmax275_84283	Chr10	40998832	40999673	52.5536	10.7165	505	Glyma.10G176200	RING/FYVE/PHD zinc finger superfamily protein	AT1G33420
COT-WRI1-Gmax275_84341	Chr10	41198325	41198991	613.683	57.156	344	Glyma.10G178900	Pyruvate kinase family protein	AT3G22960	PKP1, PKP-ALPHA
COT-WRI1-Gmax275_84431	Chr10	41627632	41628161	28.8971	7.66499	251	Glyma.10G183200	cytidinediphosphate diacylglycerol synthase 2	AT4G22340	CDS2
COT-WRI1-Gmax275_84459	Chr10	41759300	41759729	19.5059	5.76736	224	Glyma.10G184400	disease resistance protein (TIR-NBS-LRR class), putative	AT5G17680
COT-WRI1-Gmax275_84460	Chr10	41760110	41760580	45.5147	9.72158	238	Glyma.10G184400	disease resistance protein (TIR-NBS-LRR class), putative	AT5G17680
COT-WRI1-Gmax275_84501	Chr10	41895790	41896684	121.21	17.1089	273	Glyma.10G185900	CONTAINS InterPro DOMAIN/s: Mediator complex subunit Med28 (InterPro:IPR021640); BEST Arabidopsis thaliana protein match is: unknown protein (TAIR:AT3G01670.1); Has 122 Blast hits to 112 proteins in 13 species: Archae - 0; Bacteria - 0; Metazoa - 0; Fungi - 0; Plants - 122; Viruses - 0; Other Eukaryotes - 0 (source: NCBI BLink).	AT3G01680
COT-WRI1-Gmax275_84523	Chr10	41984878	41987460	112.869	15.6069	1917	Glyma.10G186800	ethylene response factor 1	AT3G23240	ERF1, ATERF1
COT-WRI1-Gmax275_84599	Chr10	42282081	42284337	29.253	7.32704	1717	Glyma.10G189800	unknown protein; Has 34 Blast hits to 34 proteins in 10 species: Archae - 0; Bacteria - 0; Metazoa - 0; Fungi - 0; Plants - 34; Viruses - 0; Other Eukaryotes - 0 (source: NCBI BLink).	AT2G33390
COT-WRI1-Gmax275_84694	Chr10	42708417	42711763	166.845	21.0725	686	Glyma.10G195200	Glutaredoxin family protein	AT5G01420
COT-WRI1-Gmax275_84694	Chr10	42708417	42711763	166.845	21.0725	686	Glyma.10G195300	Cupredoxin superfamily protein	AT2G31050
COT-WRI1-Gmax275_84699	Chr10	42730036	42730564	66.6011	10.1816	356	Glyma.10G195700	PEP1 receptor 1	AT1G73080	PEPR1, ATPEPR1
COT-WRI1-Gmax275_85029	Chr10	44146769	44148021	47.8679	10.2432	928	Glyma.10G209500	Protein kinase superfamily protein	AT3G57120
COT-WRI1-Gmax275_85039	Chr10	44195991	44196771	33.9283	7.28645	226	Glyma.10G210000	Calcium-dependent lipid-binding (CaLB domain) family protein	AT5G04220	SYTC, ATSYTC, NTMC2TYPE1.3, NTMC2T1.3, SYT3
COT-WRI1-Gmax275_85075	Chr10	44359948	44360426	23.0614	5.86808	279	Glyma.10G211200	alpha/beta-Hydrolases superfamily protein	AT5G19290
COT-WRI1-Gmax275_85076	Chr10	44361070	44362186	14.6433	4.98792	262	Glyma.10G211200	alpha/beta-Hydrolases superfamily protein	AT5G19290
COT-WRI1-Gmax275_85131	Chr10	44560717	44561075	17.3711	5.36957	211	Glyma.10G213200	mitochondrial substrate carrier family protein	AT2G35800
COT-WRI1-Gmax275_85140	Chr10	44589572	44591494	77.6324	12.6914	1403	Glyma.10G213500	LOB domain-containing protein 1	AT1G07900	LBD1
COT-WRI1-Gmax275_85173	Chr10	44743998	44744913	181.34	20.0559	258	Glyma.10G215400	2-oxoacid dehydrogenases acyltransferase family protein	AT1G34430	EMB3003
COT-WRI1-Gmax275_85240	Chr10	45023797	45024529	23.869	6.43099	525	Glyma.10G218300	Trm112p-like protein	AT1G78190
COT-WRI1-Gmax275_85310	Chr10	45260370	45261517	304.484	33.477	567	Glyma.10G221200	Protein kinase superfamily protein	AT1G74320
COT-WRI1-Gmax275_85334	Chr10	45378941	45379940	15.932	5.06059	683	Glyma.10G222600	Protein kinase superfamily protein	AT5G42440
COT-WRI1-Gmax275_85339	Chr10	45397357	45399377	14.8493	5.26979	1115	Glyma.10G222900	DHHC-type zinc finger family protein	AT4G24630
COT-WRI1-Gmax275_85341	Chr10	45415649	45417635	109.462	14.7872	731	Glyma.10G223200	Integrase-type DNA-binding superfamily protein	AT5G61890
COT-WRI1-Gmax275_85362	Chr10	45465329	45465531	0.995284	2.17667	133	Glyma.10G223800	Basic-leucine zipper (bZIP) transcription factor family protein	AT5G44080
COT-WRI1-Gmax275_85361	Chr10	45464664	45465247	11.0527	4.29755	244	Glyma.10G223800	Basic-leucine zipper (bZIP) transcription factor family protein	AT5G44080
COT-WRI1-Gmax275_85376	Chr10	45516673	45517180	57.3366	9.85814	277	Glyma.10G224500	Protein of unknown function (DUF793)	AT1G18740
COT-WRI1-Gmax275_85443	Chr10	45826016	45827100	258.832	27.5948	399	Glyma.10G227800	plastidic pyruvate kinase beta subunit 1	AT5G52920	PKP1, PKP-BETA1, PKP2
COT-WRI1-Gmax275_85481	Chr10	45984742	45986591	34.8798	8.08501	726	Glyma.10G229700	unknown protein; BEST Arabidopsis thaliana protein match is: unknown protein (TAIR:AT1G64080.1); Has 1807 Blast hits to 1807 proteins in 277 species: Archae - 0; Bacteria - 0; Metazoa - 736; Fungi - 347; Plants - 385; Viruses - 0; Other Eukaryotes - 339 (source: NCBI BLink).	AT5G52870
COT-WRI1-Gmax275_85605	Chr10	46353708	46355653	21.3625	6.19645	846	Glyma.10G234400	Pectinacetylesterase family protein	AT5G23870
COT-WRI1-Gmax275_85672	Chr10	46600901	46602012	15.5342	5.61998	437	Glyma.10G237500	Sugar isomerase (SIS) family protein	AT5G52190
COT-WRI1-Gmax275_85693	Chr10	46674491	46675079	66.8526	11.1333	237	Glyma.10G238100	Homeobox-leucine zipper family protein / lipid-binding START domain-containing protein	AT4G00730	ANL2, AHDP
COT-WRI1-Gmax275_85717	Chr10	46755705	46757647	13.7824	4.83181	1704	Glyma.10G239000	MATE efflux family protein	AT4G23030
COT-WRI1-Gmax275_85768	Chr10	46962327	46962712	3.40276	2.98433	71	Glyma.10G241100	gibberellin 20 oxidase 2	AT5G51810	GA20OX2, AT2353, ATGA20OX2
COT-WRI1-Gmax275_85767	Chr10	46961218	46962211	36.4384	8.38368	669	Glyma.10G241100	gibberellin 20 oxidase 2	AT5G51810	GA20OX2, AT2353, ATGA20OX2
COT-WRI1-Gmax275_85780	Chr10	47008439	47011127	285.293	30.7707	2172	Glyma.10G241500	Protein kinase superfamily protein	AT4G25390
COT-WRI1-Gmax275_85913	Chr10	47561142	47562810	384.41	40.7977	964	Glyma.10G247200	Protein of unknown function (DUF1677)	AT3G22540
COT-WRI1-Gmax275_86025	Chr10	47881568	47884317	128.465	18.6003	1902	Glyma.10G250700	Protein of unknown function (DUF3049)	AT5G19260
COT-WRI1-Gmax275_86050	Chr10	47971184	47971708	20.2	5.63227	335	Glyma.10G251500	thiazole biosynthetic enzyme, chloroplast (ARA6) (THI1) (THI4)	AT5G54770	THI1, TZ, THI4
COT-WRI1-Gmax275_86099	Chr10	48126088	48128027	14.0393	4.90894	555	Glyma.10G253900	cysteine-rich RLK (RECEPTOR-like protein kinase) 26	AT4G38830	CRK26
COT-WRI1-Gmax275_86119	Chr10	48211936	48212978	154.106	15.5623	341	Glyma.10G255100	Pyruvate kinase family protein	AT3G22960	PKP1, PKP-ALPHA
COT-WRI1-Gmax275_86186	Chr10	48490242	48492153	27.4315	7.51407	1154	Glyma.10G258900	Uncharacterised protein family SERF	AT2G23090
COT-WRI1-Gmax275_86209	Chr10	48579631	48580104	12.7912	4.8334	330	Glyma.10G260200	unknown protein; LOCATED IN: chloroplast; EXPRESSED IN: 24 plant structures; EXPRESSED DURING: 15 growth stages; BEST Arabidopsis thaliana protein match is: unknown protein (TAIR:AT5G14970.1); Has 605 Blast hits to 425 proteins in 102 species: Archae - 0; Bacteria - 300; Metazoa - 25; Fungi - 0; Plants - 89; Viruses - 0; Other Eukaryotes - 191 (source: NCBI BLink).	AT2G14910
COT-WRI1-Gmax275_86212	Chr10	48590580	48592162	35.0725	8.14045	1125	Glyma.10G260400	Homeodomain-like protein with RING/FYVE/PHD-type zinc finger domain	AT3G19510	HAT3.1
COT-WRI1-Gmax275_86229	Chr10	48633678	48635074	348.089	37.6014	897	Glyma.10G261100	basic helix-loop-helix (bHLH) DNA-binding superfamily protein	AT3G19500
COT-WRI1-Gmax275_86287	Chr10	48807368	48808312	34.1204	8.16818	212	Glyma.10G263800	Cupredoxin superfamily protein	AT1G71040	LPR2
COT-WRI1-Gmax275_86318	Chr10	48925146	48926981	45.2153	9.30251	336	Glyma.10G265500	Pentatricopeptide repeat (PPR-like) superfamily protein	AT1G03560
COT-WRI1-Gmax275_86442	Chr10	49349826	49350726	26.7079	6.86277	427	Glyma.10G271200	Protein kinase superfamily protein	AT1G25390
COT-WRI1-Gmax275_86441	Chr10	49349349	49349565	1.01008	2.14182	151	Glyma.10G271200	Protein kinase superfamily protein	AT1G25390
COT-WRI1-Gmax275_86491	Chr10	49521919	49524875	347.899	38.802	2137	Glyma.10G272600	Bax inhibitor-1 family protein	AT1G03070
COT-WRI1-Gmax275_86489	Chr10	49520402	49521284	7.12141	3.65332	425	Glyma.10G272600	Bax inhibitor-1 family protein	AT1G03070
COT-WRI1-Gmax275_86491	Chr10	49521919	49524875	347.899	38.802	2137	Glyma.10G272700	unknown protein; BEST Arabidopsis thaliana protein match is: unknown protein (TAIR:AT1G48780.1); Has 155 Blast hits to 147 proteins in 23 species: Archae - 0; Bacteria - 0; Metazoa - 19; Fungi - 3; Plants - 126; Viruses - 0; Other Eukaryotes - 7 (source: NCBI BLink).	AT1G68330
COT-WRI1-Gmax275_86521	Chr10	49668712	49669304	90.1664	14.9153	371	Glyma.10G274000	unknown protein; FUNCTIONS IN: molecular_function unknown; INVOLVED IN: biological_process unknown; LOCATED IN: chloroplast; EXPRESSED IN: 22 plant structures; EXPRESSED DURING: 13 growth stages; BEST Arabidopsis thaliana protein match is: unknown protein (TAIR:AT1G13390.2); Has 125 Blast hits to 125 proteins in 18 species: Archae - 0; Bacteria - 0; Metazoa - 0; Fungi - 0; Plants - 125; Viruses -…	AT1G68490
COT-WRI1-Gmax275_86616	Chr10	50035151	50035426	17.1366	5.64084	133	Glyma.10G278400	FUNCTIONS IN: molecular_function unknown; INVOLVED IN: N-terminal protein myristoylation; LOCATED IN: chloroplast; EXPRESSED IN: 23 plant structures; EXPRESSED DURING: 13 growth stages; CONTAINS InterPro DOMAIN/s: Haemerythrin/HHE cation-binding motif (InterPro:IPR012312); Has 59 Blast hits to 59 proteins in 14 species: Archae - 0; Bacteria - 2; Metazoa - 0; Fungi - 0; Plants - 56; Viruses - 0; O…	AT3G54290
COT-WRI1-Gmax275_86625	Chr10	50067297	50067989	12.5908	4.66948	477	Glyma.10G279000	Phosphotyrosine protein phosphatases superfamily protein	AT5G56610
COT-WRI1-Gmax275_86625	Chr10	50067297	50067989	12.5908	4.66948	477	Glyma.10G279100	ARM repeat superfamily protein	AT3G60740	TTN1, EMB133, TFC D, CHO
COT-WRI1-Gmax275_86639	Chr10	50111624	50112540	182.872	17.4363	275	Glyma.10G279500	Radical SAM superfamily protein	AT5G08415
COT-WRI1-Gmax275_86726	Chr10	50418029	50418943	121.495	14.4407	657	Glyma.10G283600	Amino acid permease family protein	AT1G31830
COT-WRI1-Gmax275_86772	Chr10	50557940	50560270	22.3837	6.12815	1487	Glyma.10G285600
COT-WRI1-Gmax275_86801	Chr10	50629776	50630873	34.2101	8.04133	487	Glyma.10G286700	COP1-interacting protein 8	AT5G64920	CIP8
COT-WRI1-Gmax275_86881	Chr10	50918737	50919534	54.2421	9.53668	422	Glyma.10G291200	plastid transcriptionally active 17	AT1G80480	PTAC17
COT-WRI1-Gmax275_86897	Chr10	50972769	50974006	12.4202	4.52374	840	Glyma.10G291800	Protein phosphatase 2C family protein	AT1G43900
COT-WRI1-Gmax275_86898	Chr10	50974330	50974504	1.84758	2.35738	102	Glyma.10G291800	Protein phosphatase 2C family protein	AT1G43900
COT-WRI1-Gmax275_86972	Chr10	51226229	51227131	12.6571	5.0114	293	Glyma.10G295100	glucan synthase-like 10	AT3G07160	ATGSL10, gsl10, CALS9
COT-WRI1-Gmax275_87060	Chr10	51491011	51492909	13.1048	4.82756	256	Glyma.10G298300	exocyst subunit exo70 family protein C1	AT5G13150	ATEXO70C1, EXO70C1
COT-WRI1-Gmax275_87084	Chr11	28180	30080	36.4254	7.80344	1692	Glyma.11G000500	UDP-glucosyl transferase 73B3	AT4G34131	UGT73B3
COT-WRI1-Gmax275_87133	Chr11	191786	192847	169.337	21.4771	652	Glyma.11G003100	unknown protein; Has 35333 Blast hits to 34131 proteins in 2444 species: Archae - 798; Bacteria - 22429; Metazoa - 974; Fungi - 991; Plants - 531; Viruses - 0; Other Eukaryotes - 9610 (source: NCBI BLink).	AT4G21215
COT-WRI1-Gmax275_87242	Chr11	566458	567259	19.4632	6.1255	416	Glyma.11G008200	Polyketide cyclase/dehydrase and lipid transport superfamily protein	AT4G14500
COT-WRI1-Gmax275_87255	Chr11	611649	614571	25.2998	6.99316	1775	Glyma.11G008800	Pentatricopeptide repeat (PPR) superfamily protein	AT5G13270	RARE1
COT-WRI1-Gmax275_87363	Chr11	1002104	1002900	32.1314	7.07214	326	Glyma.11G014500	alpha/beta-Hydrolases superfamily protein	AT4G10030
COT-WRI1-Gmax275_87369	Chr11	1030797	1031600	151.442	18.9997	486	Glyma.11G014900	acyl activating enzyme 1	AT1G20560	AAE1
COT-WRI1-Gmax275_87485	Chr11	1427510	1428281	124.403	17.0881	221	Glyma.11G020300	P-loop containing nucleoside triphosphate hydrolases superfamily protein	AT1G64110
COT-WRI1-Gmax275_87553	Chr11	1650465	1651859	22.813	6.01765	451	Glyma.11G022800	hydroxyproline-rich glycoprotein family protein	AT5G52430
COT-WRI1-Gmax275_87600	Chr11	1751237	1751920	28.2569	6.7856	393	Glyma.11G024700	Leucine-rich repeat protein kinase family protein	AT1G63430
COT-WRI1-Gmax275_87606	Chr11	1777236	1779513	91.8582	15.6288	1849	Glyma.11G025100	Myosin heavy chain-related protein	AT1G63300
COT-WRI1-Gmax275_87608	Chr11	1791535	1793228	166.688	20.5824	614	Glyma.11G025200	Remorin family protein	AT5G23750
COT-WRI1-Gmax275_87609	Chr11	1793417	1794124	36.7428	8.47259	318	Glyma.11G025200	Remorin family protein	AT5G23750
COT-WRI1-Gmax275_87673	Chr11	1973915	1976151	14.2757	5.08778	925	Glyma.11G027400	non-yellowing 1	AT4G22920	ATNYE1, NYE1
COT-WRI1-Gmax275_87773	Chr11	2224350	2225495	21.5547	6.25437	619	Glyma.11G030700	Pentapeptide repeat-containing protein	AT1G12250
COT-WRI1-Gmax275_87806	Chr11	2339054	2339600	88.6941	13.345	334	Glyma.11G032000	plant VAP homolog 12	AT2G45140	PVA12
COT-WRI1-Gmax275_87811	Chr11	2351450	2352007	37.0975	8.91126	152	Glyma.11G032200	Eukaryotic aspartyl protease family protein	AT4G16563
COT-WRI1-Gmax275_87810	Chr11	2349052	2350292	18.1687	6.10844	983	Glyma.11G032200	Eukaryotic aspartyl protease family protein	AT4G16563
COT-WRI1-Gmax275_87852	Chr11	2444010	2444483	81.4055	11.2008	207	Glyma.11G033500	O-fucosyltransferase family protein	AT4G16650
COT-WRI1-Gmax275_87860	Chr11	2462111	2462772	17.5723	4.94537	222	Glyma.11G033600	G2484-1 protein	AT4G17330	ATG2484-1, G2484-1
COT-WRI1-Gmax275_87921	Chr11	2673217	2674068	74.9544	12.5351	261	Glyma.11G036900	alpha/beta-Hydrolases superfamily protein	AT4G16820	PLA-I{beta]2
COT-WRI1-Gmax275_87925	Chr11	2685553	2686335	23.9545	6.71899	396	Glyma.11G037200	HXXXD-type acyl-transferase family protein	AT5G02890
COT-WRI1-Gmax275_87948	Chr11	2757500	2758252	12.8157	4.37769	480	Glyma.11G038500	Restriction endonuclease, type II-like superfamily protein	AT5G41150	UVH1, ATRAD1, RAD1
COT-WRI1-Gmax275_87967	Chr11	2836019	2837514	98.2012	14.2498	681	Glyma.11G039700	SBP (S-ribonuclease binding protein) family protein	AT1G32740
COT-WRI1-Gmax275_87975	Chr11	2858491	2859158	49.084	7.89266	334	Glyma.11G039800	Protein of unknown function (DUF581)	AT5G47060
COT-WRI1-Gmax275_88024	Chr11	2978380	2979004	18.894	5.70296	151	Glyma.11G040600	BON association protein 2	AT2G45760	BAP2, BAL
COT-WRI1-Gmax275_88036	Chr11	2998596	2998847	12.1134	4.62002	120	Glyma.11G041100	Vacuolar protein sorting 55 (VPS55) family protein	AT1G32410
COT-WRI1-Gmax275_88047	Chr11	3054383	3054887	37.9451	8.21031	266	Glyma.11G041800	unknown protein; Has 1497 Blast hits to 1323 proteins in 52 species: Archae - 0; Bacteria - 4; Metazoa - 23; Fungi - 34; Plants - 61; Viruses - 0; Other Eukaryotes - 1375 (source: NCBI BLink).	AT3G57990
COT-WRI1-Gmax275_88049	Chr11	3057621	3059017	11.568	4.64815	458	Glyma.11G041900	plastidial pyruvate kinase 3	AT1G32440	PKp3
COT-WRI1-Gmax275_88053	Chr11	3066732	3067725	17.7942	5.09034	782	Glyma.11G042000	nitrate transporter 1.5	AT1G32450	NRT1.5
COT-WRI1-Gmax275_88134	Chr11	3320534	3321107	20.9236	6.0654	385	Glyma.11G045000
COT-WRI1-Gmax275_88138	Chr11	3339653	3341464	20.573	6.21198	774	Glyma.11G045200	little nuclei4	AT5G65770	LINC4
COT-WRI1-Gmax275_88168	Chr11	3457228	3458270	45.4296	8.48776	411	Glyma.11G046100	Carbohydrate-binding protein	AT1G10150
COT-WRI1-Gmax275_88168	Chr11	3457228	3458270	45.4296	8.48776	411	Glyma.11G046200	ACT domain repeat 1	AT5G65890	ACR1
COT-WRI1-Gmax275_88193	Chr11	3520636	3521304	29.8532	6.02558	255	Glyma.11G047100	TBP-associated factor 8	AT4G34340	TAF8
COT-WRI1-Gmax275_88195	Chr11	3526393	3526874	26.2377	6.72858	213	Glyma.11G047200	N-acetyl-l-glutamate synthase 2	AT4G37670	NAGS2
COT-WRI1-Gmax275_88229	Chr11	3612873	3613228	10.9672	4.36042	146	Glyma.11G048400	ARM repeat superfamily protein	AT1G64960
COT-WRI1-Gmax275_88261	Chr11	3704720	3705534	40.9026	7.12886	455	Glyma.11G049300	LOB domain-containing protein 38	AT3G49940	LBD38
COT-WRI1-Gmax275_88304	Chr11	3831293	3831973	19.5938	5.5719	254	Glyma.11G051300	arabinogalactan protein _x0001_18	AT4G37450	AGP18, ATAGP18
COT-WRI1-Gmax275_88344	Chr11	4004057	4004737	21.8134	5.36897	477	Glyma.11G053300	sumo conjugation enzyme 1	AT3G57870	AHUS5, EMB1637, SCE1, SCE1A, ATSCE1
COT-WRI1-Gmax275_88428	Chr11	4355452	4357011	19.3973	6.10432	883	Glyma.11G057600	Protein of unknown function, DUF547	AT4G37080
COT-WRI1-Gmax275_88434	Chr11	4367253	4369089	11.1092	4.6012	959	Glyma.11G057900	SAP domain-containing protein	AT5G66840
COT-WRI1-Gmax275_88539	Chr11	4697661	4698483	33.0871	7.86469	432	Glyma.11G062300	BEL1-like homeodomain 2	AT4G36870	BLH2, SAW1
COT-WRI1-Gmax275_88572	Chr11	4814588	4815205	77.8428	13.1247	359	Glyma.11G063800	Protein of unknown function (DUF677)	AT2G18630
COT-WRI1-Gmax275_88585	Chr11	4860632	4861418	20.0642	5.39576	354	Glyma.11G064400	UDP-glucosyl transferase 72E1	AT3G50740	UGT72E1
COT-WRI1-Gmax275_88590	Chr11	4893401	4894167	10.3872	4.18445	401	Glyma.11G064700	Quinone reductase family protein	AT4G36750
COT-WRI1-Gmax275_88628	Chr11	5016167	5016959	25.3742	7.01619	433	Glyma.11G066900	plant-specific TFIIB-related protein	AT4G36650	ATPBRP, PBRP
COT-WRI1-Gmax275_88660	Chr11	5120516	5122351	8.38023	3.98516	888	Glyma.11G068200	Protein of unknown function (DUF59)	AT3G50845
COT-WRI1-Gmax275_88693	Chr11	5241825	5242448	62.442	9.53455	305	Glyma.11G069700	Regulator of chromosome condensation (RCC1) family protein	AT5G48330
COT-WRI1-Gmax275_88693	Chr11	5241825	5242448	62.442	9.53455	305	Glyma.11G069800	Galactose mutarotase-like superfamily protein	AT5G66530
COT-WRI1-Gmax275_88835	Chr11	5596585	5597445	49.5544	8.56413	494	Glyma.11G074900	B-box type zinc finger family protein	AT4G38960
COT-WRI1-Gmax275_88906	Chr11	5858822	5860099	24.2454	6.95241	362	Glyma.11G077800	Pathogenesis-related thaumatin superfamily protein	AT4G38660
COT-WRI1-Gmax275_88907	Chr11	5860174	5860490	1.03258	2.15514	161	Glyma.11G077800	Pathogenesis-related thaumatin superfamily protein	AT4G38660
COT-WRI1-Gmax275_88993	Chr11	6104302	6105159	228.601	26.8611	499	Glyma.11G081300	unknown protein; FUNCTIONS IN: molecular_function unknown; INVOLVED IN: biological_process unknown; LOCATED IN: plasma membrane; EXPRESSED IN: 8 plant structures; EXPRESSED DURING: LP.04 four leaves visible, 4 anthesis, petal differentiation and expansion stage; BEST Arabidopsis thaliana protein match is: unknown protein (TAIR:AT1G20310.1); Has 66 Blast hits to 66 proteins in 15 species: Archae -…	AT1G76070
COT-WRI1-Gmax275_89019	Chr11	6199089	6199798	145.881	16.7755	326	Glyma.11G082500	SEC14 cytosolic factor family protein / phosphoglyceride transfer family protein	AT4G35750
COT-WRI1-Gmax275_89067	Chr11	6377990	6378351	22.7605	6.48985	165	Glyma.11G084800
COT-WRI1-Gmax275_89130	Chr11	6552780	6553114	15.4254	4.65447	193	Glyma.11G087300	Auxin efflux carrier family protein	AT5G65980
COT-WRI1-Gmax275_89132	Chr11	6565601	6566432	219.488	23.681	576	Glyma.11G087400	expressed protein localized to the inner membrane of the chloroplast.	AT1G42960
COT-WRI1-Gmax275_89153	Chr11	6661672	6662805	16.2479	5.48041	361	Glyma.11G088200	NADPH-dependent thioredoxin reductase A	AT2G17420	NTRA, ATNTRA, NTR2
COT-WRI1-Gmax275_89214	Chr11	6891727	6892582	18.3207	5.42848	620	Glyma.11G091000	xyloglucanase 113	AT2G35610	XEG113
COT-WRI1-Gmax275_89268	Chr11	7089876	7090528	219.827	22.9065	247	Glyma.11G093500	Protein of unknown function (DUF3411)	AT5G12470
COT-WRI1-Gmax275_89359	Chr11	7421775	7422234	12.1454	4.27588	168	Glyma.11G097200	chloroplast signal recognition particle component (CAO)	AT2G47450	CAO, CPSRP43
COT-WRI1-Gmax275_89373	Chr11	7461460	7462039	39.4721	7.92937	191	Glyma.11G098000	ER lumen protein retaining receptor family protein	AT2G21190
COT-WRI1-Gmax275_89402	Chr11	7555521	7556321	12.5908	4.66948	388	Glyma.11G099600	serine carboxypeptidase-like 34	AT5G23210	SCPL34
COT-WRI1-Gmax275_89406	Chr11	7575837	7577380	24.0115	5.90479	715	Glyma.11G099900	transducin family protein / WD-40 repeat family protein	AT2G34260
COT-WRI1-Gmax275_89439	Chr11	7661329	7662171	170.226	16.6215	560	Glyma.11G101400	NAD(P)-binding Rossmann-fold superfamily protein	AT2G05990	MOD1, ENR1
COT-WRI1-Gmax275_89488	Chr11	7845275	7846259	13.3087	5.23581	644	Glyma.11G103200	Pentatricopeptide repeat (PPR-like) superfamily protein	AT1G09820
COT-WRI1-Gmax275_89509	Chr11	7907379	7908134	112.289	16.2595	346	Glyma.11G104100	unknown protein; FUNCTIONS IN: molecular_function unknown; INVOLVED IN: biological_process unknown; LOCATED IN: chloroplast; EXPRESSED IN: 23 plant structures; EXPRESSED DURING: 13 growth stages; CONTAINS InterPro DOMAIN/s: Protein of unknown function DUF3067 (InterPro:IPR021420); Has 276 Blast hits to 276 proteins in 83 species: Archae - 0; Bacteria - 112; Metazoa - 0; Fungi - 2; Plants - 59; Vi…	AT3G19900
COT-WRI1-Gmax275_89509	Chr11	7907379	7908134	112.289	16.2595	346	Glyma.11G104200	homolog of X-ray repair cross complementing 2 (XRCC2)	AT5G64520	XRCC2, ATXRCC2
COT-WRI1-Gmax275_89530	Chr11	8020151	8020938	492.907	39.563	465	Glyma.11G105500	multimeric translocon complex in the outer envelope membrane 132	AT2G16640	ATTOC132, TOC132
COT-WRI1-Gmax275_89530	Chr11	8020151	8020938	492.907	39.563	465	Glyma.11G105600	Pentatricopeptide repeat (PPR-like) superfamily protein	AT2G21090
COT-WRI1-Gmax275_89533	Chr11	8025706	8027140	25.2848	6.58516	626	Glyma.11G105700	PLC-like phosphodiesterases superfamily protein	AT4G38690
COT-WRI1-Gmax275_89535	Chr11	8038249	8039820	105.094	16.4777	693	Glyma.11G105800	Chaperone DnaJ-domain superfamily protein	AT4G36040
COT-WRI1-Gmax275_89638	Chr11	8413886	8414507	32.8248	7.37724	353	Glyma.11G110400	Basic-leucine zipper (bZIP) transcription factor family protein	AT4G38900
COT-WRI1-Gmax275_89675	Chr11	8519375	8519900	0.31777	1.79595	130	Glyma.11G111700	GATA transcription factor 7	AT4G36240	GATA7
COT-WRI1-Gmax275_89674	Chr11	8518587	8519317	128.061	17.6003	276	Glyma.11G111700	GATA transcription factor 7	AT4G36240	GATA7
COT-WRI1-Gmax275_89682	Chr11	8526016	8527825	13.3277	5.0063	831	Glyma.11G111800	Subtilase family protein	AT4G10550
COT-WRI1-Gmax275_89734	Chr11	8689216	8690543	10.199	3.97046	1057	Glyma.11G113500	Papain family cysteine protease	AT4G39090	RD19, RD19A
COT-WRI1-Gmax275_89734	Chr11	8689216	8690543	10.199	3.97046	1057	Glyma.11G113600	Essential protein Yae1, N-terminal	AT1G34570
COT-WRI1-Gmax275_89774	Chr11	8822287	8825145	501.785	49.6902	1381	Glyma.11G115300	unknown protein; BEST Arabidopsis thaliana protein match is: unknown protein (TAIR:AT4G34560.1); Has 1807 Blast hits to 1807 proteins in 277 species: Archae - 0; Bacteria - 0; Metazoa - 736; Fungi - 347; Plants - 385; Viruses - 0; Other Eukaryotes - 339 (source: NCBI BLink).	AT5G66440
COT-WRI1-Gmax275_89843	Chr11	9028130	9028927	52.612	10.2016	204	Glyma.11G118900	DNA-binding family protein	AT4G34430	CHB3, ATSWI3D
COT-WRI1-Gmax275_90000	Chr11	9587444	9587853	69.306	11.4224	182	Glyma.11G126100	calreticulin 3	AT1G08450	CRT3, PSL1, EBS2, AtCRT3
COT-WRI1-Gmax275_90091	Chr11	9970691	9974466	303.777	33.5794	2645	Glyma.11G130700	unknown protein; FUNCTIONS IN: molecular_function unknown; INVOLVED IN: biological_process unknown; LOCATED IN: chloroplast; EXPRESSED IN: 21 plant structures; EXPRESSED DURING: 13 growth stages; BEST Arabidopsis thaliana protein match is: unknown protein (TAIR:AT1G12330.1); Has 1807 Blast hits to 1807 proteins in 277 species: Archae - 0; Bacteria - 0; Metazoa - 736; Fungi - 347; Plants - 385; Vi…	AT5G12900
COT-WRI1-Gmax275_90157	Chr11	10168192	10168934	78.6501	11.606	445	Glyma.11G132800
COT-WRI1-Gmax275_90167	Chr11	10229399	10230348	115.45	16.8808	395	Glyma.11G133800	dicarboxylate transporter 1	AT5G12860	DiT1
COT-WRI1-Gmax275_90173	Chr11	10256941	10257334	1.22922	2.30608	335	Glyma.11G134200	HSP20-like chaperones superfamily protein	AT1G07400
COT-WRI1-Gmax275_90172	Chr11	10256019	10256688	57.1881	10.1212	292	Glyma.11G134200	HSP20-like chaperones superfamily protein	AT1G07400
COT-WRI1-Gmax275_90178	Chr11	10276332	10276681	20.6433	6.10534	157	Glyma.11G134600
COT-WRI1-Gmax275_90222	Chr11	10366869	10369487	23.4542	6.43675	1753	Glyma.11G136500
COT-WRI1-Gmax275_90222	Chr11	10366869	10369487	23.4542	6.43675	1753	Glyma.11G136600	Homeodomain-like superfamily protein	AT3G46640	PCL1
COT-WRI1-Gmax275_90252	Chr11	10519007	10519612	12.2066	4.55246	235	Glyma.11G138100	GRAS family transcription factor	AT1G07520
COT-WRI1-Gmax275_90287	Chr11	10628123	10629283	46.5752	10.037	490	Glyma.11G139500	pol-like 5	AT1G07630	PLL5
COT-WRI1-Gmax275_90309	Chr11	10715147	10716737	21.5573	5.2245	252	Glyma.11G140400	WUSCHEL related homeobox 2	AT5G59340	WOX2
COT-WRI1-Gmax275_90405	Chr11	11059041	11059927	14.5555	4.86302	424	Glyma.11G144600	exocyst subunit exo70 family protein H7	AT5G59730	ATEXO70H7, EXO70H7
COT-WRI1-Gmax275_90627	Chr11	11948571	11949033	29.3044	7.07095	224	Glyma.11G151300	ribosomal protein large subunit 27	AT5G40950	RPL27
COT-WRI1-Gmax275_90708	Chr11	12384527	12385442	238.109	25.074	573	Glyma.11G153800	annexin 8	AT5G12380	ANNAT8
COT-WRI1-Gmax275_90723	Chr11	12445236	12445737	27.6645	7.43292	184	Glyma.11G154200	uridine 5'-monophosphate synthase / UMP synthase (PYRE-F) (UMPS)	AT3G54470
COT-WRI1-Gmax275_90731	Chr11	12506873	12509340	26.0082	6.66344	579	Glyma.11G154500	RNA polymerase II fifth largest subunit, E	AT3G54490	RPB5E
COT-WRI1-Gmax275_90770	Chr11	12716707	12717295	30.7636	5.87619	336	Glyma.11G155300
COT-WRI1-Gmax275_90777	Chr11	12747508	12748022	37.5215	8.70335	298	Glyma.11G155400	Lateral root primordium (LRP) protein-related	AT5G12330	LRP1
COT-WRI1-Gmax275_90975	Chr11	14642923	14643813	86.612	13.9339	585	Glyma.11G160000	expansin A8	AT2G40610	ATEXPA8, EXP8, ATEXP8, ATHEXP ALPHA 1.11, EXPA8
COT-WRI1-Gmax275_91131	Chr11	15564607	15565503	16.0322	5.0892	403	Glyma.11G164300	Protein phosphatase 2C family protein	AT2G30170
COT-WRI1-Gmax275_91131	Chr11	15564607	15565503	16.0322	5.0892	403	Glyma.11G164400	unknown protein; Has 39 Blast hits to 39 proteins in 17 species: Archae - 0; Bacteria - 0; Metazoa - 6; Fungi - 3; Plants - 28; Viruses - 0; Other Eukaryotes - 2 (source: NCBI BLink).	AT1G07020
COT-WRI1-Gmax275_91160	Chr11	15651741	15652076	13.5275	4.96059	162	Glyma.11G164700	NAD(P)-binding Rossmann-fold superfamily protein	AT5G58490
COT-WRI1-Gmax275_91587	Chr11	19228972	19229661	13.4208	4.9268	277	Glyma.11G175200	cyclophilin 5	AT2G29960	CYP5, ATCYP5, CYP19-4
COT-WRI1-Gmax275_91712	Chr11	21362320	21363659	22.4077	5.70118	520	Glyma.11G176500	Homeodomain-like transcriptional regulator	AT5G58900
COT-WRI1-Gmax275_91956	Chr11	24590689	24592353	248.862	27.8971	435	Glyma.11G180300	ovate family protein 6	AT3G52525	ATOFP6, OFP6
COT-WRI1-Gmax275_92067	Chr11	25087282	25088019	273.04	29.8128	478	Glyma.11G183300	ferredoxin 3	AT2G27510	ATFD3, FD3
COT-WRI1-Gmax275_92233	Chr11	26208686	26210427	29.8424	7.80436	1423	Glyma.11G189700	Transmembrane amino acid transporter family protein	AT1G08230
COT-WRI1-Gmax275_92407	Chr11	27018359	27018833	19.1021	5.54158	305	Glyma.11G196200	Protein of unknown function, DUF547	AT5G60720
COT-WRI1-Gmax275_92566	Chr11	27929008	27931125	14.0883	5.38125	1574	Glyma.11G200300	Leucine-rich repeat protein kinase family protein	AT1G06840
COT-WRI1-Gmax275_92583	Chr11	28017175	28018658	28.2995	7.33056	853	Glyma.11G200700	unknown protein; LOCATED IN: cellular_component unknown; EXPRESSED IN: 25 plant structures; EXPRESSED DURING: 15 growth stages; BEST Arabidopsis thaliana protein match is: unknown protein (TAIR:AT5G01970.1); Has 5513 Blast hits to 872 proteins in 154 species: Archae - 0; Bacteria - 30; Metazoa - 615; Fungi - 144; Plants - 149; Viruses - 12; Other Eukaryotes - 4563 (source: NCBI BLink).	AT2G30530
COT-WRI1-Gmax275_92591	Chr11	28071688	28072204	38.7826	7.63551	225	Glyma.11G200800
COT-WRI1-Gmax275_92616	Chr11	28201533	28203238	38.4642	8.50292	789	Glyma.11G201800	FRAGILE HISTIDINE TRIAD	AT5G58240	FHIT
COT-WRI1-Gmax275_92655	Chr11	28353037	28353689	13.7672	5.26999	507	Glyma.11G202900	nodulin MtN21 /EamA-like transporter family protein	AT3G02690
COT-WRI1-Gmax275_93044	Chr11	30888244	30889867	93.6689	15.0406	1362	Glyma.11G215500	glutamine synthase clone R1	AT5G37600	ATGSR1, GLN1;1, GSR 1, ATGLN1;1
COT-WRI1-Gmax275_93065	Chr11	30994360	30995740	19.443	5.98964	1001	Glyma.11G215800	myb domain protein 20	AT1G66230	MYB20, AtMYB20
COT-WRI1-Gmax275_93083	Chr11	31083875	31084622	11.1999	4.43267	491	Glyma.11G216500	RGA-like 2	AT3G03450	RGL2
COT-WRI1-Gmax275_93095	Chr11	31174905	31175438	30.3476	7.50448	239	Glyma.11G217200	Calcium-binding EF-hand family protein	AT1G18210
COT-WRI1-Gmax275_93203	Chr11	31633333	31634760	33.3833	7.66273	1167	Glyma.11G221100	purine biosynthesis 4	AT1G74260	PUR4
COT-WRI1-Gmax275_93241	Chr11	31768902	31769600	31.8185	7.23798	224	Glyma.11G222600	protein phosphatase 2CA	AT3G11410	ATPP2CA, AHG3, PP2CA
COT-WRI1-Gmax275_93256	Chr11	31811307	31811876	19.2535	6.0584	211	Glyma.11G223000	Regulator of chromosome condensation (RCC1) family protein	AT3G55580
COT-WRI1-Gmax275_93260	Chr11	31837268	31838269	18.8227	4.9987	734	Glyma.11G223300	uclacyanin 2	AT2G44790	UCC2
COT-WRI1-Gmax275_93267	Chr11	31869802	31871203	32.9823	8.14028	1240	Glyma.11G223800	DA1-related protein 2	AT2G39830	DAR2
COT-WRI1-Gmax275_93295	Chr11	32055649	32056240	34.2406	7.12647	341	Glyma.11G225400	unknown protein; BEST Arabidopsis thaliana protein match is: unknown protein (TAIR:AT3G55690.1); Has 73 Blast hits to 71 proteins in 14 species: Archae - 0; Bacteria - 0; Metazoa - 2; Fungi - 2; Plants - 69; Viruses - 0; Other Eukaryotes - 0 (source: NCBI BLink).	AT2G39870
COT-WRI1-Gmax275_93334	Chr11	32264205	32265430	54.2421	9.53668	378	Glyma.11G227600	HXXXD-type acyl-transferase family protein	AT2G39980
COT-WRI1-Gmax275_93405	Chr11	32520865	32522602	127.609	17.276	413	Glyma.11G229900	Phosphoinositide-specific phospholipase C family protein	AT2G40116
COT-WRI1-Gmax275_93472	Chr11	32741875	32742517	22.8036	6.24797	436	Glyma.11G231700	UDP-glucose pyrophosphorylase 3	AT3G56040	UGP3
COT-WRI1-Gmax275_93520	Chr11	32902534	32903474	393.845	36.0036	450	Glyma.11G233700	biotin/lipoyl attachment domain-containing protein	AT3G56130
COT-WRI1-Gmax275_93530	Chr11	32922550	32923725	44.4261	8.24635	601	Glyma.11G233900	arogenate dehydrogenase	AT5G34930
COT-WRI1-Gmax275_93577	Chr11	33172446	33173620	34.8087	8.37465	981	Glyma.11G237100	NAD(P)-binding Rossmann-fold superfamily protein	AT5G65205
COT-WRI1-Gmax275_93649	Chr11	33391001	33391788	14.7144	5.34428	290	Glyma.11G239500	tetratricopeptide repeat (TPR)-containing protein	AT5G65160	TPR14
COT-WRI1-Gmax275_93650	Chr11	33391883	33392714	1.29171	2.2895	119	Glyma.11G239500	tetratricopeptide repeat (TPR)-containing protein	AT5G65160	TPR14
COT-WRI1-Gmax275_93652	Chr11	33399973	33400902	20.5562	5.33324	579	Glyma.11G239600	VQ motif-containing protein	AT5G65170
COT-WRI1-Gmax275_93737	Chr11	33664976	33666511	14.5555	4.86302	465	Glyma.11G242600
COT-WRI1-Gmax275_93741	Chr11	33680015	33681265	8.27761	4.04078	655	Glyma.11G242800	RING/U-box superfamily protein	AT3G05200	ATL6
COT-WRI1-Gmax275_93800	Chr11	33875909	33878105	57.4122	10.1784	1643	Glyma.11G245000	Regulator of chromosome condensation (RCC1) family protein	AT3G26100
COT-WRI1-Gmax275_93800	Chr11	33875909	33878105	57.4122	10.1784	1643	Glyma.11G245100
COT-WRI1-Gmax275_93814	Chr11	33904398	33904774	14.2757	5.08778	187	Glyma.11G245600	beta-ketoacyl reductase 1	AT1G67730	YBR159, KCR1, ATKCR1
COT-WRI1-Gmax275_93828	Chr11	33966503	33967801	45.9345	9.50393	475	Glyma.11G246500	unknown protein; FUNCTIONS IN: molecular_function unknown; INVOLVED IN: biological_process unknown; LOCATED IN: plasma membrane; EXPRESSED IN: 24 plant structures; EXPRESSED DURING: 15 growth stages; BEST Arabidopsis thaliana protein match is: unknown protein (TAIR:AT5G40700.1); Has 230 Blast hits to 202 proteins in 35 species: Archae - 0; Bacteria - 3; Metazoa - 77; Fungi - 4; Plants - 130; Viru…	AT3G27350
COT-WRI1-Gmax275_93854	Chr11	34060459	34061396	331.428	30.6438	595	Glyma.11G248000	NAD(P)-binding Rossmann-fold superfamily protein	AT1G24360
COT-WRI1-Gmax275_93916	Chr11	34223774	34224334	40.8936	7.54655	396	Glyma.11G250600	HCP-like superfamily protein with MYND-type zinc finger	AT1G67340
COT-WRI1-Gmax275_94017	Chr11	34509987	34510500	39.059	7.46654	329	Glyma.11G254800	Werner syndrome-like exonuclease	AT4G13870	WRNEXO
COT-WRI1-Gmax275_94053	Chr11	34607237	34607981	47.2998	10.073	474	Glyma.11G256200	P-loop containing nucleoside triphosphate hydrolases superfamily protein	AT2G42520
COT-WRI1-Gmax275_94140	Chr12	141720	142391	56.4808	10.4165	430	Glyma.12G001800	Sec14p-like phosphatidylinositol transfer family protein	AT1G72160
COT-WRI1-Gmax275_94164	Chr12	203795	206504	40.6464	9.48849	1499	Glyma.12G002500	Leucine-rich receptor-like protein kinase family protein	AT1G72180
COT-WRI1-Gmax275_94165	Chr12	206725	206895	0.0479569	1.58331	67	Glyma.12G002500	Leucine-rich receptor-like protein kinase family protein	AT1G72180
COT-WRI1-Gmax275_94164	Chr12	203795	206504	40.6464	9.48849	1499	Glyma.12G002600
COT-WRI1-Gmax275_94165	Chr12	206725	206895	0.0479569	1.58331	67	Glyma.12G002600
COT-WRI1-Gmax275_94188	Chr12	301984	303028	16.979	5.47405	695	Glyma.12G003900	EXORDIUM like 3	AT5G51550	EXL3
COT-WRI1-Gmax275_94226	Chr12	431065	431630	27.2462	6.635	331	Glyma.12G005600	Tetratricopeptide repeat (TPR)-like superfamily protein	AT5G66520
COT-WRI1-Gmax275_94318	Chr12	694326	695516	27.0315	6.82462	550	Glyma.12G009600	Ribosomal protein L1p/L10e family	AT3G63490
COT-WRI1-Gmax275_94340	Chr12	790160	791015	39.577	9.33381	493	Glyma.12G010800	Zinc finger (CCCH-type) family protein / RNA recognition motif (RRM)-containing protein	AT3G51950
COT-WRI1-Gmax275_94343	Chr12	803828	804595	20.0642	5.39576	480	Glyma.12G010900	Zinc finger (CCCH-type) family protein / RNA recognition motif (RRM)-containing protein	AT3G51950
COT-WRI1-Gmax275_94361	Chr12	849829	850934	32.2154	7.75887	345	Glyma.12G011600	IQ-domain 11	AT5G13460	IQD11
COT-WRI1-Gmax275_94387	Chr12	946346	948127	34.113	8.01326	978	Glyma.12G013100	mitochondrion-localized small heat shock protein 23.6	AT4G25200	ATHSP23.6-MITO, HSP23.6-MITO
COT-WRI1-Gmax275_94443	Chr12	1173374	1173879	37.2471	7.27261	271	Glyma.12G016500	pfkB-like carbohydrate kinase family protein	AT4G27600	NARA5
COT-WRI1-Gmax275_94475	Chr12	1236055	1237591	8.9042	4.36317	635	Glyma.12G017600	cellulose synthase-like D3	AT3G03050	CSLD3, KJK, ATCSLD3
COT-WRI1-Gmax275_94536	Chr12	1409209	1410205	91.7328	12.4119	280	Glyma.12G020000	Protein of unknown function (DUF3411)	AT5G12470
COT-WRI1-Gmax275_94610	Chr12	1746459	1747024	26.85	5.48444	184	Glyma.12G023900	ER lumen protein retaining receptor family protein	AT2G21190
COT-WRI1-Gmax275_94612	Chr12	1750343	1750702	0.830587	2.11928	294	Glyma.12G024000	Plant neutral invertase family protein	AT4G34860
COT-WRI1-Gmax275_94613	Chr12	1750792	1751846	18.8416	5.92852	894	Glyma.12G024000	Plant neutral invertase family protein	AT4G34860
COT-WRI1-Gmax275_94619	Chr12	1761966	1764163	314.827	33.0455	1255	Glyma.12G024100
COT-WRI1-Gmax275_94619	Chr12	1761966	1764163	314.827	33.0455	1255	Glyma.12G024200	unknown protein; BEST Arabidopsis thaliana protein match is: unknown protein (TAIR:AT5G19875.1); Has 124 Blast hits to 124 proteins in 12 species: Archae - 0; Bacteria - 0; Metazoa - 0; Fungi - 0; Plants - 124; Viruses - 0; Other Eukaryotes - 0 (source: NCBI BLink).	AT2G21180
COT-WRI1-Gmax275_94620	Chr12	1764341	1765325	17.063	5.38786	600	Glyma.12G024300
COT-WRI1-Gmax275_94647	Chr12	1863744	1865289	45.2145	9.46504	503	Glyma.12G025800	transducin family protein / WD-40 repeat family protein	AT2G34260
COT-WRI1-Gmax275_94678	Chr12	1971306	1972149	192.593	25.176	431	Glyma.12G027300	NAD(P)-binding Rossmann-fold superfamily protein	AT2G05990	MOD1, ENR1
COT-WRI1-Gmax275_94720	Chr12	2135467	2136243	8.61462	4.06339	272	Glyma.12G028600
COT-WRI1-Gmax275_94747	Chr12	2239221	2239974	87.1837	13.6975	383	Glyma.12G030000	Leucine-rich repeat protein kinase family protein	AT1G10850
COT-WRI1-Gmax275_94759	Chr12	2270578	2271139	95.6751	13.1331	314	Glyma.12G030400	multimeric translocon complex in the outer envelope membrane 132	AT2G16640	ATTOC132, TOC132
COT-WRI1-Gmax275_94759	Chr12	2270578	2271139	95.6751	13.1331	314	Glyma.12G030500	Pentatricopeptide repeat (PPR-like) superfamily protein	AT2G21090
COT-WRI1-Gmax275_94764	Chr12	2283874	2285871	42.2454	8.64622	724	Glyma.12G030700	Chaperone DnaJ-domain superfamily protein	AT4G36040
COT-WRI1-Gmax275_94795	Chr12	2389650	2390228	11.2393	4.35305	457	Glyma.12G031800	subtilisin-like serine protease 2	AT4G34980	SLP2
COT-WRI1-Gmax275_94795	Chr12	2389650	2390228	11.2393	4.35305	457	Glyma.12G031900	Senescence/dehydration-associated protein-related	AT2G17840	ERD7
COT-WRI1-Gmax275_94887	Chr12	2651693	2652117	16.5872	5.46937	233	Glyma.12G036400	Basic-leucine zipper (bZIP) transcription factor family protein	AT4G38900
COT-WRI1-Gmax275_94914	Chr12	2728520	2729493	33.3508	7.02467	573	Glyma.12G037700	GATA transcription factor 7	AT4G36240	GATA7
COT-WRI1-Gmax275_94989	Chr12	3002476	3004208	342.025	29.3442	1272	Glyma.12G041200	unknown protein; BEST Arabidopsis thaliana protein match is: unknown protein (TAIR:AT4G34560.1); Has 1807 Blast hits to 1807 proteins in 277 species: Archae - 0; Bacteria - 0; Metazoa - 736; Fungi - 347; Plants - 385; Viruses - 0; Other Eukaryotes - 339 (source: NCBI BLink).	AT5G66440
COT-WRI1-Gmax275_95026	Chr12	3081890	3083702	22.755	5.89345	1567	Glyma.12G042600	FtsJ-like methyltransferase family protein	AT4G25730
COT-WRI1-Gmax275_95176	Chr12	3546106	3546481	21.9487	5.7863	148	Glyma.12G049400	plastid transcriptionally active 4	AT1G65260	PTAC4, VIPP1
COT-WRI1-Gmax275_95208	Chr12	3646421	3646901	29.8297	7.49656	194	Glyma.12G050700	calreticulin 3	AT1G08450	CRT3, PSL1, EBS2, AtCRT3
COT-WRI1-Gmax275_95297	Chr12	3988656	3992494	314.059	34.8418	2246	Glyma.12G055100	unknown protein; FUNCTIONS IN: molecular_function unknown; INVOLVED IN: biological_process unknown; LOCATED IN: chloroplast; EXPRESSED IN: 21 plant structures; EXPRESSED DURING: 13 growth stages; BEST Arabidopsis thaliana protein match is: unknown protein (TAIR:AT1G12330.1); Has 1807 Blast hits to 1807 proteins in 277 species: Archae - 0; Bacteria - 0; Metazoa - 736; Fungi - 347; Plants - 385; Vi…	AT5G12900
COT-WRI1-Gmax275_95319	Chr12	4070199	4070729	10.4245	4.28364	344	Glyma.12G056000	AGC (cAMP-dependent, cGMP-dependent and protein kinase C) kinase family protein	AT3G20830
COT-WRI1-Gmax275_95336	Chr12	4127526	4128284	666.253	58.8237	448	Glyma.12G056900	ZIP metal ion transporter family	AT3G20870	ZTP29
COT-WRI1-Gmax275_95357	Chr12	4191136	4191761	60.4049	9.87525	322	Glyma.12G057600	GTP-binding family protein	AT3G12080	emb2738
COT-WRI1-Gmax275_95363	Chr12	4219589	4220598	158.238	21.1883	265	Glyma.12G058000	dicarboxylate transporter 1	AT5G12860	DiT1
COT-WRI1-Gmax275_95437	Chr12	4489056	4489956	13.3087	5.23581	248	Glyma.12G061500	FTSH protease 3	AT2G29080	ftsh3
COT-WRI1-Gmax275_95463	Chr12	4571313	4571724	20.837	5.49756	160	Glyma.12G062600	FUNCTIONS IN: molecular_function unknown; INVOLVED IN: biological_process unknown; LOCATED IN: chloroplast; EXPRESSED IN: 23 plant structures; EXPRESSED DURING: 13 growth stages; BEST Arabidopsis thaliana protein match is: PGR5-like B (TAIR:AT4G11960.1); Has 97 Blast hits to 97 proteins in 19 species: Archae - 0; Bacteria - 0; Metazoa - 0; Fungi - 0; Plants - 97; Viruses - 0; Other Eukaryotes - 0…	AT5G59400
COT-WRI1-Gmax275_95473	Chr12	4635238	4637221	88.6541	14.4913	855	Glyma.12G063100	pol-like 5	AT1G07630	PLL5
COT-WRI1-Gmax275_95529	Chr12	4900897	4902196	22.3935	6.01529	189	Glyma.12G066900	RmlC-like cupins superfamily protein	AT2G28680
COT-WRI1-Gmax275_95604	Chr12	5159413	5160088	103.974	15.3255	394	Glyma.12G070500	Preprotein translocase Sec, Sec61-beta subunit protein	AT5G60460
COT-WRI1-Gmax275_95703	Chr12	5533997	5535043	21.9741	6.01284	318	Glyma.12G074000	Protein kinase superfamily protein	AT1G07870
COT-WRI1-Gmax275_95749	Chr12	5723043	5724142	122.775	17.7407	374	Glyma.12G075200	exocyst subunit exo70 family protein H7	AT5G59730	ATEXO70H7, EXO70H7
COT-WRI1-Gmax275_95807	Chr12	6022024	6022498	63.1906	11.7313	274	Glyma.12G077400	ATP-dependent helicase family protein	AT1G08060	MOM, MOM1
COT-WRI1-Gmax275_95807	Chr12	6022024	6022498	63.1906	11.7313	274	Glyma.12G077500	protein kinase family protein / peptidoglycan-binding LysM domain-containing protein	AT2G23770
COT-WRI1-Gmax275_95817	Chr12	6066561	6067020	38.5325	7.82222	220	Glyma.12G077900	Protein of unknown function, DUF547	AT5G60720
COT-WRI1-Gmax275_95847	Chr12	6213895	6214597	79.238	11.0156	295	Glyma.12G079500	Heavy metal transport/detoxification superfamily protein	AT5G60800
COT-WRI1-Gmax275_95862	Chr12	6312307	6313180	11.4453	4.08742	276	Glyma.12G080300	Exostosin family protein	AT2G28110	FRA8, IRX7
COT-WRI1-Gmax275_95909	Chr12	6586648	6589467	36.4254	7.80344	247	Glyma.12G083100	serine carboxypeptidase-like 51	AT2G27920	SCPL51
COT-WRI1-Gmax275_95963	Chr12	6792994	6793644	16.7857	5.2023	367	Glyma.12G084500	Transmembrane amino acid transporter family protein	AT1G08230
COT-WRI1-Gmax275_95977	Chr12	6895154	6896522	20.6433	6.10534	760	Glyma.12G085500	arogenate dehydratase 6	AT1G08250	ADT6
COT-WRI1-Gmax275_95992	Chr12	6992996	6994324	19.587	6.03439	992	Glyma.12G086400	FAR1-related sequence 5	AT4G38180	FRS5
COT-WRI1-Gmax275_96000	Chr12	7025997	7026592	26.0802	6.01202	181	Glyma.12G086900	Protein kinase superfamily protein	AT3G44610
COT-WRI1-Gmax275_96140	Chr12	7610716	7611320	22.2203	5.8583	215	Glyma.12G093000	unknown protein; FUNCTIONS IN: molecular_function unknown; INVOLVED IN: response to karrikin; EXPRESSED IN: 21 plant structures; EXPRESSED DURING: 12 growth stages; BEST Arabidopsis thaliana protein match is: unknown protein (TAIR:AT5G06270.1); Has 171 Blast hits to 171 proteins in 15 species: Archae - 0; Bacteria - 0; Metazoa - 0; Fungi - 0; Plants - 171; Viruses - 0; Other Eukaryotes - 0 (sourc…	AT3G11600
COT-WRI1-Gmax275_96147	Chr12	7628697	7630214	45.1169	7.70392	1167	Glyma.12G093200	ovate family protein 6	AT3G52525	ATOFP6, OFP6
COT-WRI1-Gmax275_96211	Chr12	7900805	7901465	43.6062	9.33552	207	Glyma.12G094900	unknown protein; FUNCTIONS IN: molecular_function unknown; INVOLVED IN: biological_process unknown; LOCATED IN: cellular_component unknown; EXPRESSED IN: cultured cell; Has 30201 Blast hits to 17322 proteins in 780 species: Archae - 12; Bacteria - 1396; Metazoa - 17338; Fungi - 3422; Plants - 5037; Viruses - 0; Other Eukaryotes - 2996 (source: NCBI BLink).	AT5G22120
COT-WRI1-Gmax275_96225	Chr12	7978983	7981427	18.442	5.80409	872	Glyma.12G095200	Protein of unknown function (DUF3049)	AT5G22090
COT-WRI1-Gmax275_96250	Chr12	8118794	8119306	14.3465	4.24337	245	Glyma.12G096300	FASCICLIN-like arabinogalactan protein 16 precursor	AT2G35860	FLA16
COT-WRI1-Gmax275_96268	Chr12	8186206	8187155	21.2691	6.29675	423	Glyma.12G096700	LOCATED IN: chloroplast; EXPRESSED IN: 17 plant structures; EXPRESSED DURING: 9 growth stages; CONTAINS InterPro DOMAIN/s: Barren (InterPro:IPR008418); Has 467 Blast hits to 447 proteins in 202 species: Archae - 0; Bacteria - 4; Metazoa - 147; Fungi - 168; Plants - 39; Viruses - 1; Other Eukaryotes - 108 (source: NCBI BLink).	AT2G32590
COT-WRI1-Gmax275_96318	Chr12	8489356	8491459	74.829	10.3604	1455	Glyma.12G098600	Galactosyltransferase family protein	AT1G05170
COT-WRI1-Gmax275_96330	Chr12	8565314	8566088	33.9781	8.44803	243	Glyma.12G098900	aconitase 3	AT2G05710	ACO3
COT-WRI1-Gmax275_96509	Chr12	9271336	9272893	59.6593	11.4777	490	Glyma.12G103600	Calcium-binding EF-hand family protein	AT4G27280
COT-WRI1-Gmax275_96622	Chr12	9832370	9833921	199.943	25.3143	516	Glyma.12G107200	Family of unknown function (DUF566) _x0001_	AT2G20815	QWRF3
COT-WRI1-Gmax275_96625	Chr12	9838404	9840050	95.8032	14.0236	275	Glyma.12G107400	Family of unknown function (DUF566) _x0001_	AT2G20815	QWRF3
COT-WRI1-Gmax275_96630	Chr12	9848213	9849266	311.055	34.9318	562	Glyma.12G107600
COT-WRI1-Gmax275_96717	Chr12	10407100	10407832	21.6183	5.59937	238	Glyma.12G109600	Protein of unknown function (DUF789)	AT4G03420
COT-WRI1-Gmax275_96859	Chr12	11125397	11126463	305.595	35.2694	304	Glyma.12G113300	glucan synthase-like 5	AT4G03550	ATGSL05, GSL05, ATGSL5, PMR4, GSL5
COT-WRI1-Gmax275_96981	Chr12	11823178	11824007	12.5403	5.09037	381	Glyma.12G117300	Peroxisomal membrane 22 kDa (Mpv17/PMP22) family protein	AT2G42770
COT-WRI1-Gmax275_97133	Chr12	12770718	12771569	66.7069	10.4861	386	Glyma.12G119900	Optic atrophy 3 protein (OPA3)	AT1G28510
COT-WRI1-Gmax275_97197	Chr12	13089149	13090151	23.31	6.65862	578	Glyma.12G121600
COT-WRI1-Gmax275_97240	Chr12	13317605	13319718	455.77	49.1391	1403	Glyma.12G122300	TRICHOME BIREFRINGENCE-LIKE 39	AT2G42570	TBL39
COT-WRI1-Gmax275_97271	Chr12	13454179	13454739	15.0339	4.90327	271	Glyma.12G122900	ketol-acid reductoisomerase	AT3G58610
COT-WRI1-Gmax275_97509	Chr12	14924577	14925830	12.5403	5.09037	995	Glyma.12G132100	syntaxin of plants 61	AT1G28490	SYP61, ATSYP61, OSM1
COT-WRI1-Gmax275_97639	Chr12	15720701	15721857	62.9817	11.1349	478	Glyma.12G135300	ABC transporter family protein	AT3G28345
COT-WRI1-Gmax275_97953	Chr12	17721668	17722103	14.0828	5.13805	246	Glyma.12G141400	Cytokine-induced anti-apoptosis inhibitor 1, Fe-S biogenesis	AT5G18400
COT-WRI1-Gmax275_98300	Chr12	20582546	20583032	15.154	5.49122	363	Glyma.12G147800
COT-WRI1-Gmax275_98351	Chr12	20935798	20937053	37.6485	8.74145	815	Glyma.12G148600	Cyclophilin-like peptidyl-prolyl cis-trans isomerase family protein	AT3G15520
COT-WRI1-Gmax275_98743	Chr12	24772870	24773905	32.1684	7.33145	723	Glyma.12G155900	Leucine-rich repeat transmembrane protein kinase	AT1G53430
COT-WRI1-Gmax275_98817	Chr12	25739097	25739990	67.1504	12.4799	388	Glyma.12G156900	Plant protein of unknown function (DUF641)	AT1G53380
COT-WRI1-Gmax275_99168	Chr12	31232903	31233313	13.2441	4.25815	237	Glyma.12G163000	Disease resistance protein (TIR-NBS-LRR class)	AT4G19510
COT-WRI1-Gmax275_99200	Chr12	31551920	31552632	25.4957	7.05388	378	Glyma.12G163400	UDP-Glycosyltransferase superfamily protein	AT2G18570
COT-WRI1-Gmax275_99288	Chr12	31952725	31953017	13.2621	4.87668	160	Glyma.12G165300	Ras-related small GTP-binding family protein	AT3G11730	ATFP8, ATRABD1, RABD1
COT-WRI1-Gmax275_99311	Chr12	32062538	32063574	157.99	20.8822	356	Glyma.12G166200	chloroplast heat shock protein 70-2	AT5G49910	CPHSC70-2EAT SHOCK PROTEIN 70-2, HSC70-7, cpHsc70-2
COT-WRI1-Gmax275_99312	Chr12	32065881	32067410	21.891	6.10624	906	Glyma.12G166300	Octicosapeptide/Phox/Bem1p family protein	AT5G49920
COT-WRI1-Gmax275_99331	Chr12	32158666	32159574	23.931	6.71179	205	Glyma.12G167100	thioredoxin family protein	AT1G52990
COT-WRI1-Gmax275_99331	Chr12	32158666	32159574	23.931	6.71179	205	Glyma.12G167200	evolutionarily conserved C-terminal region 11	AT1G09810	ECT11
COT-WRI1-Gmax275_99444	Chr12	32649370	32650366	37.4863	8.37788	347	Glyma.12G171000	auxin response factor 4	AT5G60450	ARF4
COT-WRI1-Gmax275_99443	Chr12	32648840	32649295	0.56215	1.92943	376	Glyma.12G171000	auxin response factor 4	AT5G60450	ARF4
COT-WRI1-Gmax275_99496	Chr12	32886558	32887466	20.7277	6.53909	704	Glyma.12G172500	plasma membrane intrinsic protein 2	AT2G37170	PIP2B, PIP2;2
COT-WRI1-Gmax275_99507	Chr12	32949162	32949571	17.1019	5.19052	227	Glyma.12G172900	hydroxyproline-rich glycoprotein family protein	AT3G45230
COT-WRI1-Gmax275_99536	Chr12	33052638	33054805	38.5325	7.82222	1349	Glyma.12G173700	beta-galactosidase 8	AT2G28470	BGAL8
COT-WRI1-Gmax275_99627	Chr12	33481460	33482337	40.9967	9.59898	685	Glyma.12G176600	Aconitase/3-isopropylmalate dehydratase protein	AT2G43090
COT-WRI1-Gmax275_99712	Chr12	33893899	33894785	31.643	7.73878	372	Glyma.12G179100	Histone superfamily protein	AT3G45980	H2B, HTB9
COT-WRI1-Gmax275_99808	Chr12	34222260	34222447	0.663747	1.98441	107	Glyma.12G181600	MORN (Membrane Occupation and Recognition Nexus) repeat-containing protein	AT5G22640	emb1211
COT-WRI1-Gmax275_99809	Chr12	34222511	34223142	87.5223	13.2319	333	Glyma.12G181600	MORN (Membrane Occupation and Recognition Nexus) repeat-containing protein	AT5G22640	emb1211
COT-WRI1-Gmax275_99812	Chr12	34248798	34249309	14.5555	4.86302	261	Glyma.12G181800	arogenate dehydratase 6	AT1G08250	ADT6
COT-WRI1-Gmax275_99885	Chr12	34602534	34602977	20.0642	5.39576	289	Glyma.12G184600	unknown protein; FUNCTIONS IN: molecular_function unknown; INVOLVED IN: biological_process unknown; LOCATED IN: mitochondrion; EXPRESSED IN: 23 plant structures; EXPRESSED DURING: 13 growth stages; BEST Arabidopsis thaliana protein match is: unknown protein (TAIR:AT3G04040.1); Has 1807 Blast hits to 1807 proteins in 277 species: Archae - 0; Bacteria - 0; Metazoa - 736; Fungi - 347; Plants - 385; …	AT5G18250
COT-WRI1-Gmax275_99922	Chr12	34752827	34754372	51.2014	9.81788	529	Glyma.12G186900	NTM1-like 8	AT2G27300	ANAC040, NTL8
COT-WRI1-Gmax275_100010	Chr12	35122330	35124141	21.2034	6.27665	709	Glyma.12G189600	P-loop containing nucleoside triphosphate hydrolases superfamily protein	AT1G08410
COT-WRI1-Gmax275_100087	Chr12	35412930	35417493	349.142	39.1477	376	Glyma.12G192500	mitogen-activated protein kinase kinase kinase 17	AT2G32510	MAPKKK17
COT-WRI1-Gmax275_100087	Chr12	35412930	35417493	349.142	39.1477	376	Glyma.12G192600	B-cell receptor-associated 31-like	AT5G42570
COT-WRI1-Gmax275_100107	Chr12	35513824	35517857	554.262	57.8848	3588	Glyma.12G193600	Galactosyltransferase family protein	AT1G05170
COT-WRI1-Gmax275_100211	Chr12	35950833	35952126	15.2063	5.38524	1028	Glyma.12G198100	S-locus lectin protein kinase family protein	AT4G03230
COT-WRI1-Gmax275_100206	Chr12	35939397	35939937	93.2232	15.3479	271	Glyma.12G198100	S-locus lectin protein kinase family protein	AT4G03230
COT-WRI1-Gmax275_100235	Chr12	36060832	36062386	42.4098	9.32206	377	Glyma.12G199300	Cyclin D6;1	AT4G03270	CYCD6;1
COT-WRI1-Gmax275_100293	Chr12	36288979	36289860	38.2675	6.87426	565	Glyma.12G202400	Protein phosphatase 2C family protein	AT4G03415
COT-WRI1-Gmax275_100305	Chr12	36332086	36333188	9.49942	4.26528	521	Glyma.12G202800
COT-WRI1-Gmax275_100305	Chr12	36332086	36333188	9.49942	4.26528	521	Glyma.12G202900	Late embryogenesis abundant (LEA) hydroxyproline-rich glycoprotein family	AT1G65690
COT-WRI1-Gmax275_100316	Chr12	36353633	36355295	31.0334	7.70686	417	Glyma.12G203100	Integrase-type DNA-binding superfamily protein	AT2G20880
COT-WRI1-Gmax275_100421	Chr12	36796522	36797044	32.825	5.96068	365	Glyma.12G208700
COT-WRI1-Gmax275_100431	Chr12	36849663	36850299	23.2056	5.80298	272	Glyma.12G209100	global transcription factor group E3	AT1G73150	GTE3
COT-WRI1-Gmax275_100432	Chr12	36850413	36850617	0	1.54837	105	Glyma.12G209100	global transcription factor group E3	AT1G73150	GTE3
COT-WRI1-Gmax275_100447	Chr12	36896527	36897089	23.255	5.91854	297	Glyma.12G209700	unknown protein; Has 116 Blast hits to 113 proteins in 44 species: Archae - 0; Bacteria - 3; Metazoa - 21; Fungi - 2; Plants - 40; Viruses - 0; Other Eukaryotes - 50 (source: NCBI BLink).	AT2G31130
COT-WRI1-Gmax275_100460	Chr12	36946068	36946617	35.3428	7.39818	246	Glyma.12G210400	general regulatory factor 9	AT2G42590	GRF9, GF14 MU
COT-WRI1-Gmax275_100515	Chr12	37132978	37133717	40.3605	9.22233	278	Glyma.12G212300	WRKY DNA-binding protein 69	AT3G58710	WRKY69, ATWRKY69
COT-WRI1-Gmax275_100583	Chr12	37420754	37421069	15.5304	5.1484	160	Glyma.12G214700	galacturonosyltransferase 12	AT5G54690	GAUT12, LGT6, IRX8
COT-WRI1-Gmax275_100658	Chr12	37812649	37813049	11.7742	4.94065	140	Glyma.12G218300	Wound-responsive family protein	AT4G10265
COT-WRI1-Gmax275_100672	Chr12	37853978	37854706	28.1729	6.88706	427	Glyma.12G219000	cyclic nucleotide-gated cation channel 4	AT5G54250	ATCNGC4, CNGC4, HLM1, DND2
COT-WRI1-Gmax275_100682	Chr12	37894315	37896437	29.2589	7.62284	1152	Glyma.12G219400	myosin 2	AT5G54280	ATM2, ATMYOS1, ATM4
COT-WRI1-Gmax275_100718	Chr12	38057272	38057539	14.1262	4.65028	127	Glyma.12G221300
COT-WRI1-Gmax275_101102	Chr12	39614779	39615455	43.4088	8.38794	409	Glyma.12G237300	CCCH-type zinc finger protein with ARM repeat domain	AT2G41900
COT-WRI1-Gmax275_101341	Chr13	679047	679648	42.1647	8.482	376	Glyma.13G002400	unknown protein; FUNCTIONS IN: molecular_function unknown; INVOLVED IN: biological_process unknown; LOCATED IN: mitochondrion, plastid; EXPRESSED IN: 22 plant structures; EXPRESSED DURING: 13 growth stages; Has 24 Blast hits to 24 proteins in 9 species: Archae - 0; Bacteria - 0; Metazoa - 0; Fungi - 0; Plants - 24; Viruses - 0; Other Eukaryotes - 0 (source: NCBI BLink).	AT3G51010
COT-WRI1-Gmax275_101341	Chr13	679047	679648	42.1647	8.482	376	Glyma.13G002500	general control non-repressible 3	AT1G64550	ATGCN3, GCN3
COT-WRI1-Gmax275_101564	Chr13	2117286	2118121	209.688	27.7743	284	Glyma.13G007800	unknown protein; BEST Arabidopsis thaliana protein match is: unknown protein (TAIR:AT1G02965.1); Has 100 Blast hits to 99 proteins in 48 species: Archae - 0; Bacteria - 4; Metazoa - 26; Fungi - 13; Plants - 29; Viruses - 0; Other Eukaryotes - 28 (source: NCBI BLink).	AT1G02960
COT-WRI1-Gmax275_102225	Chr13	10073453	10073913	15.5919	5.16659	294	Glyma.13G030600	P-loop containing nucleoside triphosphate hydrolases superfamily protein	AT1G21730
COT-WRI1-Gmax275_102492	Chr13	11485430	11487024	38.5346	8.37243	1358	Glyma.13G036700	DNAJ heat shock N-terminal domain-containing protein	AT1G77020
COT-WRI1-Gmax275_102544	Chr13	11846449	11846839	28.9967	7.2525	143	Glyma.13G038300	Auxin efflux carrier family protein	AT1G77110	PIN6
COT-WRI1-Gmax275_102652	Chr13	12874641	12875100	78.6947	12.2582	244	Glyma.13G040400	cytokinin response factor 4	AT4G27950	CRF4
COT-WRI1-Gmax275_102663	Chr13	12931292	12931810	15.0357	5.21498	135	Glyma.13G040600	myosin heavy chain-related	AT5G53310
COT-WRI1-Gmax275_102780	Chr13	13685822	13686821	33.3508	7.02467	570	Glyma.13G043500	white-brown complex homolog protein 11	AT1G17840	WBC11, ABCG11, DSO, COF1, ATWBC11
COT-WRI1-Gmax275_102810	Chr13	13824503	13826474	33.9485	8.27474	540	Glyma.13G044600	alpha/beta-Hydrolases superfamily protein	AT5G38220
COT-WRI1-Gmax275_102810	Chr13	13824503	13826474	33.9485	8.27474	540	Glyma.13G044700
COT-WRI1-Gmax275_103028	Chr13	14793688	14794065	13.3089	4.78921	165	Glyma.13G051500	alpha/beta-Hydrolases superfamily protein	AT3G30380
COT-WRI1-Gmax275_103076	Chr13	15098020	15098833	26.4027	7.18953	338	Glyma.13G053700	Malectin/receptor-like protein kinase family protein	AT3G51550	FER
COT-WRI1-Gmax275_103185	Chr13	15513747	15514544	193.133	18.0881	435	Glyma.13G057400	biotin carboxyl carrier protein 2	AT5G15530	BCCP2, CAC1-B
COT-WRI1-Gmax275_103245	Chr13	15759055	15760319	444.018	46.5285	421	Glyma.13G060300	CDC2C	AT5G39420	cdc2cAt
COT-WRI1-Gmax275_103347	Chr13	16251701	16252592	38.5325	7.82222	456	Glyma.13G063700	ATP binding cassette subfamily B19	AT3G28860	ATMDR1, ATMDR11, PGP19, MDR11, MDR1, ATPGP19, ABCB19, ATABCB19
COT-WRI1-Gmax275_103372	Chr13	16379878	16380917	43.8021	9.06866	603	Glyma.13G064300	Protein of unknown function (DUF1637)	AT5G39890
COT-WRI1-Gmax275_103389	Chr13	16475236	16476041	78.373	11.2483	460	Glyma.13G065400	H(+)-ATPase 11	AT5G62670	AHA11, HA11
COT-WRI1-Gmax275_103406	Chr13	16554392	16554903	27.3557	6.91635	307	Glyma.13G065600	exocyst subunit exo70 family protein A2	AT5G52340	ATEXO70A2, EXO70A2
COT-WRI1-Gmax275_103416	Chr13	16612661	16613076	13.3008	4.59703	154	Glyma.13G066200	DNA-binding bromodomain-containing protein	AT5G55040
COT-WRI1-Gmax275_103423	Chr13	16633672	16635041	50.9769	10.0855	422	Glyma.13G066500	Oxoglutarate/iron-dependent oxygenase	AT3G28480
COT-WRI1-Gmax275_103447	Chr13	16794562	16795315	125.278	18.4245	379	Glyma.13G068000	unknown protein; BEST Arabidopsis thaliana protein match is: unknown protein (TAIR:AT2G14910.1); Has 579 Blast hits to 397 proteins in 95 species: Archae - 0; Bacteria - 294; Metazoa - 0; Fungi - 0; Plants - 86; Viruses - 0; Other Eukaryotes - 199 (source: NCBI BLink).	AT5G14970
COT-WRI1-Gmax275_103477	Chr13	16918357	16918938	12.5403	5.09037	216	Glyma.13G069300	RING/U-box superfamily protein with ARM repeat domain	AT5G40140
COT-WRI1-Gmax275_103720	Chr13	18250976	18251962	17.8629	5.62694	431	Glyma.13G077200	CONTAINS InterPro DOMAIN/s: Mediator complex subunit Med28 (InterPro:IPR021640); BEST Arabidopsis thaliana protein match is: unknown protein (TAIR:AT3G01670.1); Has 122 Blast hits to 112 proteins in 13 species: Archae - 0; Bacteria - 0; Metazoa - 0; Fungi - 0; Plants - 122; Viruses - 0; Other Eukaryotes - 0 (source: NCBI BLink).	AT3G01680
COT-WRI1-Gmax275_104041	Chr13	19857025	19857483	22.4045	6.38201	190	Glyma.13G086400	AGAMOUS-like 104	AT1G22130	AGL104
COT-WRI1-Gmax275_104089	Chr13	20079746	20080597	38.8362	8.45591	541	Glyma.13G087800	Phosphoglycerate mutase family protein	AT1G22170
COT-WRI1-Gmax275_104134	Chr13	20290662	20293904	16.3236	4.88672	350	Glyma.13G088600	pumilio 7	AT1G78160	APUM7, PUM7
COT-WRI1-Gmax275_104138	Chr13	20299135	20300617	33.4815	7.68981	1031	Glyma.13G088700	annexin 1	AT1G35720	ANNAT1, OXY5, ATOXY5
COT-WRI1-Gmax275_104159	Chr13	20376738	20377628	8.25784	4.1294	488	Glyma.13G089200	cryptochrome 1	AT4G08920	CRY1, BLU1, HY4, OOP2, ATCRY1
COT-WRI1-Gmax275_104159	Chr13	20376738	20377628	8.25784	4.1294	488	Glyma.13G089300	NOD26-like intrinsic protein 1;2	AT4G18910	NIP1;2, NLM2, ATNLM2
COT-WRI1-Gmax275_104196	Chr13	20616218	20617731	15.9566	5.38887	183	Glyma.13G091300	unknown protein; Has 13 Blast hits to 11 proteins in 5 species: Archae - 0; Bacteria - 0; Metazoa - 0; Fungi - 0; Plants - 13; Viruses - 0; Other Eukaryotes - 0 (source: NCBI BLink).	AT5G57790
COT-WRI1-Gmax275_104222	Chr13	20719508	20721273	11.8806	4.86119	676	Glyma.13G092500	trehalose phosphatase/synthase 11	AT2G18700	ATTPS11, TPS11, ATTPSB
COT-WRI1-Gmax275_104295	Chr13	21003227	21003859	13.8385	4.95135	473	Glyma.13G094900	Xyloglucan endotransglucosylase/hydrolase family protein	AT5G57560	TCH4, XTH22
COT-WRI1-Gmax275_104316	Chr13	21088953	21089257	38.7804	8.91495	159	Glyma.13G095900	arogenate dehydrogenase	AT5G34930
COT-WRI1-Gmax275_104316	Chr13	21088953	21089257	38.7804	8.91495	159	Glyma.13G096000	voltage dependent anion channel 4	AT5G57490	VDAC4, ATVDAC4
COT-WRI1-Gmax275_104429	Chr13	21583142	21583781	13.3089	4.78921	415	Glyma.13G100600	Cytidine/deoxycytidylate deaminase family protein	AT1G48175	emb2191
COT-WRI1-Gmax275_104446	Chr13	21659405	21660130	27.337	6.01695	306	Glyma.13G101400	lysophospholipase 2	AT1G52760	LysoPL2
COT-WRI1-Gmax275_104473	Chr13	21735466	21736732	81.3889	13.1224	349	Glyma.13G102000	WRKY DNA-binding protein 11	AT4G31550	WRKY11, ATWRKY11
COT-WRI1-Gmax275_104573	Chr13	22109848	22111192	14.0883	5.38125	682	Glyma.13G106700	unknown protein; BEST Arabidopsis thaliana protein match is: unknown protein (TAIR:AT4G29790.1); Has 203 Blast hits to 188 proteins in 60 species: Archae - 0; Bacteria - 11; Metazoa - 24; Fungi - 34; Plants - 93; Viruses - 0; Other Eukaryotes - 41 (source: NCBI BLink).	AT2G19390
COT-WRI1-Gmax275_104638	Chr13	22329399	22330826	27.108	7.11629	1080	Glyma.13G109500	growth-regulating factor 5	AT3G13960	AtGRF5, GRF5
COT-WRI1-Gmax275_104656	Chr13	22389096	22390093	19.8131	5.97815	408	Glyma.13G110200	Acyl-CoA N-acyltransferases (NAT) superfamily protein	AT2G06025
COT-WRI1-Gmax275_104655	Chr13	22388807	22388977	0.476064	1.83252	88	Glyma.13G110200	Acyl-CoA N-acyltransferases (NAT) superfamily protein	AT2G06025
COT-WRI1-Gmax275_104656	Chr13	22389096	22390093	19.8131	5.97815	408	Glyma.13G110300	OBP3-responsive gene 4	AT2G06010	ORG4
COT-WRI1-Gmax275_104737	Chr13	22663730	22664268	6.14317	3.56145	153	Glyma.13G113000	unknown protein; FUNCTIONS IN: molecular_function unknown; INVOLVED IN: biological_process unknown; LOCATED IN: endomembrane system; EXPRESSED IN: 11 plant structures; EXPRESSED DURING: LP.04 four leaves visible, 4 anthesis, petal differentiation and expansion stage; BEST Arabidopsis thaliana protein match is: unknown protein (TAIR:AT3G43110.1); Has 30201 Blast hits to 17322 proteins in 780 speci…	AT5G20790
COT-WRI1-Gmax275_104770	Chr13	22772338	22773241	81.7209	12.6665	534	Glyma.13G114000	sucrose synthase 4	AT3G43190	SUS4, ATSUS4
COT-WRI1-Gmax275_104796	Chr13	22868423	22869157	7.98845	4.03451	576	Glyma.13G114900	sec34-like family protein	AT1G73430
COT-WRI1-Gmax275_104916	Chr13	23303125	23303816	21.3223	5.43021	360	Glyma.13G120200	pfkB-like carbohydrate kinase family protein	AT1G06730
COT-WRI1-Gmax275_105163	Chr13	24413505	24413891	40.2276	8.25582	215	Glyma.13G131500	unknown protein; BEST Arabidopsis thaliana protein match is: unknown protein (TAIR:AT1G07795.1); Has 39 Blast hits to 39 proteins in 11 species: Archae - 0; Bacteria - 0; Metazoa - 0; Fungi - 0; Plants - 39; Viruses - 0; Other Eukaryotes - 0 (source: NCBI BLink).	AT2G37530
COT-WRI1-Gmax275_105230	Chr13	24691690	24692066	0.34387	1.80949	315	Glyma.13G134400	unknown protein; BEST Arabidopsis thaliana protein match is: unknown protein (TAIR:AT5G13560.1); Has 30201 Blast hits to 17322 proteins in 780 species: Archae - 12; Bacteria - 1396; Metazoa - 17338; Fungi - 3422; Plants - 5037; Viruses - 0; Other Eukaryotes - 2996 (source: NCBI BLink).	AT2G37370
COT-WRI1-Gmax275_105231	Chr13	24692172	24693280	19.1021	5.54158	859	Glyma.13G134400	unknown protein; BEST Arabidopsis thaliana protein match is: unknown protein (TAIR:AT5G13560.1); Has 30201 Blast hits to 17322 proteins in 780 species: Archae - 12; Bacteria - 1396; Metazoa - 17338; Fungi - 3422; Plants - 5037; Viruses - 0; Other Eukaryotes - 2996 (source: NCBI BLink).	AT2G37370
COT-WRI1-Gmax275_105239	Chr13	24712618	24713541	651.284	61.9303	340	Glyma.13G134600	Lung seven transmembrane receptor family protein	AT5G18520
COT-WRI1-Gmax275_105252	Chr13	24760064	24760695	16.0322	5.0892	303	Glyma.13G135200
COT-WRI1-Gmax275_105322	Chr13	25069304	25070766	85.8322	13.7255	715	Glyma.13G138000	FUNCTIONS IN: molecular_function unknown; INVOLVED IN: biological_process unknown; LOCATED IN: plasma membrane; BEST Arabidopsis thaliana protein match is: protamine P1 family protein (TAIR:AT2G37100.1); Has 81 Blast hits to 73 proteins in 9 species: Archae - 0; Bacteria - 0; Metazoa - 0; Fungi - 0; Plants - 81; Viruses - 0; Other Eukaryotes - 0 (source: NCBI BLink).	AT5G03110
COT-WRI1-Gmax275_105560	Chr13	26075322	26077058	10.5097	4.31029	1275	Glyma.13G147500	Cytochrome P450 superfamily protein	AT3G53130	LUT1, CYP97C1
COT-WRI1-Gmax275_105579	Chr13	26143127	26143778	50.1476	9.38675	329	Glyma.13G147900	Modifier of rudimentary (Mod(r)) protein	AT3G53120	VPS37-1
COT-WRI1-Gmax275_105651	Chr13	26494810	26495656	62.4882	10.0789	400	Glyma.13G151000	demeter-like 1	AT2G36490	DML1, ROS1
COT-WRI1-Gmax275_105817	Chr13	27214421	27214953	64.7485	10.3196	276	Glyma.13G157000	unknown protein; BEST Arabidopsis thaliana protein match is: unknown protein (TAIR:AT5G35110.1); Has 34 Blast hits to 34 proteins in 7 species: Archae - 0; Bacteria - 0; Metazoa - 1; Fungi - 0; Plants - 33; Viruses - 0; Other Eukaryotes - 0 (source: NCBI BLink).	AT2G46490
COT-WRI1-Gmax275_105848	Chr13	27335217	27336123	17.063	5.38786	466	Glyma.13G158200	Cupredoxin superfamily protein	AT5G26330
COT-WRI1-Gmax275_105889	Chr13	27466784	27468553	34.4154	8.58573	1059	Glyma.13G159400	Protein kinase superfamily protein	AT5G15080
COT-WRI1-Gmax275_105913	Chr13	27576998	27577764	13.9137	5.08356	405	Glyma.13G160100	Raffinose synthase family protein	AT5G20250	DIN10
COT-WRI1-Gmax275_105998	Chr13	27891942	27892673	24.2732	6.07648	408	Glyma.13G163600	Octicosapeptide/Phox/Bem1p (PB1) domain-containing protein / tetratricopeptide repeat (TPR)-containing protein	AT2G25290	Phox1
COT-WRI1-Gmax275_106059	Chr13	28131296	28131912	54.7422	10.9878	434	Glyma.13G166500	unknown protein; FUNCTIONS IN: molecular_function unknown; INVOLVED IN: biological_process unknown; LOCATED IN: endomembrane system; BEST Arabidopsis thaliana protein match is: unknown protein (TAIR:AT3G15760.1); Has 35333 Blast hits to 34131 proteins in 2444 species: Archae - 798; Bacteria - 22429; Metazoa - 974; Fungi - 991; Plants - 531; Viruses - 0; Other Eukaryotes - 9610 (source: NCBI BLink…	AT1G52565
COT-WRI1-Gmax275_106102	Chr13	28254971	28255747	47.1121	9.04747	356	Glyma.13G168100	unknown protein; Has 54 Blast hits to 54 proteins in 26 species: Archae - 0; Bacteria - 0; Metazoa - 18; Fungi - 0; Plants - 18; Viruses - 0; Other Eukaryotes - 18 (source: NCBI BLink).	AT5G20120
COT-WRI1-Gmax275_106320	Chr13	29072827	29073260	64.3189	9.55898	220	Glyma.13G176600	MAC/Perforin domain-containing protein	AT1G28380	NSL1
COT-WRI1-Gmax275_106330	Chr13	29122921	29123499	53.0337	9.82869	294	Glyma.13G177300	Mitochondrial substrate carrier family protein	AT2G33820	ATMBAC1, MBAC1
COT-WRI1-Gmax275_106383	Chr13	29388334	29389141	30.6718	7.74918	636	Glyma.13G180500	Rubber elongation factor protein (REF)	AT3G05500
COT-WRI1-Gmax275_106464	Chr13	29742184	29742883	116.774	17.6927	417	Glyma.13G183800	alpha/beta-Hydrolases superfamily protein	AT1G11090
COT-WRI1-Gmax275_106489	Chr13	29895043	29896563	41.4706	7.34972	253	Glyma.13G185000	Protein of unknown function (DUF707)	AT1G61240
COT-WRI1-Gmax275_106570	Chr13	30203911	30204932	19.2814	5.81783	381	Glyma.13G188200
COT-WRI1-Gmax275_106596	Chr13	30303601	30304508	18.4574	5.3632	142	Glyma.13G189600	microtubule-associated protein 65-5	AT2G38720	MAP65-5
COT-WRI1-Gmax275_106627	Chr13	30459320	30459953	9.84008	4.19056	339	Glyma.13G191100	CONTAINS InterPro DOMAIN/s: Mediator complex subunit Med28 (InterPro:IPR021640); BEST Arabidopsis thaliana protein match is: unknown protein (TAIR:AT3G01670.1); Has 122 Blast hits to 112 proteins in 13 species: Archae - 0; Bacteria - 0; Metazoa - 0; Fungi - 0; Plants - 122; Viruses - 0; Other Eukaryotes - 0 (source: NCBI BLink).	AT3G01680
COT-WRI1-Gmax275_106833	Chr13	31368287	31368954	15.3043	5.29929	209	Glyma.13G200000	annexin 4	AT2G38750	ANNAT4
COT-WRI1-Gmax275_106879	Chr13	31657726	31658245	40.2276	8.25582	276	Glyma.13G202800	CCCH-type zinc finger protein with ARM repeat domain	AT2G41900
COT-WRI1-Gmax275_106885	Chr13	31689673	31690416	35.2628	7.90219	320	Glyma.13G203000	MATE efflux family protein	AT3G08040	FRD3, MAN1, ATFRD3
COT-WRI1-Gmax275_106928	Chr13	31852662	31854422	55.797	10.9231	1000	Glyma.13G204400	basic helix-loop-helix (bHLH) DNA-binding superfamily protein	AT2G42280
COT-WRI1-Gmax275_106933	Chr13	31869347	31869741	15.866	5.36089	229	Glyma.13G204600	Protein of unknown function, DUF584	AT4G04630
COT-WRI1-Gmax275_106975	Chr13	32093870	32094279	13.1208	4.63683	187	Glyma.13G207300	TRICHOME BIREFRINGENCE-LIKE 11	AT5G19160	TBL11
COT-WRI1-Gmax275_107047	Chr13	32377898	32378842	46.2112	8.67945	396	Glyma.13G209800	REF4-related 1	AT3G23590	RFR1, MED33A
COT-WRI1-Gmax275_107079	Chr13	32499856	32500623	7.19273	3.46143	135	Glyma.13G211300	Bax inhibitor-1 family protein	AT4G15470
COT-WRI1-Gmax275_107116	Chr13	32608181	32609021	10.4233	4.37651	555	Glyma.13G212500	unknown protein; Has 43 Blast hits to 43 proteins in 13 species: Archae - 0; Bacteria - 0; Metazoa - 0; Fungi - 0; Plants - 43; Viruses - 0; Other Eukaryotes - 0 (source: NCBI BLink).	AT3G21570
COT-WRI1-Gmax275_107152	Chr13	32780234	32781167	9.18308	4.07083	615	Glyma.13G214400	Protein kinase family protein with ARM repeat domain	AT5G18700	RUK, EMB3013
COT-WRI1-Gmax275_107157	Chr13	32794268	32795179	302.198	33.4522	586	Glyma.13G214600	acyl carrier protein 4	AT4G25050	ACP4
COT-WRI1-Gmax275_107223	Chr13	33052941	33053655	38.1498	7.36957	434	Glyma.13G217500	translocase 11	AT4G18270	ATTRANS11, TRANS11
COT-WRI1-Gmax275_107246	Chr13	33140010	33141731	157.12	21.377	1014	Glyma.13G218200	gibberellin 2-oxidase	AT1G30040	ATGA2OX2, GA2OX2
COT-WRI1-Gmax275_107295	Chr13	33313657	33314217	68.5293	11.7336	258	Glyma.13G220000	multidrug resistance-associated protein 2	AT2G34660	MRP2, ABCC2, AtABCC2
COT-WRI1-Gmax275_107360	Chr13	33528452	33529286	15.1292	4.42754	379	Glyma.13G222400	eukaryotic translation initiation factor 4E	AT4G18040	EIF4E, CUM1, AT.EIF4E1, eIF4E1
COT-WRI1-Gmax275_107390	Chr13	33648010	33648961	22.6017	6.31297	632	Glyma.13G223400	Integrin-linked protein kinase family	AT4G18950
COT-WRI1-Gmax275_107472	Chr13	33991269	33993903	27.9909	7.23806	892	Glyma.13G227600
COT-WRI1-Gmax275_107531	Chr13	34226631	34227465	11.8852	4.54975	479	Glyma.13G230300	Pollen Ole e 1 allergen and extensin family protein	AT1G29140
COT-WRI1-Gmax275_107541	Chr13	34253884	34254413	19.6772	6.1941	297	Glyma.13G230600	Ribosomal protein L34	AT1G29070
COT-WRI1-Gmax275_107545	Chr13	34264132	34264954	12.4202	4.52374	488	Glyma.13G230800	TRICHOME BIREFRINGENCE-LIKE 38	AT1G29050	TBL38
COT-WRI1-Gmax275_107557	Chr13	34308853	34309268	21.4698	6.2285	210	Glyma.13G231400	GDSL-like Lipase/Acylhydrolase superfamily protein	AT2G27360
COT-WRI1-Gmax275_107687	Chr13	34699626	34700796	56.3595	10.0653	404	Glyma.13G236600	ERF domain protein 12	AT1G28360	ERF12, ATERF12
COT-WRI1-Gmax275_107785	Chr13	35101938	35102456	10.833	4.41178	316	Glyma.13G241100	sensitive to freezing 6	AT4G04920	SFR6
COT-WRI1-Gmax275_107902	Chr13	35522957	35524771	352.066	38.9938	865	Glyma.13G246500	unknown protein; FUNCTIONS IN: molecular_function unknown; INVOLVED IN: biological_process unknown; LOCATED IN: endomembrane system; BEST Arabidopsis thaliana protein match is: unknown protein (TAIR:AT4G05018.1); Has 20 Blast hits to 20 proteins in 8 species: Archae - 0; Bacteria - 0; Metazoa - 0; Fungi - 0; Plants - 17; Viruses - 0; Other Eukaryotes - 3 (source: NCBI BLink).	AT4G21500
COT-WRI1-Gmax275_107973	Chr13	35711671	35713433	21.891	6.49073	466	Glyma.13G249300	receptor kinase 3	AT4G21380	ARK3, RK3
COT-WRI1-Gmax275_107991	Chr13	35768431	35768980	89.1224	14.2115	240	Glyma.13G250100	Protein of unknown function, DUF538	AT1G61667
COT-WRI1-Gmax275_108046	Chr13	35972725	35973848	15.1718	5.14708	277	Glyma.13G253600	pyrophosphorylase 6	AT5G09650	AtPPa6, PPa6
COT-WRI1-Gmax275_108133	Chr13	36253704	36254554	194.143	24.28	328	Glyma.13G257200	beta carbonic anhydrase 5	AT4G33580	ATBCA5, BCA5
COT-WRI1-Gmax275_108136	Chr13	36259082	36260374	11.0527	4.29755	795	Glyma.13G257300
COT-WRI1-Gmax275_108146	Chr13	36280526	36281627	37.3664	7.91654	346	Glyma.13G258000
COT-WRI1-Gmax275_108146	Chr13	36280526	36281627	37.3664	7.91654	346	Glyma.13G258200	Oligosaccaryltransferase	AT3G12587
COT-WRI1-Gmax275_108146	Chr13	36280526	36281627	37.3664	7.91654	346	Glyma.13G258300	BEST Arabidopsis thaliana protein match is: methyltransferases (TAIR:AT5G01710.1); Has 93 Blast hits to 93 proteins in 15 species: Archae - 0; Bacteria - 0; Metazoa - 1; Fungi - 0; Plants - 92; Viruses - 0; Other Eukaryotes - 0 (source: NCBI BLink).	AT1G58120
COT-WRI1-Gmax275_108159	Chr13	36395313	36397575	183.584	24.5564	458	Glyma.13G259500	Arabidopsis thaliana gibberellin 2-oxidase 1	AT1G78440	ATGA2OX1, GA2OX1
COT-WRI1-Gmax275_108198	Chr13	36532168	36532663	18.15	5.4863	223	Glyma.13G261400	glyoxalase II 3	AT1G53580	GLX2-3, ETHE1, GLY3
COT-WRI1-Gmax275_108218	Chr13	36603177	36604465	349.518	34.8051	702	Glyma.13G262500	Chalcone-flavanone isomerase family protein	AT1G53520
COT-WRI1-Gmax275_108272	Chr13	36779120	36780836	31.2775	7.63168	1337	Glyma.13G264800
COT-WRI1-Gmax275_108309	Chr13	36963118	36963612	12.4202	4.52374	149	Glyma.13G266500	BES1/BZR1 homolog 4	AT1G78700	BEH4
COT-WRI1-Gmax275_108367	Chr13	37198379	37198895	12.5908	4.66948	328	Glyma.13G270000	GRAM domain family protein	AT4G01600
COT-WRI1-Gmax275_108393	Chr13	37329163	37329630	22.1934	5.96025	243	Glyma.13G271200	Class I glutamine amidotransferase-like superfamily protein	AT1G53280
COT-WRI1-Gmax275_108421	Chr13	37462114	37464997	15.8058	5.34217	2211	Glyma.13G272600	unknown protein; Has 21 Blast hits to 21 proteins in 9 species: Archae - 0; Bacteria - 2; Metazoa - 0; Fungi - 0; Plants - 19; Viruses - 0; Other Eukaryotes - 0 (source: NCBI BLink).	AT1G53200
COT-WRI1-Gmax275_108421	Chr13	37462114	37464997	15.8058	5.34217	2211	Glyma.13G272700	RING/U-box superfamily protein	AT1G53190
COT-WRI1-Gmax275_108529	Chr13	37891683	37892303	25.827	6.74022	292	Glyma.13G277700	Nucleotidyltransferase family protein	AT5G53770
COT-WRI1-Gmax275_108564	Chr13	38035833	38036320	50.8291	10.0443	221	Glyma.13G279200	Aluminium induced protein with YGL and LRDR motifs	AT4G27450
COT-WRI1-Gmax275_108587	Chr13	38124696	38125600	9.18308	4.07083	482	Glyma.13G279900	NAC domain containing protein 3	AT3G15500	ATNAC3, ANAC055, NAC055, NAC3
COT-WRI1-Gmax275_108634	Chr13	38331429	38333505	17.823	5.85974	805	Glyma.13G281900	myosin 2	AT5G54280	ATM2, ATMYOS1, ATM4
COT-WRI1-Gmax275_108648	Chr13	38380329	38380991	49.6313	9.8784	207	Glyma.13G282500
COT-WRI1-Gmax275_108685	Chr13	38483860	38485071	10.2405	4.51705	442	Glyma.13G283500	F-box and Leucine Rich Repeat domains containing protein	AT1G80960
COT-WRI1-Gmax275_108685	Chr13	38483860	38485071	10.2405	4.51705	442	Glyma.13G283600	pinoid-binding protein 1	AT5G54490	PBP1
COT-WRI1-Gmax275_108718	Chr13	38650954	38651297	34.574	6.9817	193	Glyma.13G285600	Translation protein SH3-like family protein	AT5G54600
COT-WRI1-Gmax275_108734	Chr13	38728703	38729306	14.6974	5.46307	327	Glyma.13G286900	galacturonosyltransferase 12	AT5G54690	GAUT12, LGT6, IRX8
COT-WRI1-Gmax275_108785	Chr13	38945393	38946327	37.8622	7.5337	640	Glyma.13G289100	UDP-Glycosyltransferase superfamily protein	AT5G54010
COT-WRI1-Gmax275_108791	Chr13	38961387	38962266	18.0951	4.90613	537	Glyma.13G289400	WRKY DNA-binding protein 69	AT3G58710	WRKY69, ATWRKY69
COT-WRI1-Gmax275_108796	Chr13	38977996	38978774	24.5753	6.77089	236	Glyma.13G289600	DNAJ heat shock N-terminal domain-containing protein	AT2G42750
COT-WRI1-Gmax275_108837	Chr13	39120685	39121212	17.287	5.14338	292	Glyma.13G290900	general regulatory factor 9	AT2G42590	GRF9, GF14 MU
COT-WRI1-Gmax275_108857	Chr13	39192352	39194359	16.9263	5.69737	1735	Glyma.13G291800	late embryogenesis abundant domain-containing protein / LEA domain-containing protein	AT2G42560
COT-WRI1-Gmax275_108857	Chr13	39192352	39194359	16.9263	5.69737	1735	Glyma.13G291900	unknown protein; Has 209 Blast hits to 205 proteins in 54 species: Archae - 0; Bacteria - 17; Metazoa - 2; Fungi - 150; Plants - 40; Viruses - 0; Other Eukaryotes - 0 (source: NCBI BLink).	AT4G18540
COT-WRI1-Gmax275_108954	Chr13	39597015	39597568	24.6991	6.42014	280	Glyma.13G297000
COT-WRI1-Gmax275_109010	Chr13	39765407	39767260	32.8232	6.78777	1238	Glyma.13G299400	cell wall protein precursor, putative	AT2G20870
COT-WRI1-Gmax275_109049	Chr13	39913271	39914098	192.353	22.3925	347	Glyma.13G302000	Wound-responsive family protein	AT4G10265
COT-WRI1-Gmax275_109069	Chr13	39995865	39997387	36.2916	8.66204	1139	Glyma.13G303000	Cyclin D6;1	AT4G03270	CYCD6;1
COT-WRI1-Gmax275_109106	Chr13	40118691	40120083	149.905	21.1371	961	Glyma.13G304100	FASCICLIN-like arabinogalactan protein 21 precursor	AT5G06920	FLA21
COT-WRI1-Gmax275_109190	Chr13	40456931	40459509	123.526	15.0301	462	Glyma.13G308900	Galactosyltransferase family protein	AT1G05170
COT-WRI1-Gmax275_109197	Chr13	40486259	40487081	11.4039	4.59505	558	Glyma.13G309200	myb domain protein 101	AT2G32460	MYB101, ATMYB101, ATM1
COT-WRI1-Gmax275_109209	Chr13	40542525	40544548	10.2985	4.53726	127	Glyma.13G309800	B-cell receptor-associated 31-like	AT5G42570
COT-WRI1-Gmax275_109210	Chr13	40544638	40546839	161.85	22.4353	1870	Glyma.13G309900	mitogen-activated protein kinase kinase kinase 17	AT2G32510	MAPKKK17
COT-WRI1-Gmax275_109257	Chr13	40688660	40689150	17.7942	5.09034	331	Glyma.13G311400
COT-WRI1-Gmax275_109284	Chr13	40768227	40769718	25.7008	6.83578	274	Glyma.13G312500	Protein of unknown function (DUF3049)	AT5G22090
COT-WRI1-Gmax275_109336	Chr13	40993214	40996717	60.5764	11.7455	3033	Glyma.13G314600	NTM1-like 8	AT2G27300	ANAC040, NTL8
COT-WRI1-Gmax275_109351	Chr13	41055870	41057084	161.243	17.9391	557	Glyma.13G315600
COT-WRI1-Gmax275_109473	Chr13	41494619	41495766	9.84008	4.19056	522	Glyma.13G320600	GDSL-like Lipase/Acylhydrolase superfamily protein	AT5G22810
COT-WRI1-Gmax275_109501	Chr13	41602472	41604549	36.8752	9.01723	862	Glyma.13G321700	serine carboxypeptidase-like 51	AT2G27920	SCPL51
COT-WRI1-Gmax275_109500	Chr13	41602134	41602411	1.78156	2.37496	130	Glyma.13G321700	serine carboxypeptidase-like 51	AT2G27920	SCPL51
COT-WRI1-Gmax275_109634	Chr13	42111567	42112952	16.5405	5.03622	926	Glyma.13G325900	plasma membrane intrinsic protein 2	AT2G37170	PIP2B, PIP2;2
COT-WRI1-Gmax275_109633	Chr13	42110633	42111170	16.8512	5.43553	381	Glyma.13G325900	plasma membrane intrinsic protein 2	AT2G37170	PIP2B, PIP2;2
COT-WRI1-Gmax275_109667	Chr13	42230782	42233132	25.0799	6.92496	2068	Glyma.13G327700	syntaxin of plants 71	AT3G09740	SYP71, ATSYP71
COT-WRI1-Gmax275_109678	Chr13	42265710	42267350	60.4049	9.87525	593	Glyma.13G328000	auxin response factor 4	AT5G60450	ARF4
COT-WRI1-Gmax275_109800	Chr13	42683167	42683854	24.4241	6.46543	227	Glyma.13G332500	UDP-N-acetylglucosamine (UAA) transporter family	AT5G59740
COT-WRI1-Gmax275_109859	Chr13	42906157	42907402	78.001	10.6261	1023	Glyma.13G335500	unknown protein; Has 90 Blast hits to 90 proteins in 10 species: Archae - 0; Bacteria - 0; Metazoa - 0; Fungi - 0; Plants - 90; Viruses - 0; Other Eukaryotes - 0 (source: NCBI BLink).	AT5G02420
COT-WRI1-Gmax275_109883	Chr13	42970067	42971169	53.2587	9.16261	343	Glyma.13G336300	protein kinase 1B	AT2G28930	APK1B, PK1B
COT-WRI1-Gmax275_109932	Chr13	43086968	43088360	15.2889	4.97611	677	Glyma.13G338100	laccase 2	AT2G29130	LAC2, ATLAC2
COT-WRI1-Gmax275_109979	Chr13	43228824	43229354	18.1805	5.72376	184	Glyma.13G340300	xanthine dehydrogenase 1	AT4G34890	ATXDH1, XDH1
COT-WRI1-Gmax275_110031	Chr13	43378779	43379999	49.3184	10.311	646	Glyma.13G342300	unknown protein; FUNCTIONS IN: molecular_function unknown; INVOLVED IN: biological_process unknown; LOCATED IN: chloroplast; EXPRESSED IN: 21 plant structures; EXPRESSED DURING: 13 growth stages; BEST Arabidopsis thaliana protein match is: unknown protein (TAIR:AT1G12330.1); Has 1807 Blast hits to 1807 proteins in 277 species: Archae - 0; Bacteria - 0; Metazoa - 736; Fungi - 347; Plants - 385; Vi…	AT5G12900
COT-WRI1-Gmax275_110146	Chr13	43813116	43814878	21.6183	5.59937	1375	Glyma.13G348000	Protein of unknown function (DUF3511)	AT5G11970
COT-WRI1-Gmax275_110173	Chr13	43944597	43945568	67.4417	12.565	355	Glyma.13G349700	LOB domain-containing protein 22	AT3G13850	LBD22
COT-WRI1-Gmax275_110184	Chr13	43979133	43979720	99.4052	14.3629	221	Glyma.13G350300	Glucose-methanol-choline (GMC) oxidoreductase family protein	AT1G72970	HTH, EDA17
COT-WRI1-Gmax275_110201	Chr13	44043762	44044406	42.2562	8.10431	233	Glyma.13G351200	PRA1 (Prenylated rab acceptor) family protein	AT1G55190	PRA1.F2, PRA7
COT-WRI1-Gmax275_110218	Chr13	44113293	44114173	14.1826	5.05833	422	Glyma.13G352200	vacuolar protein sorting 46.1	AT1G17730	VPS46.1, CHMP1B
COT-WRI1-Gmax275_110254	Chr13	44199361	44200811	19.1021	5.54158	970	Glyma.13G353300	ATP-dependent peptidases;nucleotide binding;serine-type endopeptidases;DNA helicases;ATP binding;damaged DNA binding;nucleoside-triphosphatases	AT5G50340
COT-WRI1-Gmax275_110254	Chr13	44199361	44200811	19.1021	5.54158	970	Glyma.13G353400	phosphofructokinase 3	AT4G26270	PFK3
COT-WRI1-Gmax275_110297	Chr13	44304699	44306429	15.1728	5.49751	1475	Glyma.13G354700	HPT phosphotransmitter 4	AT3G16360	AHP4
COT-WRI1-Gmax275_110300	Chr13	44346960	44347126	0.610728	1.98855	70	Glyma.13G354900	NADP-malic enzyme 4	AT1G79750	ATNADP-ME4, NADP-ME4
COT-WRI1-Gmax275_110299	Chr13	44346474	44346882	10.3407	4.34995	260	Glyma.13G354900	NADP-malic enzyme 4	AT1G79750	ATNADP-ME4, NADP-ME4
COT-WRI1-Gmax275_110322	Chr13	44423825	44426002	262.409	30.8938	1251	Glyma.13G355700	Integrase-type DNA-binding superfamily protein	AT5G11590	TINY2
COT-WRI1-Gmax275_110435	Chr13	44762559	44763538	572.421	44.2174	445	Glyma.13G360600	Galactose oxidase/kelch repeat superfamily protein	AT1G80440
COT-WRI1-Gmax275_110470	Chr13	44874021	44874808	46.0602	9.53959	295	Glyma.13G361900	pleiotropic drug resistance 12	AT1G15520	PDR12, ATPDR12, ABCG40, ATABCG40
COT-WRI1-Gmax275_110471	Chr13	44875194	44875751	42.8383	8.80526	220	Glyma.13G361900	pleiotropic drug resistance 12	AT1G15520	PDR12, ATPDR12, ABCG40, ATABCG40
COT-WRI1-Gmax275_110519	Chr13	45058671	45059120	14.7793	5.02867	293	Glyma.13G364000	unknown protein; FUNCTIONS IN: molecular_function unknown; INVOLVED IN: biological_process unknown; LOCATED IN: plasma membrane; EXPRESSED IN: 21 plant structures; EXPRESSED DURING: 10 growth stages; BEST Arabidopsis thaliana protein match is: unknown protein (TAIR:AT1G15400.3); Has 30201 Blast hits to 17322 proteins in 780 species: Archae - 12; Bacteria - 1396; Metazoa - 17338; Fungi - 3422; Pla…	AT1G80180
COT-WRI1-Gmax275_110605	Chr13	45257868	45258233	12.7912	4.8334	199	Glyma.13G366900	2-oxoglutarate (2OG) and Fe(II)-dependent oxygenase superfamily protein	AT1G49390
COT-WRI1-Gmax275_110605	Chr13	45257868	45258233	12.7912	4.8334	199	Glyma.13G367000	NADH-ubiquinone oxidoreductase 24 kDa subunit, putative	AT4G02580
COT-WRI1-Gmax275_110647	Chr13	45449669	45450359	23.5438	6.46279	393	Glyma.13G369000	unknown protein; BEST Arabidopsis thaliana protein match is: unknown protein (TAIR:AT1G15800.1); Has 73 Blast hits to 69 proteins in 15 species: Archae - 0; Bacteria - 0; Metazoa - 2; Fungi - 2; Plants - 55; Viruses - 0; Other Eukaryotes - 14 (source: NCBI BLink).	AT1G80610
COT-WRI1-Gmax275_110712	Chr13	45653290	45653964	12.6933	4.2666	450	Glyma.13G371300	zinc ion binding	AT5G57820
COT-WRI1-Gmax275_110719	Chr13	45679670	45680631	5.00047	3.30706	532	Glyma.13G371700	FASCICLIN-like arabinogalactan protein 3 precursor	AT2G24450	FLA3
COT-WRI1-Gmax275_110729	Chr13	45702987	45703547	19.8925	5.65467	278	Glyma.13G372000	4-coumarate:CoA ligase 2	AT3G21240	4CL2, AT4CL2
COT-WRI1-Gmax275_110735	Chr13	45727817	45728325	10.9048	4.53332	163	Glyma.13G372200	D-3-phosphoglycerate dehydrogenase	AT1G17745	PGDH
COT-WRI1-Gmax275_110843	Chr14	276577	277362	10.5097	4.31029	468	Glyma.14G002500	UDP-Glycosyltransferase superfamily protein	AT3G22250
COT-WRI1-Gmax275_110847	Chr14	284550	286192	21.064	5.98651	299	Glyma.14G002700	RING/U-box superfamily protein	AT5G60580
COT-WRI1-Gmax275_110908	Chr14	462695	463354	10.5097	4.31029	348	Glyma.14G005700	NAD(P)-linked oxidoreductase superfamily protein	AT1G59960
COT-WRI1-Gmax275_110968	Chr14	650540	651219	36.5382	6.70452	337	Glyma.14G008500	unknown protein; BEST Arabidopsis thaliana protein match is: unknown protein (TAIR:AT1G73940.1); Has 58 Blast hits to 58 proteins in 12 species: Archae - 0; Bacteria - 0; Metazoa - 0; Fungi - 0; Plants - 58; Viruses - 0; Other Eukaryotes - 0 (source: NCBI BLink).	AT5G49410
COT-WRI1-Gmax275_111002	Chr14	757945	758598	21.064	5.98651	162	Glyma.14G009700	Neutral/alkaline non-lysosomal ceramidase	AT1G07380
COT-WRI1-Gmax275_111022	Chr14	810430	811853	7.84892	3.73208	1164	Glyma.14G010500	seed imbibition 1	AT1G55740	AtSIP1, SIP1
COT-WRI1-Gmax275_111028	Chr14	847402	848372	110.827	13.6076	191	Glyma.14G011100	kinesin-like protein 1	AT3G44730	ATKP1, KP1
COT-WRI1-Gmax275_111076	Chr14	962305	962806	12.4202	4.52374	340	Glyma.14G012800	cellulose synthase like E1	AT1G55850	ATCSLE1, CSLE1
COT-WRI1-Gmax275_111192	Chr14	1335129	1336752	18.1687	6.10844	656	Glyma.14G018500	microtubule-associated proteins 65-1	AT5G55230	ATMAP65-1, MAP65-1
COT-WRI1-Gmax275_111191	Chr14	1333670	1334821	13.3087	5.23581	932	Glyma.14G018500	microtubule-associated proteins 65-1	AT5G55230	ATMAP65-1, MAP65-1
COT-WRI1-Gmax275_111247	Chr14	1552236	1554097	24.4639	5.81808	572	Glyma.14G021900	Stigma-specific Stig1 family protein	AT1G11925
COT-WRI1-Gmax275_111247	Chr14	1552236	1554097	24.4639	5.81808	572	Glyma.14G022000	B-cell receptor-associated 31-like	AT5G42570
COT-WRI1-Gmax275_111263	Chr14	1630508	1631474	41.5036	9.05709	427	Glyma.14G023000	geranylgeranyl reductase	AT4G38460	GGR
COT-WRI1-Gmax275_111449	Chr14	2308679	2309022	16.5872	5.46937	149	Glyma.14G031600	helicase in vascular tissue and tapetum	AT2G30800	HVT1, ATVT-1
COT-WRI1-Gmax275_111457	Chr14	2334220	2334714	83.0596	10.5107	285	Glyma.14G032100	Membrane fusion protein Use1	AT3G55600
COT-WRI1-Gmax275_111467	Chr14	2368203	2369406	21.064	5.98651	553	Glyma.14G032600	Pentatricopeptide repeat (PPR) superfamily protein	AT5G64320
COT-WRI1-Gmax275_111498	Chr14	2493517	2495347	19.2834	6.20232	1117	Glyma.14G034200	Regulator of chromosome condensation (RCC1) family with FYVE zinc finger domain	AT5G19420
COT-WRI1-Gmax275_111687	Chr14	3475930	3476505	17.287	5.14338	346	Glyma.14G045600	RNA-binding KH domain-containing protein	AT5G08420
COT-WRI1-Gmax275_111716	Chr14	3567919	3568525	24.4639	5.81808	202	Glyma.14G046900	serine/threonine protein phosphatase 2A 55 kDa regulatory subunit B prime gamma	AT4G15410	PUX5
COT-WRI1-Gmax275_111723	Chr14	3605611	3607077	35.3923	8.38986	857	Glyma.14G047300
COT-WRI1-Gmax275_111725	Chr14	3607609	3609275	17.3036	5.82027	1083	Glyma.14G047400	Calcineurin-like metallo-phosphoesterase superfamily protein	AT5G42370
COT-WRI1-Gmax275_111771	Chr14	3796624	3797673	15.5928	5.63982	893	Glyma.14G048900	ethylene-forming enzyme	AT1G05010	EFE, ACO4, EAT1
COT-WRI1-Gmax275_111776	Chr14	3808854	3809855	19.8761	6.39932	300	Glyma.14G049000	ethylene-forming enzyme	AT1G05010	EFE, ACO4, EAT1
COT-WRI1-Gmax275_111773	Chr14	3801863	3802449	10.3162	4.65405	318	Glyma.14G049000	ethylene-forming enzyme	AT1G05010	EFE, ACO4, EAT1
COT-WRI1-Gmax275_111776	Chr14	3808854	3809855	19.8761	6.39932	300	Glyma.14G049200	ethylene-forming enzyme	AT1G05010	EFE, ACO4, EAT1
COT-WRI1-Gmax275_111860	Chr14	4284408	4285150	18.1121	5.26935	358	Glyma.14G054200
COT-WRI1-Gmax275_111875	Chr14	4339493	4340487	14.5555	4.86302	357	Glyma.14G054400	UDP-glucosyl transferase 89B1	AT1G73880	UGT89B1
COT-WRI1-Gmax275_111906	Chr14	4458845	4461626	27.3848	6.67251	1100	Glyma.14G056200	Integrase-type DNA-binding superfamily protein	AT2G40340	DREB2C, AtERF48
COT-WRI1-Gmax275_111914	Chr14	4524009	4525164	13.6489	4.99873	282	Glyma.14G056700	Lateral organ boundaries (LOB) domain family protein	AT2G30130	ASL5, LBD12, PCK1
COT-WRI1-Gmax275_111921	Chr14	4564444	4564991	16.5032	5.81757	291	Glyma.14G057000	Peptide-N4-(N-acetyl-beta-glucosaminyl)asparagine amidase A protein	AT5G05480
COT-WRI1-Gmax275_111946	Chr14	4642225	4642564	36.19	8.46798	177	Glyma.14G058100	myb domain protein 73	AT4G37260	MYB73, ATMYB73
COT-WRI1-Gmax275_111981	Chr14	4758079	4758817	18.0962	5.58162	483	Glyma.14G058900	Protein kinase superfamily protein	AT2G40120
COT-WRI1-Gmax275_111994	Chr14	4819249	4820020	28.2569	6.7856	416	Glyma.14G059500
COT-WRI1-Gmax275_112010	Chr14	4867316	4867856	36.9473	7.43189	362	Glyma.14G060100	FUNCTIONS IN: molecular_function unknown; INVOLVED IN: biological_process unknown; LOCATED IN: cellular_component unknown; EXPRESSED IN: 17 plant structures; EXPRESSED DURING: 7 growth stages; BEST Arabidopsis thaliana protein match is: proline-rich family protein (TAIR:AT3G09000.1); Has 108635 Blast hits to 60786 proteins in 2176 species: Archae - 287; Bacteria - 15142; Metazoa - 39415; Fungi - …	AT2G40070
COT-WRI1-Gmax275_112025	Chr14	4923258	4924691	17.063	5.38786	661	Glyma.14G060700	Transmembrane amino acid transporter family protein	AT2G38120	AUX1, WAV5, PIR1, MAP1
COT-WRI1-Gmax275_112040	Chr14	4996985	4997470	43.4759	8.97913	324	Glyma.14G061700	Fasciclin-like arabinogalactan family protein	AT3G55820
COT-WRI1-Gmax275_112131	Chr14	5424748	5425134	14.7529	5.12676	262	Glyma.14G066000	Regulator of chromosome condensation (RCC1) family protein	AT3G55580
COT-WRI1-Gmax275_112217	Chr14	5821172	5821794	17.9639	5.77819	353	Glyma.14G069400
COT-WRI1-Gmax275_112238	Chr14	5899490	5900395	44.5143	8.95653	332	Glyma.14G070200	unknown protein; CONTAINS InterPro DOMAIN/s: Protein of unknown function DUF1499 (InterPro:IPR010865); Has 444 Blast hits to 444 proteins in 143 species: Archae - 0; Bacteria - 268; Metazoa - 0; Fungi - 0; Plants - 51; Viruses - 0; Other Eukaryotes - 125 (source: NCBI BLink).	AT3G60810
COT-WRI1-Gmax275_112271	Chr14	6018997	6019532	12.0689	4.60635	237	Glyma.14G071600	HXXXD-type acyl-transferase family protein	AT1G27620
COT-WRI1-Gmax275_112447	Chr14	6766145	6766962	114.112	15.72	424	Glyma.14G079100	AP2/B3-like transcriptional factor family protein	AT4G33280
COT-WRI1-Gmax275_112466	Chr14	6843900	6844734	46.4946	9.66334	616	Glyma.14G079600	ADR1-like 1	AT4G33300	ADR1-L1
COT-WRI1-Gmax275_112504	Chr14	7027757	7028472	27.0904	7.56284	293	Glyma.14G081100	alpha/beta-Hydrolases superfamily protein	AT4G34310
COT-WRI1-Gmax275_112523	Chr14	7166622	7167159	37.1965	7.87203	219	Glyma.14G082500	plant glycogenin-like starch initiation protein 3	AT4G33330	PGSIP3, GUX2
COT-WRI1-Gmax275_112559	Chr14	7264902	7266066	21.9898	6.38703	236	Glyma.14G083400	S-adenosyl-L-methionine-dependent methyltransferases superfamily protein	AT1G45231
COT-WRI1-Gmax275_112591	Chr14	7378341	7379594	43.288	8.35799	1035	Glyma.14G084200	basic helix-loop-helix (bHLH) DNA-binding superfamily protein	AT4G36930	SPT
COT-WRI1-Gmax275_112695	Chr14	7887754	7888429	14.7214	4.07439	315	Glyma.14G087900	Family of unknown function (DUF566) _x0001_	AT1G49890	QWRF2
COT-WRI1-Gmax275_112749	Chr14	8169301	8171559	10.6838	3.88788	1126	Glyma.14G089800	hydroxyproline-rich glycoprotein family protein	AT5G09530
COT-WRI1-Gmax275_112823	Chr14	8543937	8544785	144.869	17.4554	481	Glyma.14G092100	Transketolase family protein	AT2G34590
COT-WRI1-Gmax275_112832	Chr14	8597916	8600089	53.8672	10.3786	1030	Glyma.14G092600	Protein of unknown function (DUF1639)	AT1G55340
COT-WRI1-Gmax275_112837	Chr14	8628537	8629539	21.1499	5.67914	241	Glyma.14G092900	CONTAINS InterPro DOMAIN/s: Phosphorylated adapter RNA export protein, RNA-binding domain (InterPro:IPR019385); Has 110 Blast hits to 110 proteins in 51 species: Archae - 0; Bacteria - 3; Metazoa - 56; Fungi - 0; Plants - 36; Viruses - 0; Other Eukaryotes - 15 (source: NCBI BLink).	AT3G20430
COT-WRI1-Gmax275_112842	Chr14	8637615	8637957	17.7296	5.47354	130	Glyma.14G093000	Protein phosphatase 2C family protein	AT5G26010
COT-WRI1-Gmax275_112844	Chr14	8655762	8656189	12.6758	4.69516	280	Glyma.14G093100	metallothionein 2A	AT3G09390	MT2A, ATMT-K, ATMT-1
COT-WRI1-Gmax275_112859	Chr14	8773479	8774286	120.021	18.1355	530	Glyma.14G094200	Protein of unknown function (DUF1230)	AT5G11840
COT-WRI1-Gmax275_112873	Chr14	8806619	8808322	143.075	21.525	1344	Glyma.14G094700	glycine decarboxylase P-protein 2	AT2G26080	AtGLDP2, GLDP2
COT-WRI1-Gmax275_112962	Chr14	9255180	9255869	13.5829	4.97797	208	Glyma.14G098000	G protein alpha subunit 1	AT2G26300	GPA1, GP ALPHA 1, ATGPA1
COT-WRI1-Gmax275_113058	Chr14	9736769	9738350	17.3154	5.95784	804	Glyma.14G099900	17.6 kDa class II heat shock protein	AT5G12020	HSP17.6II
COT-WRI1-Gmax275_113213	Chr14	10701657	10702271	25.1853	6.68432	391	Glyma.14G104500	Protein of unknown function (DUF1336)	AT5G10750
COT-WRI1-Gmax275_113214	Chr14	10702326	10702521	1.03258	2.15514	86	Glyma.14G104500	Protein of unknown function (DUF1336)	AT5G10750
COT-WRI1-Gmax275_113259	Chr14	10910793	10911280	25.4859	6.90842	165	Glyma.14G105800	F-box family protein	AT4G33160
COT-WRI1-Gmax275_113306	Chr14	11309570	11310102	17.287	5.14338	319	Glyma.14G106700	Protein of unknown function (DUF1677)	AT1G72510
COT-WRI1-Gmax275_113594	Chr14	13183866	13185431	21.7583	6.18918	206	Glyma.14G112600	unknown protein; FUNCTIONS IN: molecular_function unknown; INVOLVED IN: biological_process unknown; LOCATED IN: plasma membrane, membrane; EXPRESSED IN: cultured cell, leaf; BEST Arabidopsis thaliana protein match is: unknown protein (TAIR:AT2G25260.1); Has 30201 Blast hits to 17322 proteins in 780 species: Archae - 12; Bacteria - 1396; Metazoa - 17338; Fungi - 3422; Plants - 5037; Viruses - 0; O…	AT5G25265
COT-WRI1-Gmax275_114531	Chr14	21499569	21500563	16.8478	4.8484	236	Glyma.14G128500	2Fe-2S ferredoxin-like superfamily protein	AT4G32590
COT-WRI1-Gmax275_114771	Chr14	22728769	22729834	41.5248	9.40209	415	Glyma.14G132500	ubiquitin-specific protease 26	AT3G49600	UBP26, SUP32, ATUBP26
COT-WRI1-Gmax275_114779	Chr14	22763679	22764455	27.0315	6.82462	546	Glyma.14G132600	Protein of unknown function (DUF2296)	AT4G31080
COT-WRI1-Gmax275_114930	Chr14	23625744	23626611	81.7209	12.6665	382	Glyma.14G135100	exocyst subunit exo70 family protein G1	AT4G31540	ATEXO70G1, EXO70G1
COT-WRI1-Gmax275_114971	Chr14	23911828	23912405	59.4083	9.25685	299	Glyma.14G135900	CONTAINS InterPro DOMAIN/s: Prefoldin (InterPro:IPR009053); BEST Arabidopsis thaliana protein match is: unknown protein (TAIR:AT1G24460.1); Has 194354 Blast hits to 66887 proteins in 3244 species: Archae - 3688; Bacteria - 38556; Metazoa - 84828; Fungi - 17265; Plants - 10589; Viruses - 805; Other Eukaryotes - 38623 (source: NCBI BLink).	AT4G31570
COT-WRI1-Gmax275_116159	Chr14	34087503	34088155	11.4316	4.82035	274	Glyma.14G156300	Calcium-binding EF-hand family protein	AT1G21550
COT-WRI1-Gmax275_116255	Chr14	34741873	34742792	122.483	16.8091	327	Glyma.14G157400	gibberellin 20-oxidase 3	AT5G07200	YAP169, GA20OX3, ATGA20OX3
COT-WRI1-Gmax275_116489	Chr14	36968719	36969183	12.0742	4.92802	246	Glyma.14G160100	Nodulin MtN3 family protein	AT5G53190	SWEET3, AtSWEET3
COT-WRI1-Gmax275_117188	Chr14	42363298	42363819	41.3861	9.35997	234	Glyma.14G171100	Protein of unknown function (DUF833)	AT4G38260
COT-WRI1-Gmax275_117502	Chr14	43978812	43979281	20.5928	5.00717	222	Glyma.14G178700	ENTH/ANTH/VHS superfamily protein	AT4G40080
COT-WRI1-Gmax275_117529	Chr14	44059206	44059814	314.827	33.0455	273	Glyma.14G179200	INVOLVED IN: 10-formyltetrahydrofolate biosynthetic process, folic acid and derivative biosynthetic process; EXPRESSED IN: 24 plant structures; EXPRESSED DURING: 15 growth stages; CONTAINS InterPro DOMAIN/s: Serine hydrolase (InterPro:IPR005645); BEST Arabidopsis thaliana protein match is: alpha/beta-Hydrolases superfamily protein (TAIR:AT5G65400.1); Has 30201 Blast hits to 17322 proteins in 780 …	AT4G24380
COT-WRI1-Gmax275_117648	Chr14	44628829	44629662	85.7877	12.806	307	Glyma.14G182800	GATA-type zinc finger protein with TIFY domain	AT4G24470	ZIM, GATA25
COT-WRI1-Gmax275_117817	Chr14	45364595	45365314	77.1491	12.2141	287	Glyma.14G189000	serine protease inhibitor, Kazal-type family protein	AT4G01575
COT-WRI1-Gmax275_117895	Chr14	45716816	45717641	9.29451	4.19742	602	Glyma.14G192500	cytochrome P450, family 86, subfamily A, polypeptide 1	AT5G58860	CYP86A1, CYP86
COT-WRI1-Gmax275_118127	Chr14	46805214	46806778	42.994	9.49561	1283	Glyma.14G203100	allergen-related	AT2G30370	CHAL, EPFL6
COT-WRI1-Gmax275_118127	Chr14	46805214	46806778	42.994	9.49561	1283	Glyma.14G203200
COT-WRI1-Gmax275_118133	Chr14	46829915	46834470	679.967	67.7746	4081	Glyma.14G203700	with no lysine (K) kinase 4	AT5G58350	WNK4, ZIK2
COT-WRI1-Gmax275_118141	Chr14	46859234	46860607	91.4001	15.0485	334	Glyma.14G203900	expansin A8	AT2G40610	ATEXPA8, EXP8, ATEXP8, ATHEXP ALPHA 1.11, EXPA8
COT-WRI1-Gmax275_118196	Chr14	47124164	47124745	26.9481	6.93188	277	Glyma.14G206100	Phototropic-responsive NPH3 family protein	AT2G30520	RPT2
COT-WRI1-Gmax275_118256	Chr14	47397697	47399198	86.8756	14.0048	447	Glyma.14G208300	acyl activating enzyme 5	AT5G16370	AAE5
COT-WRI1-Gmax275_118320	Chr14	47667428	47668237	62.754	11.6082	425	Glyma.14G211800	unknown protein; CONTAINS InterPro DOMAIN/s: Protein of unknown function DUF775 (InterPro:IPR008493); Has 285 Blast hits to 283 proteins in 133 species: Archae - 0; Bacteria - 0; Metazoa - 120; Fungi - 88; Plants - 50; Viruses - 0; Other Eukaryotes - 27 (source: NCBI BLink).	AT1G66080
COT-WRI1-Gmax275_118319	Chr14	47664798	47665750	139.709	20.2822	228	Glyma.14G211800	unknown protein; CONTAINS InterPro DOMAIN/s: Protein of unknown function DUF775 (InterPro:IPR008493); Has 285 Blast hits to 283 proteins in 133 species: Archae - 0; Bacteria - 0; Metazoa - 120; Fungi - 88; Plants - 50; Viruses - 0; Other Eukaryotes - 27 (source: NCBI BLink).	AT1G66080
COT-WRI1-Gmax275_118349	Chr14	47789087	47790894	17.287	5.14338	1658	Glyma.14G212700	Eukaryotic aspartyl protease family protein	AT1G66180
COT-WRI1-Gmax275_118365	Chr14	47831067	47833494	516.25	49.5207	1538	Glyma.14G213300	glutamine synthase clone R1	AT5G37600	ATGSR1, GLN1;1, GSR 1, ATGLN1;1
COT-WRI1-Gmax275_118441	Chr14	48199417	48199844	14.5844	5.07513	238	Glyma.14G217100	Histone superfamily protein	AT5G10980
COT-WRI1-Gmax275_118484	Chr14	48408076	48408663	88.521	12.7883	312	Glyma.14G219000	unknown protein; FUNCTIONS IN: molecular_function unknown; INVOLVED IN: biological_process unknown; EXPRESSED IN: 22 plant structures; EXPRESSED DURING: 12 growth stages.	AT1G75730
COT-WRI1-Gmax275_118492	Chr14	48439075	48439564	27.3088	6.31202	192	Glyma.14G219400	phosducin-like protein 3 homolog	AT5G66410	PLP3b
COT-WRI1-Gmax275_118522	Chr14	48576457	48577007	27.3848	6.67251	297	Glyma.14G220700	SGNH hydrolase-type esterase superfamily protein	AT1G75880
COT-WRI1-Gmax275_118530	Chr14	48605393	48606275	125.473	17.3609	360	Glyma.14G221100	winged-helix DNA-binding transcription factor family protein	AT4G35890
COT-WRI1-Gmax275_118547	Chr14	48643316	48644326	72.3913	12.5923	403	Glyma.14G221500	expansin 11	AT1G20190	ATEXPA11, EXP11, ATEXP11, ATHEXP ALPHA 1.14, EXPA11
COT-WRI1-Gmax275_118588	Chr14	48794838	48796022	15.0266	5.32689	723	Glyma.14G222700	Prolyl oligopeptidase family protein	AT1G76140
COT-WRI1-Gmax275_118706	Chr15	191673	192349	41.9632	9.35996	382	Glyma.15G001700	4-coumarate:CoA ligase 2	AT3G21240	4CL2, AT4CL2
COT-WRI1-Gmax275_118714	Chr15	200073	202141	44.1263	8.70819	1200	Glyma.15G001800	Plant invertase/pectin methylesterase inhibitor superfamily	AT3G05620
COT-WRI1-Gmax275_118911	Chr15	818049	819530	14.518	5.27953	1051	Glyma.15G010800	alpha/beta-Hydrolases superfamily protein	AT1G52700
COT-WRI1-Gmax275_118918	Chr15	839766	840322	55.4324	10.8189	244	Glyma.15G011100	basic helix-loop-helix (bHLH) DNA-binding superfamily protein	AT3G19500
COT-WRI1-Gmax275_118995	Chr15	1076653	1077412	412.225	38.6779	368	Glyma.15G013300	Galactose oxidase/kelch repeat superfamily protein	AT1G80440
COT-WRI1-Gmax275_119093	Chr15	1411518	1413639	159.343	21.2415	1005	Glyma.15G018400	Integrase-type DNA-binding superfamily protein	AT5G11590	TINY2
COT-WRI1-Gmax275_119124	Chr15	1521358	1523125	29.0369	7.40625	1020	Glyma.15G019500	HPT phosphotransmitter 4	AT3G16360	AHP4
COT-WRI1-Gmax275_119156	Chr15	1615120	1618746	39.9711	8.77643	1517	Glyma.15G020900	phosphofructokinase 3	AT4G26270	PFK3
COT-WRI1-Gmax275_119156	Chr15	1615120	1618746	39.9711	8.77643	1517	Glyma.15G021000	ATP-dependent peptidases;nucleotide binding;serine-type endopeptidases;DNA helicases;ATP binding;damaged DNA binding;nucleoside-triphosphatases	AT5G50340
COT-WRI1-Gmax275_119216	Chr15	1857198	1858489	10.8367	4.07227	448	Glyma.15G023500	phospholipase D alpha 4	AT1G55180	PLDEPSILON, PLDALPHA4
COT-WRI1-Gmax275_119230	Chr15	1920576	1921449	10.5097	4.31029	256	Glyma.15G024000	Transducin family protein / WD-40 repeat family protein	AT2G19520	FVE, ACG1, MSI4, NFC4, NFC04, ATMSI4
COT-WRI1-Gmax275_119279	Chr15	2089000	2089442	18.5704	5.49859	233	Glyma.15G025800	ATPase E1-E2 type family protein / haloacid dehalogenase-like hydrolase family protein	AT1G17500
COT-WRI1-Gmax275_119460	Chr15	2806986	2808436	35.4908	7.69035	895	Glyma.15G035200	myosin heavy chain-related	AT5G59210
COT-WRI1-Gmax275_119464	Chr15	2814513	2815144	47.6823	8.14603	353	Glyma.15G035300	Transcription factor IIA, alpha/beta subunit	AT1G07480
COT-WRI1-Gmax275_119502	Chr15	2908158	2909667	24.8153	6.33323	1283	Glyma.15G036900	GRAS family transcription factor	AT2G29060
COT-WRI1-Gmax275_119507	Chr15	2913727	2914414	66.7069	10.4861	387	Glyma.15G037000	GRAS family transcription factor	AT2G37650
COT-WRI1-Gmax275_119545	Chr15	3001477	3003254	89.3103	11.8919	1376	Glyma.15G038000	Protein kinase superfamily protein	AT1G07570	APK1A, APK1
COT-WRI1-Gmax275_119550	Chr15	3014721	3015315	135.646	17.0374	288	Glyma.15G038100	triosephosphate isomerase	AT3G55440	ATCTIMC, TPI, CYTOTPI
COT-WRI1-Gmax275_119566	Chr15	3059601	3060209	143.57	20.619	215	Glyma.15G038800	unknown protein; Has 90 Blast hits to 90 proteins in 10 species: Archae - 0; Bacteria - 0; Metazoa - 0; Fungi - 0; Plants - 90; Viruses - 0; Other Eukaryotes - 0 (source: NCBI BLink).	AT5G02420
COT-WRI1-Gmax275_119589	Chr15	3114450	3115136	36.6722	7.60791	250	Glyma.15G039400	unknown protein; FUNCTIONS IN: molecular_function unknown; INVOLVED IN: biological_process unknown; LOCATED IN: endomembrane system; EXPRESSED IN: 23 plant structures; EXPRESSED DURING: 13 growth stages; Has 1807 Blast hits to 1807 proteins in 277 species: Archae - 0; Bacteria - 0; Metazoa - 736; Fungi - 347; Plants - 385; Viruses - 0; Other Eukaryotes - 339 (source: NCBI BLink).	AT5G59350
COT-WRI1-Gmax275_119591	Chr15	3130841	3131654	31.3695	7.65841	304	Glyma.15G039700	ubiquitin carrier protein 7	AT5G59300	UBC7, ATUBC7
COT-WRI1-Gmax275_119607	Chr15	3178046	3178534	65.5545	10.0847	303	Glyma.15G040300	histone H2A 12	AT5G02560	HTA12
COT-WRI1-Gmax275_119608	Chr15	3178587	3178753	0.323809	1.83069	150	Glyma.15G040300	histone H2A 12	AT5G02560	HTA12
COT-WRI1-Gmax275_119623	Chr15	3262374	3262931	13.6537	4.60761	258	Glyma.15G041700	UDP-N-acetylglucosamine (UAA) transporter family	AT5G59740
COT-WRI1-Gmax275_119640	Chr15	3323503	3324670	13.0315	4.61076	778	Glyma.15G042400	exocyst subunit exo70 family protein H7	AT5G59730	ATEXO70H7, EXO70H7
COT-WRI1-Gmax275_119766	Chr15	3815975	3816955	13.2799	4.99026	354	Glyma.15G048300	Lung seven transmembrane receptor family protein	AT2G01070
COT-WRI1-Gmax275_119767	Chr15	3822335	3824492	23.7828	6.80611	1208	Glyma.15G048400	XS domain-containing protein / XS zinc finger domain-containing protein-related	AT5G23570	SGS3, ATSGS3
COT-WRI1-Gmax275_119768	Chr15	3825735	3826647	11.211	4.74374	517	Glyma.15G048400	XS domain-containing protein / XS zinc finger domain-containing protein-related	AT5G23570	SGS3, ATSGS3
COT-WRI1-Gmax275_119769	Chr15	3828211	3830690	52.2028	9.32237	2132	Glyma.15G048500	MAPK/ERK kinase kinase 1	AT4G08500	MEKK1, ATMEKK1, MAPKKK8, ARAKIN
COT-WRI1-Gmax275_119783	Chr15	3866131	3867245	12.5883	4.16558	158	Glyma.15G049000	Basic-leucine zipper (bZIP) transcription factor family protein	AT5G44080
COT-WRI1-Gmax275_119813	Chr15	3966122	3966411	13.3089	4.78921	158	Glyma.15G050200	actin-11	AT3G12110	ACT11
COT-WRI1-Gmax275_119838	Chr15	4047454	4048332	14.4469	5.25637	532	Glyma.15G051500	beta-D-xylosidase 4	AT5G64570	XYL4, ATBXL4
COT-WRI1-Gmax275_119859	Chr15	4139367	4140234	563.002	56.9794	481	Glyma.15G052500	Thioesterase superfamily protein	AT5G10160
COT-WRI1-Gmax275_119873	Chr15	4168382	4168966	130.674	16.0855	325	Glyma.15G053000	dentin sialophosphoprotein-related	AT5G64170
COT-WRI1-Gmax275_119907	Chr15	4240737	4241812	535.74	51.3114	373	Glyma.15G053900	alpha/beta-Hydrolases superfamily protein	AT5G09430
COT-WRI1-Gmax275_119947	Chr15	4353695	4354239	24.5988	6.77808	271	Glyma.15G055600	dicarboxylate transport 2.1	AT5G64290	DCT, DIT2.1
COT-WRI1-Gmax275_119970	Chr15	4416230	4416923	30.7203	6.71925	213	Glyma.15G056800	FK506-binding protein 12	AT5G64350	FKBP12, ATFKBP12
COT-WRI1-Gmax275_119971	Chr15	4416975	4417302	0.352403	1.84376	98	Glyma.15G056900	BEST Arabidopsis thaliana protein match is: methyltransferases (TAIR:AT5G01710.1); Has 93 Blast hits to 93 proteins in 15 species: Archae - 0; Bacteria - 0; Metazoa - 1; Fungi - 0; Plants - 92; Viruses - 0; Other Eukaryotes - 0 (source: NCBI BLink).	AT1G58120
COT-WRI1-Gmax275_119970	Chr15	4416230	4416923	30.7203	6.71925	213	Glyma.15G056900	BEST Arabidopsis thaliana protein match is: methyltransferases (TAIR:AT5G01710.1); Has 93 Blast hits to 93 proteins in 15 species: Archae - 0; Bacteria - 0; Metazoa - 1; Fungi - 0; Plants - 92; Viruses - 0; Other Eukaryotes - 0 (source: NCBI BLink).	AT1G58120
COT-WRI1-Gmax275_119970	Chr15	4416230	4416923	30.7203	6.71925	213	Glyma.15G057000	conserved peptide upstream open reading frame 45	AT1G58122	CPuORF45
COT-WRI1-Gmax275_119991	Chr15	4451809	4452483	12.8157	4.37769	323	Glyma.15G057800	Chaperone DnaJ-domain superfamily protein	AT5G64360
COT-WRI1-Gmax275_120036	Chr15	4613571	4615434	169.026	23.1408	685	Glyma.15G059700	oligopeptide transporter 4	AT5G64410	ATOPT4, OPT4
COT-WRI1-Gmax275_120084	Chr15	4748026	4749163	141.863	18.3286	574	Glyma.15G061600	proline iminopeptidase	AT2G14260	PIP
COT-WRI1-Gmax275_120129	Chr15	4878814	4879333	79.4482	13.1741	329	Glyma.15G064100	Protein of unknown function, DUF538	AT1G61667
COT-WRI1-Gmax275_120191	Chr15	5070073	5071761	41.5075	6.38416	1202	Glyma.15G066600	Transcription factor jumonji (jmjC) domain-containing protein	AT4G00990
COT-WRI1-Gmax275_120196	Chr15	5075822	5077377	52.3616	10.3028	1112	Glyma.15G066600	Transcription factor jumonji (jmjC) domain-containing protein	AT4G00990
COT-WRI1-Gmax275_120229	Chr15	5143674	5145690	393.641	34.7161	855	Glyma.15G067400	unknown protein; FUNCTIONS IN: molecular_function unknown; INVOLVED IN: biological_process unknown; LOCATED IN: endomembrane system; BEST Arabidopsis thaliana protein match is: unknown protein (TAIR:AT4G05018.1); Has 20 Blast hits to 20 proteins in 8 species: Archae - 0; Bacteria - 0; Metazoa - 0; Fungi - 0; Plants - 17; Viruses - 0; Other Eukaryotes - 3 (source: NCBI BLink).	AT4G21500
COT-WRI1-Gmax275_120249	Chr15	5179416	5179806	27.3848	6.67251	215	Glyma.15G067900	HSI2-like 1	AT4G32010	HSL1, HSI2-L1, VAL2
COT-WRI1-Gmax275_120263	Chr15	5215247	5215995	15.5304	5.1484	176	Glyma.15G068300	oxidoreductase, zinc-binding dehydrogenase family protein	AT4G21580
COT-WRI1-Gmax275_120281	Chr15	5262648	5264698	55.3526	10.796	1752	Glyma.15G069100	secretory carrier 3	AT1G61250	SC3
COT-WRI1-Gmax275_120300	Chr15	5339713	5340767	77.6324	12.6914	446	Glyma.15G069800	Galactose oxidase/kelch repeat superfamily protein	AT1G16250
COT-WRI1-Gmax275_120380	Chr15	5614220	5615623	18.9921	5.51042	520	Glyma.15G073300	Tetratricopeptide repeat (TPR)-like superfamily protein	AT4G21705
COT-WRI1-Gmax275_120469	Chr15	5920701	5921511	92.8694	12.5089	438	Glyma.15G077000	ERF domain protein 12	AT1G28360	ERF12, ATERF12
COT-WRI1-Gmax275_120474	Chr15	5939369	5940153	22.5787	5.13312	394	Glyma.15G077100	erf domain protein 9	AT5G44210	ERF9, ATERF9, ATERF-9
COT-WRI1-Gmax275_120515	Chr15	6130755	6131226	13.1048	4.82756	312	Glyma.15G079800
COT-WRI1-Gmax275_120543	Chr15	6256483	6257499	63.699	11.504	487	Glyma.15G082000	Ribosomal protein L34	AT1G29070
COT-WRI1-Gmax275_120548	Chr15	6262094	6263759	19.8008	5.97427	806	Glyma.15G082100	ARM repeat superfamily protein	AT2G27430
COT-WRI1-Gmax275_120547	Chr15	6261802	6261980	1.35554	2.27487	114	Glyma.15G082100	ARM repeat superfamily protein	AT2G27430
COT-WRI1-Gmax275_120551	Chr15	6277395	6279727	44.2564	8.46514	924	Glyma.15G082200	xylem bark cysteine peptidase 3	AT1G09850	XBCP3
COT-WRI1-Gmax275_120551	Chr15	6277395	6279727	44.2564	8.46514	924	Glyma.15G082300	Pollen Ole e 1 allergen and extensin family protein	AT1G29140
COT-WRI1-Gmax275_120559	Chr15	6300836	6302356	7.21521	3.53607	1145	Glyma.15G082700	TRICHOME BIREFRINGENCE-LIKE 21	AT5G15890	TBL21
COT-WRI1-Gmax275_120586	Chr15	6406531	6406829	28.6536	7.02041	122	Glyma.15G083700	Protein of unknown function (DUF1637)	AT2G42670
COT-WRI1-Gmax275_120731	Chr15	6898180	6898779	13.1208	4.63683	397	Glyma.15G089600	Protein of unknown function, DUF584	AT2G34340
COT-WRI1-Gmax275_120781	Chr15	7085258	7085988	36.9473	7.43189	451	Glyma.15G092000	breast cancer susceptibility1	AT4G21070	ATBRCA1, BRCA1
COT-WRI1-Gmax275_120838	Chr15	7302945	7304693	78.0086	12.2579	881	Glyma.15G093900	gibberellin 2-oxidase	AT1G30040	ATGA2OX2, GA2OX2
COT-WRI1-Gmax275_120846	Chr15	7327617	7330403	319.076	34.9911	552	Glyma.15G094100	Protein of unknown function (DUF616)	AT5G46220
COT-WRI1-Gmax275_120870	Chr15	7402952	7403879	33.1964	6.66493	476	Glyma.15G094900	translocase 11	AT4G18270	ATTRANS11, TRANS11
COT-WRI1-Gmax275_120952	Chr15	7659709	7662014	457.905	47.2865	1682	Glyma.15G098500	acyl carrier protein 4	AT4G25050	ACP4
COT-WRI1-Gmax275_120961	Chr15	7682992	7683938	11.1029	4.70634	354	Glyma.15G098800	Protein kinase family protein with ARM repeat domain	AT5G18700	RUK, EMB3013
COT-WRI1-Gmax275_120994	Chr15	7778348	7778787	12.4975	4.64061	278	Glyma.15G099900	2-oxoglutarate (2OG) and Fe(II)-dependent oxygenase superfamily protein	AT5G18900
COT-WRI1-Gmax275_121057	Chr15	7990900	7991772	4.47728	3.3451	291	Glyma.15G102200	GTP binding Elongation factor Tu family protein	AT4G02930
COT-WRI1-Gmax275_121061	Chr15	7994614	7995236	13.91	5.3193	307	Glyma.15G102300	ARM repeat superfamily protein	AT5G18980
COT-WRI1-Gmax275_121060	Chr15	7994200	7994558	0.838973	2.17172	113	Glyma.15G102300	ARM repeat superfamily protein	AT5G18980
COT-WRI1-Gmax275_121082	Chr15	8078708	8079279	15.2889	4.97611	350	Glyma.15G103600
COT-WRI1-Gmax275_121118	Chr15	8201847	8202686	28.4831	7.38563	192	Glyma.15G104800	Eukaryotic aspartyl protease family protein	AT1G03220
COT-WRI1-Gmax275_121245	Chr15	8682494	8683044	21.38	5.84779	194	Glyma.15G110700	Predicted pyridoxal phosphate-dependent enzyme, YBL036C type	AT1G11930
COT-WRI1-Gmax275_121256	Chr15	8728856	8730480	16.1316	4.75144	621	Glyma.15G111400	Chaperonin-like RbcX protein	AT4G04330
COT-WRI1-Gmax275_121256	Chr15	8728856	8730480	16.1316	4.75144	621	Glyma.15G111500	malonyl-CoA decarboxylase family protein	AT4G04320
COT-WRI1-Gmax275_121272	Chr15	8776283	8777006	48.0998	9.45869	388	Glyma.15G111900	KNOX/ELK homeobox transcription factor	AT1G62360	STM, BUM1, SHL, WAM1, BUM, WAM
COT-WRI1-Gmax275_121289	Chr15	8864102	8864985	146.768	19.3447	644	Glyma.15G112600	RING/U-box superfamily protein	AT4G03965
COT-WRI1-Gmax275_121361	Chr15	9182773	9183295	45.0189	9.57631	213	Glyma.15G116800	Uncharacterised protein family (UPF0497)	AT2G35760
COT-WRI1-Gmax275_121545	Chr15	10044558	10045565	60.7479	10.5551	354	Glyma.15G126600	O-fucosyltransferase family protein	AT3G05320
COT-WRI1-Gmax275_121675	Chr15	10569391	10569820	44.5027	9.77291	164	Glyma.15G131500	dicer-like 2	AT3G03300	DCL2
COT-WRI1-Gmax275_121725	Chr15	10749662	10750148	29.9111	7.37754	252	Glyma.15G133700	Glycosyl hydrolases family 31 protein	AT5G11720
COT-WRI1-Gmax275_121956	Chr15	11744336	11745280	276.137	28.7891	446	Glyma.15G143100	dihydrolipoyl dehydrogenases	AT4G16155
COT-WRI1-Gmax275_122159	Chr15	12629166	12631596	19.8761	6.39932	1194	Glyma.15G152200	Disease resistance protein (TIR-NBS-LRR class) family	AT4G12010
COT-WRI1-Gmax275_122267	Chr15	13106371	13108091	252.568	28.8416	794	Glyma.15G156400	VACUOLAR SORTING RECEPTOR 6	AT1G30900	VSR6, VSR3;3, BP80-3;3
COT-WRI1-Gmax275_122366	Chr15	13687372	13689956	35.2628	7.90219	1199	Glyma.15G160900	Disease resistance protein (TIR-NBS-LRR class) family	AT5G41750
COT-WRI1-Gmax275_122375	Chr15	13752236	13754955	275.27	31.7711	516	Glyma.15G161200	Protein kinase superfamily protein	AT2G18890
COT-WRI1-Gmax275_122412	Chr15	13924469	13925032	87.7617	14.2458	309	Glyma.15G162600	H(+)-ATPase 2	AT4G30190	AHA2, PMA2, HA2
COT-WRI1-Gmax275_122429	Chr15	13967198	13967738	16.3236	4.88672	192	Glyma.15G162800	BEST Arabidopsis thaliana protein match is: sequence-specific DNA binding transcription factors;transcription regulators (TAIR:AT4G30180.1); Has 30201 Blast hits to 17322 proteins in 780 species: Archae - 12; Bacteria - 1396; Metazoa - 17338; Fungi - 3422; Plants - 5037; Viruses - 0; Other Eukaryotes - 2996 (source: NCBI BLink).	AT2G18969
COT-WRI1-Gmax275_122560	Chr15	14523437	14524092	30.3613	6.85784	270	Glyma.15G166700	DNA ligase IV	AT5G57160	ATLIG4, LIG4
COT-WRI1-Gmax275_122646	Chr15	14946992	14947639	13.3089	4.78921	264	Glyma.15G168200	WRKY DNA-binding protein 11	AT4G31550	WRKY11, ATWRKY11
COT-WRI1-Gmax275_122725	Chr15	15280059	15282056	128.034	16.3945	1078	Glyma.15G170000	Protein kinase superfamily protein	AT5G56890
COT-WRI1-Gmax275_122811	Chr15	15744602	15745364	255.262	28.4763	424	Glyma.15G172300	AGC (cAMP-dependent, cGMP-dependent and protein kinase C) kinase family protein	AT2G19400
COT-WRI1-Gmax275_122979	Chr15	16852831	16853203	17.7401	5.83302	105	Glyma.15G177400	CONTAINS InterPro DOMAIN/s: Leucine-rich repeat, cysteine-containing subtype (InterPro:IPR006553); BEST Arabidopsis thaliana protein match is: RNI-like superfamily protein (TAIR:AT5G21900.1); Has 5028 Blast hits to 2547 proteins in 240 species: Archae - 0; Bacteria - 125; Metazoa - 2326; Fungi - 765; Plants - 1373; Viruses - 0; Other Eukaryotes - 439 (source: NCBI BLink).	AT2G06040
COT-WRI1-Gmax275_123134	Chr15	17554696	17554960	11.4858	4.17408	119	Glyma.15G181200	P-loop containing nucleoside triphosphate hydrolases superfamily protein	AT2G40700
COT-WRI1-Gmax275_123134	Chr15	17554696	17554960	11.4858	4.17408	119	Glyma.15G181300
COT-WRI1-Gmax275_123220	Chr15	18022851	18023401	13.6946	4.1585	344	Glyma.15G182900	GDSL-motif lipase 5	AT1G53920	GLIP5
COT-WRI1-Gmax275_123224	Chr15	18034759	18035685	227.53	28.4868	542	Glyma.15G183000	GDSL-motif lipase 5	AT1G53920	GLIP5
COT-WRI1-Gmax275_123310	Chr15	18552686	18553278	75.3606	13.027	328	Glyma.15G184900	jasmonate-zim-domain protein 12	AT5G20900	JAZ12, TIFY3B
COT-WRI1-Gmax275_123320	Chr15	18628336	18629802	50.3874	10.4452	487	Glyma.15G185200	unknown protein; BEST Arabidopsis thaliana protein match is: unknown protein (TAIR:AT3G17580.1); Has 40 Blast hits to 40 proteins in 11 species: Archae - 0; Bacteria - 0; Metazoa - 0; Fungi - 0; Plants - 40; Viruses - 0; Other Eukaryotes - 0 (source: NCBI BLink).	AT1G48330
COT-WRI1-Gmax275_123490	Chr15	19638234	19640499	57.2596	11.5456	663	Glyma.15G188100	RING/U-box superfamily protein	AT3G53690
COT-WRI1-Gmax275_123762	Chr15	21125690	21126427	32.9466	7.54234	455	Glyma.15G193000	periodic tryptophan protein 2	AT1G15440	PWP2, ATPWP2
COT-WRI1-Gmax275_123768	Chr15	21173964	21174555	18.8112	5.46046	148	Glyma.15G193100	RNA-binding (RRM/RBD/RNP motifs) family protein	AT5G58130	ROS3
COT-WRI1-Gmax275_123945	Chr15	22391903	22392255	2.27874	2.64056	205	Glyma.15G195800	Pentatricopeptide repeat (PPR) superfamily protein	AT1G11290	CRR22
COT-WRI1-Gmax275_123946	Chr15	22392456	22394440	143.633	19.434	823	Glyma.15G195800	Pentatricopeptide repeat (PPR) superfamily protein	AT1G11290	CRR22
COT-WRI1-Gmax275_124574	Chr15	28962642	28963449	7.98845	3.94303	636	Glyma.15G206200	response regulator 12	AT2G25180	ARR12, RR12
COT-WRI1-Gmax275_124729	Chr15	31462113	31463577	294.557	31.489	798	Glyma.15G209300	polygalacturonase inhibiting protein 1	AT5G06860	PGIP1, ATPGIP1
COT-WRI1-Gmax275_124786	Chr15	32195689	32196729	11.671	4.58	817	Glyma.15G210100	trehalose-6-phosphate synthase	AT1G78580	ATTPS1, TPS1
COT-WRI1-Gmax275_124915	Chr15	33098159	33099699	25.2321	7.27196	1142	Glyma.15G212300	Protein kinase superfamily protein	AT2G33580
COT-WRI1-Gmax275_125112	Chr15	35264708	35265052	24.0537	6.61412	170	Glyma.15G215400	aminophospholipid ATPase 1	AT5G04930	ALA1
COT-WRI1-Gmax275_125656	Chr15	40549887	40550488	12.5403	5.09037	304	Glyma.15G223100	SAD1/UNC-84 domain protein 1	AT5G04990	SUN1, ATSUN1
COT-WRI1-Gmax275_126018	Chr15	43122802	43123446	25.6634	6.44632	395	Glyma.15G230200
COT-WRI1-Gmax275_126137	Chr15	43978724	43979420	10.9727	4.27339	271	Glyma.15G233700	nudix hydrolase homolog 16	AT3G12600	atnudt16, NUDT16
COT-WRI1-Gmax275_126415	Chr15	45751623	45752380	24.4302	6.86619	338	Glyma.15G241100	O-methyltransferase family protein	AT3G53140
COT-WRI1-Gmax275_126658	Chr15	47361668	47363727	36.8752	9.01723	503	Glyma.15G248400	gibberellin 2-oxidase	AT1G30040	ATGA2OX2, GA2OX2
COT-WRI1-Gmax275_126784	Chr15	47966524	47967024	23.409	6.98108	279	Glyma.15G251500	glutathione S-transferase TAU 19	AT1G78380	ATGSTU19, GST8, GSTU19
COT-WRI1-Gmax275_127130	Chr15	49880032	49882148	652.371	61.1289	1524	Glyma.15G264500	Ribosomal protein L18e/L15 superfamily protein	AT5G64670
COT-WRI1-Gmax275_127130	Chr15	49880032	49882148	652.371	61.1289	1524	Glyma.15G264600	HSP20-like chaperones superfamily protein	AT1G53540
COT-WRI1-Gmax275_127528	Chr15	51540943	51541761	248.438	28.3089	312	Glyma.15G276300	sterol methyltransferase 1	AT5G13710	SMT1, CPH
COT-WRI1-Gmax275_127552	Chr15	51601160	51602607	40.3989	8.8996	694	Glyma.15G276800	magnesium ion binding;thiamin pyrophosphate binding;hydro-lyases;catalytics;2-succinyl-5-enolpyruvyl-6-hydroxy-3-cyclohexene-1-carboxylic-acid synthases	AT1G68890
COT-WRI1-Gmax275_127729	Chr16	477976	481083	404.27	41.0561	1448	Glyma.16G006100	unknown protein; BEST Arabidopsis thaliana protein match is: unknown protein (TAIR:AT1G54200.1); Has 1485 Blast hits to 418 proteins in 98 species: Archae - 0; Bacteria - 6; Metazoa - 246; Fungi - 61; Plants - 107; Viruses - 6; Other Eukaryotes - 1059 (source: NCBI BLink).	AT3G13980
COT-WRI1-Gmax275_127870	Chr16	1017957	1018587	18.1878	5.72597	251	Glyma.16G011900	SAUR-like auxin-responsive protein family	AT1G72430
COT-WRI1-Gmax275_127884	Chr16	1085817	1086299	17.0417	4.58284	188	Glyma.16G012600	related to AP2 2	AT3G14230	RAP2.2
COT-WRI1-Gmax275_127901	Chr16	1200756	1202921	107.075	16.5821	993	Glyma.16G013800	Remorin family protein	AT1G53860
COT-WRI1-Gmax275_128001	Chr16	1622455	1623255	462.723	44.9788	470	Glyma.16G018300	pyruvate dehydrogenase E1 alpha	AT1G01090	PDH-E1 ALPHA
COT-WRI1-Gmax275_128026	Chr16	1676923	1677429	26.4828	7.21448	320	Glyma.16G019000	Subtilisin-like serine endopeptidase family protein	AT5G67090
COT-WRI1-Gmax275_128068	Chr16	1933688	1934151	34.8323	6.53479	298	Glyma.16G020900
COT-WRI1-Gmax275_128110	Chr16	2128578	2129072	24.8979	6.35578	247	Glyma.16G022700	ORMDL family protein	AT5G42000
COT-WRI1-Gmax275_128163	Chr16	2387349	2388155	17.7296	5.47354	662	Glyma.16G024600	Tetratricopeptide repeat (TPR)-like superfamily protein	AT1G01320
COT-WRI1-Gmax275_128207	Chr16	2576544	2578632	85.8139	13.5295	1104	Glyma.16G026600	TRICHOME BIREFRINGENCE-LIKE 25	AT1G01430	TBL25
COT-WRI1-Gmax275_128206	Chr16	2575993	2576252	0.871326	2.03592	116	Glyma.16G026600	TRICHOME BIREFRINGENCE-LIKE 25	AT1G01430	TBL25
COT-WRI1-Gmax275_128286	Chr16	2919435	2920140	23.84	5.49015	542	Glyma.16G030700	Reticulon family protein	AT2G46170
COT-WRI1-Gmax275_128391	Chr16	3388883	3389424	109.021	14.8627	254	Glyma.16G035800	DnaJ/Hsp40 cysteine-rich domain superfamily protein	AT5G17840
COT-WRI1-Gmax275_128548	Chr16	4122499	4123477	21.0548	5.2764	597	Glyma.16G043800	Aquaporin-like superfamily protein	AT5G18290	SIP1;2
COT-WRI1-Gmax275_128550	Chr16	4133856	4134488	10.1673	4.49203	489	Glyma.16G044000
COT-WRI1-Gmax275_128576	Chr16	4237591	4238151	31.9616	7.98698	402	Glyma.16G044600	acetyl-CoA synthetase	AT5G36880	ACS
COT-WRI1-Gmax275_128601	Chr16	4307890	4308672	24.8245	6.0066	306	Glyma.16G045300	unknown protein; BEST Arabidopsis thaliana protein match is: unknown protein (TAIR:AT3G16330.1); Has 114 Blast hits to 114 proteins in 15 species: Archae - 0; Bacteria - 0; Metazoa - 0; Fungi - 0; Plants - 114; Viruses - 0; Other Eukaryotes - 0 (source: NCBI BLink).	AT1G52140
COT-WRI1-Gmax275_128605	Chr16	4314320	4315217	26.9061	6.42922	675	Glyma.16G045500	Calcium-dependent lipid-binding (CaLB domain) family protein	AT3G16510
COT-WRI1-Gmax275_128629	Chr16	4437633	4439217	37.1686	8.14165	892	Glyma.16G046600	Mitochondrial substrate carrier family protein	AT5G51050
COT-WRI1-Gmax275_128629	Chr16	4437633	4439217	37.1686	8.14165	892	Glyma.16G046700	AP2/B3-like transcriptional factor family protein	AT3G18990	VRN1, REM39
COT-WRI1-Gmax275_128983	Chr16	6093343	6093889	19.1239	5.65676	322	Glyma.16G062400	DNA-binding storekeeper protein-related	AT5G14280
COT-WRI1-Gmax275_129278	Chr16	7468844	7469214	14.0396	4.46053	187	Glyma.16G074200	DZC (Disease resistance/zinc finger/chromosome condensation-like region) domain containing protein	AT1G31880	NLM9, BRX
COT-WRI1-Gmax275_129292	Chr16	7504836	7505420	21.064	5.98651	259	Glyma.16G074700	S-adenosyl-L-methionine-dependent methyltransferases superfamily protein	AT1G31850
COT-WRI1-Gmax275_129327	Chr16	7615349	7620498	49.7666	10.6331	2289	Glyma.16G075500	UDP-Glycosyltransferase superfamily protein	AT4G19460
COT-WRI1-Gmax275_129327	Chr16	7615349	7620498	49.7666	10.6331	2289	Glyma.16G075600	Major facilitator superfamily protein	AT5G45275
COT-WRI1-Gmax275_129416	Chr16	8027465	8028588	42.4396	9.0031	786	Glyma.16G077900	2-oxoglutarate (2OG) and Fe(II)-dependent oxygenase superfamily protein	AT1G35190
COT-WRI1-Gmax275_129415	Chr16	8027231	8027399	0.965147	2.16231	127	Glyma.16G077900	2-oxoglutarate (2OG) and Fe(II)-dependent oxygenase superfamily protein	AT1G35190
COT-WRI1-Gmax275_129425	Chr16	8065807	8067621	148.293	21.1928	723	Glyma.16G078200	Senescence/dehydration-associated protein-related	AT4G15450
COT-WRI1-Gmax275_129467	Chr16	8280654	8281911	37.3687	8.05436	858	Glyma.16G079600	cytokinin response factor 4	AT4G27950	CRF4
COT-WRI1-Gmax275_129544	Chr16	8707361	8707703	16.1231	5.56171	165	Glyma.16G081200	non-specific phospholipase C4	AT3G03530	NPC4
COT-WRI1-Gmax275_130165	Chr16	14695822	14696750	52.2028	9.32237	388	Glyma.16G092200	Inositol 1,3,4-trisphosphate 5/6-kinase family protein	AT5G16760
COT-WRI1-Gmax275_130496	Chr16	18526069	18527241	28.4812	7.69134	284	Glyma.16G096500	CTP synthase family protein	AT1G30820
COT-WRI1-Gmax275_130509	Chr16	18631484	18632920	10.5097	4.31029	817	Glyma.16G096600	phototropin 2	AT5G58140	PHOT2, NPL1
COT-WRI1-Gmax275_130627	Chr16	19806133	19806946	10.2439	4.62754	514	Glyma.16G100200	SU(VAR)3-9 homolog 9	AT4G13460	SDG22, SUVH9, SET22
COT-WRI1-Gmax275_130838	Chr16	21235430	21236385	27.7851	5.9329	558	Glyma.16G104800
COT-WRI1-Gmax275_130921	Chr16	21684865	21688555	22.9206	6.82093	1691	Glyma.16G106900	UDP-Glycosyltransferase superfamily protein	AT4G19460
COT-WRI1-Gmax275_130920	Chr16	21684315	21684803	3.40276	2.98433	336	Glyma.16G106900	UDP-Glycosyltransferase superfamily protein	AT4G19460
COT-WRI1-Gmax275_130921	Chr16	21684865	21688555	22.9206	6.82093	1691	Glyma.16G107000	Major facilitator superfamily protein	AT5G45275
COT-WRI1-Gmax275_131110	Chr16	23420421	23422976	85.6697	15.1663	1460	Glyma.16G109300	cytochrome P450, family 707, subfamily A, polypeptide 1	AT4G19230	CYP707A1
COT-WRI1-Gmax275_131335	Chr16	25018919	25019529	13.8696	5.18413	269	Glyma.16G112600	plant intracellular ras group-related LRR 4	AT4G35470	PIRL4
COT-WRI1-Gmax275_131684	Chr16	26906388	26906733	10.9727	4.45621	203	Glyma.16G120900	FUNCTIONS IN: molecular_function unknown; INVOLVED IN: biological_process unknown; CONTAINS InterPro DOMAIN/s: Domain of unknown function DUF1990 (InterPro:IPR018960).	AT2G17695
[truncated: 1,190 more rows]

## Sheet: WRI1-COT Bound GO Enrichment
INDEX	Enriched GO Terms of WRI1 Bound Genes at the COT Stage
	(q value < 0.01)
GENE ONTOLOGY NUMBER	GENE ONTOLOGY ANNOTATION	ONTOLOGY	#FOUND IN QUERY LIST	SIZE OF QUERY LIST	#FOUND IN GENOME	# IN GENOME	Q-VALUE	Glyma ID
GO:0006633	fatty acid biosynthetic process	BP	41	2372	237	56044	4.79611e-11	Glyma.03G221400,Glyma.03G242600,Glyma.05G129600,Glyma.05G141000,Glyma.05G201300,Glyma.05G221100,Glyma.06G012500,Glyma.06G112900,Glyma.08G024700,Glyma.08G027600,Glyma.08G084300,Glyma.08G179900,Glyma.08G201200,Glyma.08G345900,Glyma.08G349200,Glyma.09G126300,Glyma.09G248500,Glyma.09G277400,Glyma.10G041100,Glyma.10G227800,Glyma.11G041900,Glyma.11G101400,Glyma.11G248000,Glyma.12G027300,Glyma.13G057400…
GO:0016126	sterol biosynthetic process	BP	43	2372	363	56044	2.06271e-06	Glyma.01G001300,Glyma.01G081900,Glyma.02G243600,Glyma.03G017400,Glyma.03G204200,Glyma.05G056400,Glyma.05G141000,Glyma.05G207500,Glyma.05G221100,Glyma.06G206100,Glyma.07G043500,Glyma.08G027600,Glyma.08G096300,Glyma.08G345900,Glyma.09G270500,Glyma.09G277400,Glyma.10G178900,Glyma.10G210000,Glyma.10G215400,Glyma.10G255100,Glyma.10G283600,Glyma.11G101400,Glyma.11G133800,Glyma.11G245600,Glyma.12G027300…
GO:0008152	metabolic process	BP	142	2372	2095	56044	2.50589e-05	Glyma.01G046200,Glyma.01G081900,Glyma.01G127900,Glyma.01G213900,Glyma.01G219000,Glyma.01G233200,Glyma.01G239300,Glyma.02G029900,Glyma.02G086200,Glyma.02G104500,Glyma.02G104600,Glyma.02G105300,Glyma.02G133800,Glyma.02G133900,Glyma.02G134000,Glyma.02G181300,Glyma.02G239500,Glyma.02G252100,Glyma.03G041500,Glyma.03G088500,Glyma.03G091200,Glyma.03G134200,Glyma.03G154700,Glyma.03G172700,Glyma.03G240800…
GO:0016132	brassinosteroid biosynthetic process	BP	32	2372	271	56044	0.000129163	Glyma.01G081900,Glyma.01G149800,Glyma.04G188000,Glyma.05G056400,Glyma.05G141000,Glyma.05G207500,Glyma.05G221100,Glyma.06G206100,Glyma.08G027600,Glyma.08G096300,Glyma.08G345900,Glyma.09G277400,Glyma.10G215400,Glyma.11G101400,Glyma.12G027300,Glyma.12G212300,Glyma.13G289400,Glyma.14G092100,Glyma.15G048300,Glyma.15G276300,Glyma.17G136200,Glyma.17G138600,Glyma.17G224000,Glyma.17G231400,Glyma.18G156100…
GO:0042335	cuticle development	BP	20	2372	131	56044	0.00036055	Glyma.03G016600,Glyma.05G129600,Glyma.05G201300,Glyma.06G012500,Glyma.08G024700,Glyma.08G084300,Glyma.09G143700,Glyma.09G248500,Glyma.09G277400,Glyma.10G041100,Glyma.10G238100,Glyma.11G245600,Glyma.11G248000,Glyma.13G214600,Glyma.15G098500,Glyma.18G009200,Glyma.18G027000,Glyma.18G211400,Glyma.20G156500,Glyma.20G230100
GO:0006084	acetyl-CoA metabolic process	BP	23	2372	178	56044	0.000920789	Glyma.01G081900,Glyma.05G056400,Glyma.05G141000,Glyma.05G207500,Glyma.05G221100,Glyma.06G206100,Glyma.08G027600,Glyma.08G096300,Glyma.08G345900,Glyma.09G277400,Glyma.10G215400,Glyma.11G101400,Glyma.12G027300,Glyma.14G092100,Glyma.15G048300,Glyma.15G276300,Glyma.17G073400,Glyma.17G138600,Glyma.17G231400,Glyma.18G156100,Glyma.18G211400,Glyma.20G114500,Glyma.20G176300
GO:0006086	acetyl-CoA biosynthetic process from pyruvate	BP	5	2372	8	56044	0.00255029	Glyma.01G081900,Glyma.07G241600,Glyma.17G032300,Glyma.20G114500,Glyma.20G189500

## Sheet: WRI1-EM Bound Regions
INDEX		WRI1 Bound Regions at the EM stage
Regions and genes bound by WRI1 in embryos at the early-maturation (EM) stage.
* Bound region: beginning and end coordinates of a contiguous regions with statistically significant enrichment in the ChIP samples relative to the genomic input control samples, as determined by macs2 on the indicated chromosome.
† q Value is the measurement of statistical significance using false discovery rate (-log10)
ǂ signalValue is the measurement of overall enrichment for the region determined by MACS2
§ Summit refers to the genomic coordinate within the bound region where the max signalValue is obtained (0-based offset from chrom Start).
¶ Gene bound: gene with a binding site within the 1 kb region upstream of the transcription start site (TSS).
Genome annotation is Wm82.a2.v1 (Glyma2.0) and gene annotations are from SoyBase.
*Note: some peaks are listed multiple times because of their association with more than one gene model.
Peak_ID	Chr*	Start*	End*	qValueƗ	signalValueǂ	Summit§	Gene bound¶	Annotation	TAIR10 homolog	TAIR10 synonym
EM-WRI1-Gmax275_20	Chr01	222000	226284	91.9711	10.5069	3275	Glyma.01G001100	CemA-like proton extrusion protein-related	AT4G31040
EM-WRI1-Gmax275_20	Chr01	222000	226284	91.9711	10.5069	3275	Glyma.01G001200	ARM repeat superfamily protein	AT2G07170
EM-WRI1-Gmax275_25	Chr01	237310	238282	317.693	23.6562	530	Glyma.01G001300	cycloartenol synthase 1	AT2G07050	CAS1
EM-WRI1-Gmax275_30	Chr01	259443	261142	40.6818	6.32649	1068	Glyma.01G001500	cycloartenol synthase 1	AT2G07050	CAS1
EM-WRI1-Gmax275_30	Chr01	259443	261142	40.6818	6.32649	1068	Glyma.01G001600	transducin family protein / WD-40 repeat family protein	AT4G04940
EM-WRI1-Gmax275_35	Chr01	268246	270551	28.6598	5.45761	963	Glyma.01G001600	transducin family protein / WD-40 repeat family protein	AT4G04940
EM-WRI1-Gmax275_32	Chr01	261825	262959	20.975	4.63778	362	Glyma.01G001600	transducin family protein / WD-40 repeat family protein	AT4G04940
EM-WRI1-Gmax275_35	Chr01	268246	270551	28.6598	5.45761	963	Glyma.01G001700	3-phosphoinositide-dependent protein kinase-1, putative	AT3G10572
EM-WRI1-Gmax275_48	Chr01	295691	297486	31.294	5.26166	1096	Glyma.01G002100	auxin response factor 19	AT1G19220	ARF19, IAA22, ARF11
EM-WRI1-Gmax275_46	Chr01	292797	294629	10.0431	3.41858	286	Glyma.01G002100	auxin response factor 19	AT1G19220	ARF19, IAA22, ARF11
EM-WRI1-Gmax275_55	Chr01	332714	334173	11.0983	3.45392	1000	Glyma.01G002500	plastid transcriptionally active 9	AT4G20010	PTAC9, OSB2
EM-WRI1-Gmax275_55	Chr01	332714	334173	11.0983	3.45392	1000	Glyma.01G002600	Alkaline-phosphatase-like family protein	AT4G29680
EM-WRI1-Gmax275_62	Chr01	343570	345005	11.1129	3.40974	318	Glyma.01G002800	PRA1 (Prenylated rab acceptor) family protein	AT1G55190	PRA1.F2, PRA7
EM-WRI1-Gmax275_70	Chr01	369723	370090	15.3617	3.82659	171	Glyma.01G003100	unknown protein; FUNCTIONS IN: molecular_function unknown; INVOLVED IN: biological_process unknown; LOCATED IN: chloroplast; EXPRESSED IN: 22 plant structures; EXPRESSED DURING: 13 growth stages; Has 30201 Blast hits to 17322 proteins in 780 species: Archae - 12; Bacteria - 1396; Metazoa - 17338; Fungi - 3422; Plants - 5037; Viruses - 0; Other Eukaryotes - 2996 (source: NCBI BLink).	AT4G18400
EM-WRI1-Gmax275_96	Chr01	438685	440189	61.9162	8.28717	1182	Glyma.01G004600	arabinogalactan protein 20	AT3G61640	AGP20, AtAGP20
EM-WRI1-Gmax275_101	Chr01	451027	451774	13.5849	3.62866	496	Glyma.01G004800	root hair specific 16	AT4G29180	RHS16
EM-WRI1-Gmax275_108	Chr01	466429	467292	21.0202	4.52313	602	Glyma.01G005000	CCCH-type zinc finger family protein	AT2G19810
EM-WRI1-Gmax275_118	Chr01	514017	515418	18.9053	4.35126	449	Glyma.01G005200	gamma-glutamyl transpeptidase 4	AT4G29210	GGT3, GGT4
EM-WRI1-Gmax275_130	Chr01	567369	568562	32.5515	5.47598	908	Glyma.01G005700	HAD superfamily, subfamily IIIB acid phosphatase	AT4G29260
EM-WRI1-Gmax275_132	Chr01	571215	572040	85.9396	9.89289	380	Glyma.01G005800	Protein of unknown function (DUF1005)	AT4G29310
EM-WRI1-Gmax275_130	Chr01	567369	568562	32.5515	5.47598	908	Glyma.01G005800	Protein of unknown function (DUF1005)	AT4G29310
EM-WRI1-Gmax275_131	Chr01	569652	570300	53.3425	7.16217	212	Glyma.01G005800	Protein of unknown function (DUF1005)	AT4G29310
EM-WRI1-Gmax275_137	Chr01	613286	615640	773.24	41.912	1087	Glyma.01G006500	nuclear RNA polymerase C2	AT5G45140	NRPC2
EM-WRI1-Gmax275_142	Chr01	643772	644272	37.4978	6.29636	276	Glyma.01G006600	protein kinase family protein / WD-40 repeat family protein	AT4G29380
EM-WRI1-Gmax275_172	Chr01	738205	739354	10.8999	3.45985	376	Glyma.01G007300	hexokinase 2	AT2G19860	ATHXK2, HXK2
EM-WRI1-Gmax275_179	Chr01	760719	761682	43.3962	6.4947	333	Glyma.01G007700	translocase inner membrane subunit 17-2	AT2G37410	ATTIM17-2, TIM17, TIM17-2
EM-WRI1-Gmax275_185	Chr01	774981	776567	17.8493	4.20178	1214	Glyma.01G007900	Nucleotide-diphospho-sugar transferases superfamily protein	AT2G19880
EM-WRI1-Gmax275_189	Chr01	786338	789658	632.41	38.0442	963	Glyma.01G008100	Senescence/dehydration-associated protein-related	AT4G15450
EM-WRI1-Gmax275_190	Chr01	789858	791417	132.801	12.7688	944	Glyma.01G008100	Senescence/dehydration-associated protein-related	AT4G15450
EM-WRI1-Gmax275_194	Chr01	817694	819796	383.45	26.5027	446	Glyma.01G008400	2-oxoglutarate (2OG) and Fe(II)-dependent oxygenase superfamily protein	AT1G35190
EM-WRI1-Gmax275_198	Chr01	838951	840053	80.5502	9.38397	349	Glyma.01G008600	chromatin protein family	AT1G77180	SKIP
EM-WRI1-Gmax275_211	Chr01	919128	921329	22.5891	4.82815	311	Glyma.01G009400	Protein of unknown function (DUF810)	AT2G25800
EM-WRI1-Gmax275_216	Chr01	939859	941131	31.7921	5.41001	656	Glyma.01G009600	Homeodomain-like superfamily protein	AT5G45580
EM-WRI1-Gmax275_215	Chr01	937749	939656	20.1292	4.0533	558	Glyma.01G009600	Homeodomain-like superfamily protein	AT5G45580
EM-WRI1-Gmax275_220	Chr01	953752	954519	33.0156	4.92414	507	Glyma.01G009700
EM-WRI1-Gmax275_225	Chr01	969588	971861	250.016	19.8377	1618	Glyma.01G009900	membrane protein, putative	AT1G32080
EM-WRI1-Gmax275_231	Chr01	995888	996565	30.8674	5.44616	266	Glyma.01G010200	phosphoribulokinase	AT1G32060	PRK
EM-WRI1-Gmax275_235	Chr01	1006635	1007843	59.1363	7.71611	975	Glyma.01G010300	SCAMP family protein	AT1G32050
EM-WRI1-Gmax275_251	Chr01	1142070	1142814	34.6524	5.63822	563	Glyma.01G011900	Ankyrin repeat family protein	AT3G18670
EM-WRI1-Gmax275_265	Chr01	1272397	1272787	10.8026	3.48892	182	Glyma.01G013300	Ankyrin repeat family protein	AT3G18670
EM-WRI1-Gmax275_272	Chr01	1314051	1314834	23.8515	4.57864	217	Glyma.01G013800	DNAJ heat shock N-terminal domain-containing protein	AT2G35540
EM-WRI1-Gmax275_275	Chr01	1328844	1329472	43.417	6.20939	216	Glyma.01G013900	xyloglucan endotransglucosylase/hydrolase 30	AT1G32170	XTR4, XTH30
EM-WRI1-Gmax275_283	Chr01	1353649	1356090	57.384	8.03967	1426	Glyma.01G014100	alpha/beta-Hydrolases superfamily protein	AT1G32190
EM-WRI1-Gmax275_296	Chr01	1426713	1427789	520.591	33.7456	690	Glyma.01G014700	Transcription factor jumonji (jmj) family protein / zinc finger (C5HC2 type) family protein	AT5G46910
EM-WRI1-Gmax275_306	Chr01	1478135	1479322	102.505	10.4901	869	Glyma.01G014900	shikimate kinase like 2	AT2G35500	SKL2
EM-WRI1-Gmax275_316	Chr01	1516573	1517766	26.686	4.62418	558	Glyma.01G015500	RNA-binding (RRM/RBD/RNP motifs) family protein	AT4G17720
EM-WRI1-Gmax275_327	Chr01	1550964	1551779	43.528	6.67527	477	Glyma.01G016100	Pentatricopeptide repeat (PPR-like) superfamily protein	AT1G05670
EM-WRI1-Gmax275_343	Chr01	1591714	1593202	77.2922	8.59279	743	Glyma.01G016600	myb domain protein 9	AT5G16770	AtMYB9, MYB9
EM-WRI1-Gmax275_347	Chr01	1615790	1617860	43.2194	6.54114	929	Glyma.01G016900	RNA-binding (RRM/RBD/RNP motifs) family protein	AT5G46840
EM-WRI1-Gmax275_351	Chr01	1622879	1624431	15.7854	4.01451	400	Glyma.01G017000	Tetratricopeptide repeat (TPR)-like superfamily protein	AT4G17940
EM-WRI1-Gmax275_356	Chr01	1640407	1643705	30.96	5.20585	1177	Glyma.01G017200	RING/U-box superfamily protein	AT4G17920
EM-WRI1-Gmax275_366	Chr01	1690474	1692006	26.5844	4.93957	621	Glyma.01G017700	PLATZ transcription factor family protein	AT4G17900
EM-WRI1-Gmax275_377	Chr01	1749485	1750604	33.1489	5.79275	649	Glyma.01G018200
EM-WRI1-Gmax275_377	Chr01	1749485	1750604	33.1489	5.79275	649	Glyma.01G018300	ubiquitin-specific protease 20	AT4G17895	UBP20
EM-WRI1-Gmax275_384	Chr01	1772439	1773500	41.8273	6.22827	711	Glyma.01G018400	Basic helix-loop-helix (bHLH) DNA-binding family protein	AT1G32640	ATMYC2, RD22BP1, JAI1, JIN1, MYC2, ZBF1
EM-WRI1-Gmax275_391	Chr01	1804271	1805195	14.5569	3.58635	291	Glyma.01G018800	PYR1-like 1	AT5G46790	PYL1, RCAR12
EM-WRI1-Gmax275_395	Chr01	1820590	1822032	92.9582	9.41118	1210	Glyma.01G019000	Mitochondrial substrate carrier family protein	AT5G46800	BOU
EM-WRI1-Gmax275_400	Chr01	1843672	1844190	15.6625	3.98965	186	Glyma.01G019200	phosphoenolpyruvate carboxykinase 1	AT4G37870	PCK1, PEPCK
EM-WRI1-Gmax275_429	Chr01	1977962	1978605	17.7128	4.1752	343	Glyma.01G019800	Protein of unknown function (duplicated DUF1399)	AT2G22660
EM-WRI1-Gmax275_445	Chr01	2042203	2044305	26.6322	4.94818	1006	Glyma.01G020500	AGAMOUS-like 21	AT4G37940	AGL21
EM-WRI1-Gmax275_456	Chr01	2109411	2109990	24.5182	5.00586	240	Glyma.01G020900	elicitor-activated gene 3-1	AT4G37980	ELI3-1, ELI3, ATCAD7, CAD7
EM-WRI1-Gmax275_480	Chr01	2175413	2176176	21.8855	4.50952	393	Glyma.01G021400	RNA-binding KH domain-containing protein	AT2G22600
EM-WRI1-Gmax275_481	Chr01	2176440	2177808	46.2219	7.08283	812	Glyma.01G021400	RNA-binding KH domain-containing protein	AT2G22600
EM-WRI1-Gmax275_491	Chr01	2210552	2211301	146.407	14.0606	378	Glyma.01G022000	Protein of unknown function (DUF789)	AT4G16100
EM-WRI1-Gmax275_491	Chr01	2210552	2211301	146.407	14.0606	378	Glyma.01G022100	Histone superfamily protein	AT5G54640	HTA1, RAT5, ATHTA1
EM-WRI1-Gmax275_498	Chr01	2235546	2237923	1068.03	59.8087	949	Glyma.01G022400	Protein kinase superfamily protein	AT5G65530
EM-WRI1-Gmax275_499	Chr01	2237991	2238269	0.607249	1.4919	165	Glyma.01G022400	Protein kinase superfamily protein	AT5G65530
EM-WRI1-Gmax275_513	Chr01	2291932	2293553	13.5635	3.88448	1268	Glyma.01G022700	Xanthine/uracil permease family protein	AT4G38050
EM-WRI1-Gmax275_514	Chr01	2298420	2299528	9.49167	3.34088	736	Glyma.01G022800	FUNCTIONS IN: molecular_function unknown; INVOLVED IN: biological_process unknown; LOCATED IN: chloroplast; EXPRESSED IN: 22 plant structures; EXPRESSED DURING: 13 growth stages; CONTAINS InterPro DOMAIN/s: SGT1 (InterPro:IPR010770); Has 1807 Blast hits to 1807 proteins in 277 species: Archae - 0; Bacteria - 0; Metazoa - 736; Fungi - 347; Plants - 385; Viruses - 0; Other Eukaryotes - 339 (source:…	AT5G65490
EM-WRI1-Gmax275_527	Chr01	2317062	2317630	36.6026	5.90568	355	Glyma.01G023000	unknown protein; BEST Arabidopsis thaliana protein match is: unknown protein (TAIR:AT5G65480.1); Has 35333 Blast hits to 34131 proteins in 2444 species: Archae - 798; Bacteria - 22429; Metazoa - 974; Fungi - 991; Plants - 531; Viruses - 0; Other Eukaryotes - 9610 (source: NCBI BLink).	AT4G38060
EM-WRI1-Gmax275_529	Chr01	2331513	2332043	15.8397	3.86808	218	Glyma.01G023200	MSCS-like 2	AT5G10490	MSL2
EM-WRI1-Gmax275_530	Chr01	2347840	2348416	189.442	16.3148	268	Glyma.01G023300	O-fucosyltransferase family protein	AT5G65470
EM-WRI1-Gmax275_544	Chr01	2436461	2436747	0.0997888	1.37477	118	Glyma.01G023900	ubiquitin-specific protease 17	AT5G65450	UBP17
EM-WRI1-Gmax275_545	Chr01	2436907	2437752	35.271	5.30925	299	Glyma.01G023900	ubiquitin-specific protease 17	AT5G65450	UBP17
EM-WRI1-Gmax275_551	Chr01	2455651	2456964	42.8865	6.33367	1019	Glyma.01G024000	uncoupling protein 5	AT2G22500	UCP5, ATPUMP5, DIC1
EM-WRI1-Gmax275_554	Chr01	2470725	2473977	71.5973	8.21646	501	Glyma.01G024200	DZC (Disease resistance/zinc finger/chromosome condensation-like region) domain containing protein	AT1G31880	NLM9, BRX
EM-WRI1-Gmax275_558	Chr01	2502384	2504035	20.7591	4.11039	341	Glyma.01G024500
EM-WRI1-Gmax275_564	Chr01	2543313	2544966	17.029	4.15271	1288	Glyma.01G024800	phosphofructokinase 5	AT2G22480	PFK5
EM-WRI1-Gmax275_593	Chr01	2705225	2705736	24.034	4.55558	272	Glyma.01G025600	plant intracellular ras group-related LRR 3	AT1G12970	PIRL3
EM-WRI1-Gmax275_611	Chr01	2770892	2771650	227.106	15.0867	450	Glyma.01G026500	F-box family protein	AT1G70590
EM-WRI1-Gmax275_625	Chr01	2841157	2842422	492.805	28.7803	731	Glyma.01G027100	protein kinase family protein / peptidoglycan-binding LysM domain-containing protein	AT1G51940
EM-WRI1-Gmax275_639	Chr01	2887126	2887856	18.1555	4.20526	449	Glyma.01G027600	TLD-domain containing nucleolar protein	AT4G39870
EM-WRI1-Gmax275_642	Chr01	2898797	2901778	258.068	20.8718	1077	Glyma.01G027800	Protein of Unknown Function (DUF239)	AT1G70550
EM-WRI1-Gmax275_657	Chr01	3008079	3008726	38.9871	5.96362	365	Glyma.01G028600	Plant protein of unknown function (DUF828)	AT1G60790	TBL2
EM-WRI1-Gmax275_661	Chr01	3037234	3037734	28.0667	4.73836	210	Glyma.01G028800	Kelch repeat-containing F-box family protein	AT1G23390
EM-WRI1-Gmax275_684	Chr01	3134193	3135444	38.677	6.27592	780	Glyma.01G029500	SBP (S-ribonuclease binding protein) family protein	AT1G10650
EM-WRI1-Gmax275_687	Chr01	3151060	3151797	16.0327	4.12261	372	Glyma.01G029800	ADP-ribosylation factor A1B	AT5G14670	ATARFA1B, ARFA1B
EM-WRI1-Gmax275_688	Chr01	3152230	3154336	19.3295	4.4974	1277	Glyma.01G029900	unknown protein; FUNCTIONS IN: molecular_function unknown; INVOLVED IN: biological_process unknown; LOCATED IN: endomembrane system; EXPRESSED IN: 6 plant structures; EXPRESSED DURING: petal differentiation and expansion stage, E expanded cotyledon stage, D bilateral stage; Has 23 Blast hits to 23 proteins in 8 species: Archae - 0; Bacteria - 0; Metazoa - 0; Fungi - 0; Plants - 23; Viruses - 0; O…	AT1G60460
EM-WRI1-Gmax275_692	Chr01	3159087	3161277	28.2588	5.11226	1493	Glyma.01G030000	unknown protein; BEST Arabidopsis thaliana protein match is: unknown protein (TAIR:AT1G70470.1); Has 38 Blast hits to 38 proteins in 12 species: Archae - 0; Bacteria - 0; Metazoa - 0; Fungi - 0; Plants - 37; Viruses - 0; Other Eukaryotes - 1 (source: NCBI BLink).	AT1G23530
EM-WRI1-Gmax275_701	Chr01	3178763	3179344	21.2766	4.24385	261	Glyma.01G030300	Protein of unknown function (DUF1645)	AT1G70420
EM-WRI1-Gmax275_700	Chr01	3178419	3178656	1.3254	1.80757	172	Glyma.01G030300	Protein of unknown function (DUF1645)	AT1G70420
EM-WRI1-Gmax275_703	Chr01	3185911	3187192	12.3004	3.61138	324	Glyma.01G030400	associated molecule with the SH3 domain of STAM 2	AT1G10600	AMSH2
EM-WRI1-Gmax275_707	Chr01	3235345	3237424	69.097	7.28145	1372	Glyma.01G030900	polygalacturonase 2	AT1G70370	PG2
EM-WRI1-Gmax275_712	Chr01	3257764	3261563	84.1179	8.78656	3236	Glyma.01G031300	Plant protein of unknown function (DUF936)	AT1G23790
EM-WRI1-Gmax275_732	Chr01	3394358	3395040	50.9424	7.16076	348	Glyma.01G032200	RING/U-box superfamily protein	AT5G40250
EM-WRI1-Gmax275_736	Chr01	3415199	3415736	16.0807	3.96519	216	Glyma.01G032500	Threonyl-tRNA synthetase	AT5G26830
EM-WRI1-Gmax275_749	Chr01	3499049	3501742	74.0902	9.47878	1731	Glyma.01G033300	disease resistance protein (TIR-NBS-LRR class), putative	AT5G17680
EM-WRI1-Gmax275_751	Chr01	3513980	3514708	15.6767	3.74326	326	Glyma.01G033500	nodulin MtN21 /EamA-like transporter family protein	AT5G40240
EM-WRI1-Gmax275_764	Chr01	3552984	3553470	15.5285	4.01792	215	Glyma.01G034000	MLP-like protein 423	AT1G24020	MLP423
EM-WRI1-Gmax275_767	Chr01	3563889	3567679	56.0802	7.80325	3418	Glyma.01G034100	Protein kinase superfamily protein	AT1G24030
EM-WRI1-Gmax275_769	Chr01	3571657	3572640	10.1834	3.39962	587	Glyma.01G034200	Acyl-CoA N-acyltransferases (NAT) superfamily protein	AT1G24040
EM-WRI1-Gmax275_767	Chr01	3563889	3567679	56.0802	7.80325	3418	Glyma.01G034200	Acyl-CoA N-acyltransferases (NAT) superfamily protein	AT1G24040
EM-WRI1-Gmax275_771	Chr01	3585212	3587829	690.962	40.253	461	Glyma.01G034500
EM-WRI1-Gmax275_779	Chr01	3601223	3601796	15.7445	3.50976	294	Glyma.01G034700	TRICHOME BIREFRINGENCE-LIKE 27	AT1G70230	TBL27
EM-WRI1-Gmax275_785	Chr01	3615186	3616759	100.15	10.0354	523	Glyma.01G034900	TRICHOME BIREFRINGENCE-LIKE 27	AT1G70230	TBL27
EM-WRI1-Gmax275_789	Chr01	3635974	3637610	43.4061	6.20755	313	Glyma.01G035100	sterol 4-alpha-methyl-oxidase 2-1	AT1G07420	ATSMO2, SMO2-1
EM-WRI1-Gmax275_802	Chr01	3694502	3696050	288.115	22.9977	1090	Glyma.01G035400	NB-ARC domain-containing disease resistance protein	AT3G14470
EM-WRI1-Gmax275_817	Chr01	3771128	3773237	16.0907	4.19553	1626	Glyma.01G036000	UDP-glucosyl transferase 74B1	AT1G24100	UGT74B1
EM-WRI1-Gmax275_839	Chr01	3916843	3917778	10.8234	3.49352	615	Glyma.01G036800	Transducin/WD40 repeat-like superfamily protein	AT1G24130
EM-WRI1-Gmax275_841	Chr01	3946435	3948119	37.3594	5.23845	952	Glyma.01G037200	Matrixin family protein	AT1G24140
EM-WRI1-Gmax275_843	Chr01	3961769	3962435	89.0248	9.34544	401	Glyma.01G037300	unknown protein; FUNCTIONS IN: molecular_function unknown; INVOLVED IN: biological_process unknown; LOCATED IN: endomembrane system; EXPRESSED IN: 24 plant structures; EXPRESSED DURING: 15 growth stages; BEST Arabidopsis thaliana protein match is: unknown protein (TAIR:AT4G27020.1); Has 108 Blast hits to 108 proteins in 20 species: Archae - 0; Bacteria - 0; Metazoa - 0; Fungi - 0; Plants - 89; Vi…	AT1G70160
EM-WRI1-Gmax275_849	Chr01	4011998	4012566	30.9112	5.08066	319	Glyma.01G037700	unknown protein; FUNCTIONS IN: molecular_function unknown; INVOLVED IN: biological_process unknown; LOCATED IN: cellular_component unknown; EXPRESSED IN: 22 plant structures; EXPRESSED DURING: 13 growth stages; BEST Arabidopsis thaliana protein match is: unknown protein (TAIR:AT1G24160.2); Has 3305 Blast hits to 2533 proteins in 359 species: Archae - 8; Bacteria - 641; Metazoa - 1288; Fungi - 248…	AT1G70100
EM-WRI1-Gmax275_849	Chr01	4011998	4012566	30.9112	5.08066	319	Glyma.01G037800	germin-like protein 7	AT1G10460	GLP7
EM-WRI1-Gmax275_852	Chr01	4015413	4016732	32.0824	5.74202	312	Glyma.01G037900	glucosyl transferase family 8	AT1G70090	GATL9, LGT8
EM-WRI1-Gmax275_855	Chr01	4026518	4027035	15.0543	3.76817	190	Glyma.01G038000	pyruvate dehydrogenase complex E1 alpha subunit	AT1G59900	AT-E1 ALPHA, E1 ALPHA
EM-WRI1-Gmax275_864	Chr01	4049228	4052337	18.878	4.34587	1914	Glyma.01G038300	SIN3-like 4	AT1G70060	SNL4
EM-WRI1-Gmax275_885	Chr01	4129520	4130119	57.0041	7.21079	267	Glyma.01G038600	myb-like transcription factor family protein	AT1G70000
EM-WRI1-Gmax275_894	Chr01	4156931	4157733	13.228	3.65375	280	Glyma.01G038700	unknown protein; LOCATED IN: endomembrane system; EXPRESSED IN: 24 plant structures; EXPRESSED DURING: 15 growth stages; Has 30 Blast hits to 30 proteins in 12 species: Archae - 0; Bacteria - 0; Metazoa - 0; Fungi - 0; Plants - 30; Viruses - 0; Other Eukaryotes - 0 (source: NCBI BLink).	AT1G69980
EM-WRI1-Gmax275_898	Chr01	4183216	4185446	43.6102	6.77263	961	Glyma.01G038900	CLAVATA3/ESR-RELATED 26	AT1G69970	CLE26
EM-WRI1-Gmax275_903	Chr01	4218541	4220992	18.1015	4.31013	1719	Glyma.01G039000	transmembrane receptors;ATP binding	AT1G27170
EM-WRI1-Gmax275_902	Chr01	4212542	4213132	33.4296	5.77074	216	Glyma.01G039000	transmembrane receptors;ATP binding	AT1G27170
EM-WRI1-Gmax275_939	Chr01	4389362	4390905	14.418	3.69485	644	Glyma.01G040600	DNAJ heat shock family protein	AT1G59725
EM-WRI1-Gmax275_941	Chr01	4399108	4402802	495.436	28.1528	3214	Glyma.01G040900	RNA helicase family protein	AT1G32490	EMB2733, ESP3
EM-WRI1-Gmax275_960	Chr01	4529025	4531011	32.8713	5.81563	1350	Glyma.01G041700	homeobox 1	AT3G01470	ATHB-1, ATHB1, HD-ZIP-1, HAT5, HB-1
EM-WRI1-Gmax275_968	Chr01	4604039	4604524	11.1447	3.5138	267	Glyma.01G042100	nitrate transporter 1:2	AT1G69850	ATNRT1:2, NTL1, NRT1:2
EM-WRI1-Gmax275_972	Chr01	4611126	4612597	718.725	43.1376	722	Glyma.01G042200
EM-WRI1-Gmax275_979	Chr01	4638857	4639847	332.963	25.0622	505	Glyma.01G042400	Protein kinase superfamily protein	AT5G15080
EM-WRI1-Gmax275_989	Chr01	4693745	4694350	11.7609	3.65166	415	Glyma.01G043100	mitogen-activated protein kinase kinase kinase 21	AT4G36950	MAPKKK21
EM-WRI1-Gmax275_990	Chr01	4694677	4695292	12.3522	3.72936	214	Glyma.01G043100	mitogen-activated protein kinase kinase kinase 21	AT4G36950	MAPKKK21
EM-WRI1-Gmax275_991	Chr01	4728052	4728736	24.341	4.5538	253	Glyma.01G043400	Cystathionine beta-synthase (CBS) protein	AT1G69800
EM-WRI1-Gmax275_1025	Chr01	4915109	4915343	1.07173	1.73966	137	Glyma.01G044500	NAD(P)-linked oxidoreductase superfamily protein	AT1G14345
EM-WRI1-Gmax275_1024	Chr01	4914277	4915031	14.2931	3.92845	372	Glyma.01G044500	NAD(P)-linked oxidoreductase superfamily protein	AT1G14345
EM-WRI1-Gmax275_1047	Chr01	5059439	5060022	127.315	13.2858	305	Glyma.01G045100	Galactose oxidase/kelch repeat superfamily protein	AT2G02870
EM-WRI1-Gmax275_1050	Chr01	5143167	5144323	50.2658	7.29604	901	Glyma.01G045400	HVA22 homologue C	AT1G69700	ATHVA22C, HVA22C
EM-WRI1-Gmax275_1056	Chr01	5227759	5229366	79.2169	8.71823	898	Glyma.01G045500	TEOSINTE BRANCHED, cycloidea and PCF (TCP) 14	AT3G47620	AtTCP14, TCP14
EM-WRI1-Gmax275_1070	Chr01	5330128	5331071	145.294	13.0632	523	Glyma.01G046200	Haloacid dehalogenase-like hydrolase (HAD) superfamily protein	AT1G14310
EM-WRI1-Gmax275_1074	Chr01	5353358	5354500	30.0997	5.24485	368	Glyma.01G046400	origin recognition complex protein 6	AT1G26840	ORC6, ATORC6
EM-WRI1-Gmax275_1099	Chr01	5464613	5466855	210.555	16.7117	804	Glyma.01G046900	Disease resistance protein (TIR-NBS-LRR class) family	AT5G36930
EM-WRI1-Gmax275_1109	Chr01	5549033	5550229	196.541	14.5005	391	Glyma.01G047700	RING/FYVE/PHD zinc finger superfamily protein	AT2G02960
EM-WRI1-Gmax275_1115	Chr01	5558824	5560568	21.7674	4.79727	1280	Glyma.01G047800	CLAVATA3/ESR-RELATED 45	AT1G69588	CLE45
EM-WRI1-Gmax275_1125	Chr01	5596494	5601982	1210.29	59.2402	1574	Glyma.01G048000	Protein of unknown function (DUF1666)	AT5G39785
EM-WRI1-Gmax275_1129	Chr01	5614068	5615133	56.3073	7.57789	367	Glyma.01G048200	ribonuclease 1	AT2G02990	RNS1, ATRNS1
EM-WRI1-Gmax275_1130	Chr01	5615330	5615940	68.6904	8.62049	360	Glyma.01G048200	ribonuclease 1	AT2G02990	RNS1, ATRNS1
EM-WRI1-Gmax275_1134	Chr01	5664522	5665389	22.4998	4.4532	577	Glyma.01G048500	galactosyltransferase1	AT1G26810	GALT1
EM-WRI1-Gmax275_1133	Chr01	5659365	5660118	11.5283	3.54708	200	Glyma.01G048500	galactosyltransferase1	AT1G26810	GALT1
EM-WRI1-Gmax275_1138	Chr01	5680559	5682411	195.658	16.5375	476	Glyma.01G048700	RING/U-box superfamily protein	AT1G26800
EM-WRI1-Gmax275_1138	Chr01	5680559	5682411	195.658	16.5375	476	Glyma.01G048800	Glucose-methanol-choline (GMC) oxidoreductase family protein	AT1G14190
EM-WRI1-Gmax275_1148	Chr01	5763415	5765820	368.947	25.9439	1886	Glyma.01G049400	cycling DOF factor 3	AT3G47500	CDF3
EM-WRI1-Gmax275_1149	Chr01	5766045	5767486	15.3617	3.82659	206	Glyma.01G049400	cycling DOF factor 3	AT3G47500	CDF3
EM-WRI1-Gmax275_1157	Chr01	5863444	5864181	116.353	12.3466	470	Glyma.01G049900	Mitochondrial transcription termination factor family protein	AT2G03050	EMB93, SOLDAT10
EM-WRI1-Gmax275_1225	Chr01	6977000	6977449	17.7265	4.23485	249	Glyma.01G054200	homologue of bacterial MinE 1	AT1G69390	ATMINE1, MINE1, ARC12
EM-WRI1-Gmax275_1233	Chr01	7018397	7019592	18.792	4.38875	680	Glyma.01G054500	chorismate mutase 3	AT1G69370	CM3, cm-3
EM-WRI1-Gmax275_1270	Chr01	7300743	7303520	349.014	25.7695	2110	Glyma.01G056400	CLAVATA3/ESR-RELATED 9	AT1G26600	CLE9
EM-WRI1-Gmax275_1272	Chr01	7308418	7309777	165.042	13.3293	1015	Glyma.01G056500	soluble N-ethylmaleimide-sensitive factor adaptor protein 30	AT1G13890	SNAP30, ATSNAP30
EM-WRI1-Gmax275_1281	Chr01	7386329	7388712	25.1539	5.13047	559	Glyma.01G056900	C2H2-like zinc finger protein	AT1G26610
EM-WRI1-Gmax275_1285	Chr01	7506876	7507647	195.89	15.3667	320	Glyma.01G057100	UDP-glucose 6-dehydrogenase family protein	AT3G29360
EM-WRI1-Gmax275_1306	Chr01	7651191	7651816	16.5476	3.95165	216	Glyma.01G058100
EM-WRI1-Gmax275_1306	Chr01	7651191	7651816	16.5476	3.95165	216	Glyma.01G058200	Tetratricopeptide repeat (TPR)-like superfamily protein	AT1G26460
EM-WRI1-Gmax275_1327	Chr01	7791474	7792270	10.6061	3.49627	508	Glyma.01G059000	ATP binding;nucleic acid binding;helicases	AT1G12700
EM-WRI1-Gmax275_1338	Chr01	7995948	7997114	10.6061	3.49627	956	Glyma.01G059900	ATP binding;nucleic acid binding;helicases	AT1G12700
EM-WRI1-Gmax275_1341	Chr01	7999485	8001254	33.9104	5.51258	1059	Glyma.01G059900	ATP binding;nucleic acid binding;helicases	AT1G12700
EM-WRI1-Gmax275_1345	Chr01	8126899	8127625	43.081	6.36637	423	Glyma.01G060300	ABI five binding protein 2	AT1G13740	AFP2
EM-WRI1-Gmax275_1352	Chr01	8374283	8377608	89.0248	9.34544	2635	Glyma.01G060700	RNA helicase family protein	AT1G26370
EM-WRI1-Gmax275_1365	Chr01	8475307	8476030	20.1252	4.6617	323	Glyma.01G061500	Protein kinase superfamily protein	AT1G69220	SIK1
EM-WRI1-Gmax275_1416	Chr01	9071807	9074017	11.7875	3.28749	1557	Glyma.01G063600	LOCATED IN: chloroplast; EXPRESSED IN: 21 plant structures; EXPRESSED DURING: 12 growth stages; CONTAINS InterPro DOMAIN/s: RNA polymerase II-associated protein 1, C-terminal (InterPro:IPR013929), RNA polymerase II-associated protein 1, N-terminal (InterPro:IPR013930); Has 276 Blast hits to 220 proteins in 102 species: Archae - 0; Bacteria - 2; Metazoa - 151; Fungi - 65; Plants - 41; Viruses - 0;…	AT4G38440
EM-WRI1-Gmax275_1443	Chr01	9390421	9391016	32.8713	5.81563	214	Glyma.01G064100	K-box region and MADS-box transcription factor family protein	AT5G15800	SEP1, AGL2
EM-WRI1-Gmax275_1480	Chr01	10628576	10629624	29.7474	5.67173	592	Glyma.01G066600	BES1-interacting Myc-like protein 2	AT1G69010	BIM2
EM-WRI1-Gmax275_1486	Chr01	10810001	10810890	81.1938	9.39419	414	Glyma.01G067000	phosphoinositide 4-kinase gamma 7	AT2G03890	ATPI4K GAMMA 7, UBDK GAMMA 7, PI4K GAMMA 7
EM-WRI1-Gmax275_1532	Chr01	11740872	11741672	85.4259	10.1191	454	Glyma.01G069600
EM-WRI1-Gmax275_1537	Chr01	12014766	12015787	23.2454	4.42317	641	Glyma.01G070200	Peroxidase superfamily protein	AT1G68850
EM-WRI1-Gmax275_1540	Chr01	12045619	12049366	58.4416	8.23566	2868	Glyma.01G070300	Phosphoribulokinase / Uridine kinase family	AT1G26190
EM-WRI1-Gmax275_1558	Chr01	12898976	12899699	390.595	28.514	363	Glyma.01G071300	Adenosylmethionine decarboxylase family protein	AT3G25570
EM-WRI1-Gmax275_1558	Chr01	12898976	12899699	390.595	28.514	363	Glyma.01G071400	conserved peptide upstream open reading frame 9	AT3G02468	CPuORF9
EM-WRI1-Gmax275_1595	Chr01	14207223	14208073	13.8993	3.68994	349	Glyma.01G073500	Tetratricopeptide repeat (TPR)-like superfamily protein	AT1G02060
EM-WRI1-Gmax275_1607	Chr01	15366152	15368951	55.6723	6.93361	1279	Glyma.01G074400	unknown protein; Has 17 Blast hits to 17 proteins in 8 species: Archae - 0; Bacteria - 0; Metazoa - 0; Fungi - 0; Plants - 17; Viruses - 0; Other Eukaryotes - 0 (source: NCBI BLink).	AT3G60480
EM-WRI1-Gmax275_1609	Chr01	15369469	15371003	45.7659	6.7499	665	Glyma.01G074400	unknown protein; Has 17 Blast hits to 17 proteins in 8 species: Archae - 0; Bacteria - 0; Metazoa - 0; Fungi - 0; Plants - 17; Viruses - 0; Other Eukaryotes - 0 (source: NCBI BLink).	AT3G60480
EM-WRI1-Gmax275_1607	Chr01	15366152	15368951	55.6723	6.93361	1279	Glyma.01G074500	Phosphoglycerate mutase family protein	AT3G60450
EM-WRI1-Gmax275_1609	Chr01	15369469	15371003	45.7659	6.7499	665	Glyma.01G074500	Phosphoglycerate mutase family protein	AT3G60450
EM-WRI1-Gmax275_1620	Chr01	16519936	16521337	19.6612	3.93376	635	Glyma.01G074700	structural constituent of nuclear pore	AT2G45000	EMB2766
EM-WRI1-Gmax275_1631	Chr01	16885856	16889125	393.574	28.6694	1081	Glyma.01G075400	Translation elongation factor EFG/EF2 protein	AT1G45332
EM-WRI1-Gmax275_1629	Chr01	16880603	16882009	83.8149	10.159	1019	Glyma.01G075400	Translation elongation factor EFG/EF2 protein	AT1G45332
EM-WRI1-Gmax275_1655	Chr01	18298266	18298863	10.6061	3.49627	399	Glyma.01G076900	basic helix-loop-helix (bHLH) DNA-binding superfamily protein	AT4G00050	UNE10
EM-WRI1-Gmax275_1680	Chr01	19008536	19009507	42.8626	6.63661	645	Glyma.01G077400	transferases;sulfuric ester hydrolases;catalytics;transferases	AT3G01380
EM-WRI1-Gmax275_1702	Chr01	20106581	20107734	48.5424	7.1592	928	Glyma.01G078400	Plant protein of unknown function (DUF641)	AT3G60680
EM-WRI1-Gmax275_1719	Chr01	20710099	20711060	22.2759	4.70209	569	Glyma.01G079300	unknown protein; CONTAINS InterPro DOMAIN/s: Uncharacterised protein family UPF0406 (InterPro:IPR019146); Has 30201 Blast hits to 17322 proteins in 780 species: Archae - 12; Bacteria - 1396; Metazoa - 17338; Fungi - 3422; Plants - 5037; Viruses - 0; Other Eukaryotes - 2996 (source: NCBI BLink).	AT5G51170
EM-WRI1-Gmax275_1731	Chr01	21711128	21713403	24.8157	5.06406	1636	Glyma.01G079900	C2H2-like zinc finger protein	AT3G60580
EM-WRI1-Gmax275_1735	Chr01	22122596	22124344	437.292	30.9226	1007	Glyma.01G080400	Thioesterase superfamily protein	AT1G68260
EM-WRI1-Gmax275_1740	Chr01	22445809	22446984	72.0457	7.82115	800	Glyma.01G080500	unknown protein; BEST Arabidopsis thaliana protein match is: unknown protein (TAIR:AT1G25400.2); Has 86 Blast hits to 86 proteins in 29 species: Archae - 0; Bacteria - 6; Metazoa - 27; Fungi - 11; Plants - 24; Viruses - 0; Other Eukaryotes - 18 (source: NCBI BLink).	AT1G68440
EM-WRI1-Gmax275_1750	Chr01	22865177	22869104	137.395	13.4077	1725	Glyma.01G080700	NAD(P)-binding Rossmann-fold superfamily protein	AT1G68540
EM-WRI1-Gmax275_1761	Chr01	23045561	23045849	0.0889897	1.38549	274	Glyma.01G080900	Protein of unknown function (DUF1218)	AT1G13380
EM-WRI1-Gmax275_1762	Chr01	23045916	23046953	16.7425	4.27322	289	Glyma.01G080900	Protein of unknown function (DUF1218)	AT1G13380
EM-WRI1-Gmax275_1774	Chr01	23600216	23600992	275.092	21.7374	406	Glyma.01G081500	Rad23 UV excision repair protein family	AT3G02540	RAD23C
EM-WRI1-Gmax275_1781	Chr01	23797845	23799288	550.817	31.414	442	Glyma.01G081900	2-oxoacid dehydrogenases acyltransferase family protein	AT3G25860	LTA2, PLE2
EM-WRI1-Gmax275_1816	Chr01	24562194	24564999	53.646	7.37618	1837	Glyma.01G083900
EM-WRI1-Gmax275_1824	Chr01	24687040	24689615	149.907	13.6697	1637	Glyma.01G084200	bZIP transcription factor family protein	AT1G68640	PAN
EM-WRI1-Gmax275_1823	Chr01	24686174	24686841	12.5658	3.72136	384	Glyma.01G084200	bZIP transcription factor family protein	AT1G68640	PAN
EM-WRI1-Gmax275_1859	Chr01	25620223	25621680	17.8337	4.25609	1194	Glyma.01G086500
EM-WRI1-Gmax275_1863	Chr01	25686434	25689913	139.605	12.7333	2590	Glyma.01G086600	phytochrome and flowering time regulatory protein (PFT1)	AT1G25540	PFT1
EM-WRI1-Gmax275_1880	Chr01	26205498	26206258	18.9484	3.86252	346	Glyma.01G087000	methionine aminopeptidase 1B	AT1G13270	MAP1C, MAP1B
EM-WRI1-Gmax275_1883	Chr01	26243527	26243974	15.6625	3.98965	229	Glyma.01G087100	methionine aminopeptidase 1B	AT1G13270	MAP1C, MAP1B
EM-WRI1-Gmax275_1905	Chr01	26610929	26612721	280.712	18.9479	1238	Glyma.01G087800	galacturonosyltransferase-like 3	AT1G13250	GATL3
EM-WRI1-Gmax275_1931	Chr01	27174199	27175520	803.355	46.525	582	Glyma.01G089800	2-oxoglutarate (2OG) and Fe(II)-dependent oxygenase superfamily protein	AT3G21360
EM-WRI1-Gmax275_1940	Chr01	27241671	27244529	31.1491	5.49734	1613	Glyma.01G090100	little nuclei1	AT1G67230	LINC1
EM-WRI1-Gmax275_1979	Chr01	27873641	27874110	16.0907	4.19553	167	Glyma.01G091800	EXS (ERD1/XPR1/SYG1) family protein	AT1G68740	PHO1;H1
EM-WRI1-Gmax275_1977	Chr01	27867069	27872126	735.423	45.2961	2387	Glyma.01G091800	EXS (ERD1/XPR1/SYG1) family protein	AT1G68740	PHO1;H1
EM-WRI1-Gmax275_1997	Chr01	28301943	28302630	20.7591	4.11039	236	Glyma.01G093200	Metal-dependent phosphohydrolase	AT1G26160
EM-WRI1-Gmax275_2029	Chr01	29243645	29245347	231.545	19.5454	1080	Glyma.01G094800	Histone H3 K4-specific methyltransferase SET7/9 family protein	AT4G17080
EM-WRI1-Gmax275_2050	Chr01	29950054	29951199	28.0571	5.27204	208	Glyma.01G095700	Tetraspanin family protein	AT5G46700	TET1, TRN2
EM-WRI1-Gmax275_2064	Chr01	30964375	30964968	30.199	5.60714	249	Glyma.01G096300	ARF-GAP domain 8	AT4G17890	AGD8
EM-WRI1-Gmax275_2069	Chr01	31363583	31365850	96.6007	10.1464	242	Glyma.01G096600	Basic helix-loop-helix (bHLH) DNA-binding family protein	AT1G32640	ATMYC2, RD22BP1, JAI1, JIN1, MYC2, ZBF1
EM-WRI1-Gmax275_2080	Chr01	31754286	31755046	13.7828	3.5751	528	Glyma.01G097100	Mitochondrial substrate carrier family protein	AT5G46800	BOU
EM-WRI1-Gmax275_2082	Chr01	32005047	32006931	45.9623	6.94886	1220	Glyma.01G097200	SPT2 chromatin protein	AT2G22720
EM-WRI1-Gmax275_2097	Chr01	32298857	32301225	14.7182	3.80135	987	Glyma.01G097900	Zinc finger (C3HC4-type RING finger) family protein	AT2G22680
EM-WRI1-Gmax275_2115	Chr01	32882317	32884652	37.4438	6.05403	1722	Glyma.01G098700	Haloacid dehalogenase-like hydrolase (HAD) superfamily protein	AT5G02230
EM-WRI1-Gmax275_2153	Chr01	33365382	33366612	22.7355	4.92557	1014	Glyma.01G100200	CONTAINS InterPro DOMAIN/s: Vacuolar import/degradation protein Vid24 (InterPro:IPR018618); Has 318 Blast hits to 317 proteins in 131 species: Archae - 0; Bacteria - 0; Metazoa - 80; Fungi - 184; Plants - 51; Viruses - 0; Other Eukaryotes - 3 (source: NCBI BLink).	AT2G37680
EM-WRI1-Gmax275_2158	Chr01	33518173	33520085	13.0256	3.24784	363	Glyma.01G101000	Concanavalin A-like lectin protein kinase family protein	AT3G55550
EM-WRI1-Gmax275_2176	Chr01	34095289	34097632	734.756	42.6196	1224	Glyma.01G102300	unknown protein; Has 30 Blast hits to 30 proteins in 10 species: Archae - 0; Bacteria - 0; Metazoa - 0; Fungi - 0; Plants - 30; Viruses - 0; Other Eukaryotes - 0 (source: NCBI BLink).	AT5G02090
EM-WRI1-Gmax275_2179	Chr01	34131934	34133833	96.7804	10.3725	407	Glyma.01G102500	NAD(P)-linked oxidoreductase superfamily protein	AT2G37770
EM-WRI1-Gmax275_2187	Chr01	34168971	34169514	19.0239	4.49864	323	Glyma.01G102700
EM-WRI1-Gmax275_2191	Chr01	34422624	34428360	49.6944	6.0766	1886	Glyma.01G103100	branched-chain alpha-keto acid decarboxylase E1 beta subunit	AT1G55510	BCDH BETA1
EM-WRI1-Gmax275_2212	Chr01	35254116	35254714	71.3508	8.69832	390	Glyma.01G104600	unknown protein; Has 204 Blast hits to 201 proteins in 58 species: Archae - 0; Bacteria - 10; Metazoa - 72; Fungi - 8; Plants - 41; Viruses - 0; Other Eukaryotes - 73 (source: NCBI BLink).	AT3G56870
EM-WRI1-Gmax275_2210	Chr01	35250415	35252356	10.0431	3.41858	361	Glyma.01G104600	unknown protein; Has 204 Blast hits to 201 proteins in 58 species: Archae - 0; Bacteria - 10; Metazoa - 72; Fungi - 8; Plants - 41; Viruses - 0; Other Eukaryotes - 73 (source: NCBI BLink).	AT3G56870
EM-WRI1-Gmax275_2226	Chr01	35392086	35393349	19.873	4.20231	334	Glyma.01G105000	Major facilitator superfamily protein	AT2G37900
EM-WRI1-Gmax275_2225	Chr01	35390535	35391799	23.1191	4.6183	1011	Glyma.01G105000	Major facilitator superfamily protein	AT2G37900
EM-WRI1-Gmax275_2261	Chr01	36200183	36200688	14.5734	3.8237	348	Glyma.01G106600	FKBP-type peptidyl-prolyl cis-trans isomerase family protein	AT3G54010	PAS1, DEI1
EM-WRI1-Gmax275_2273	Chr01	36503482	36505105	50.0963	7.53641	237	Glyma.01G106900	GDSL-like Lipase/Acylhydrolase superfamily protein	AT5G33370
EM-WRI1-Gmax275_2311	Chr01	36949160	36950129	19.766	4.28842	661	Glyma.01G108200	laccase 7	AT3G09220	LAC7
EM-WRI1-Gmax275_2315	Chr01	36970798	36971519	378.726	27.8925	385	Glyma.01G108300	laccase 7	AT3G09220	LAC7
EM-WRI1-Gmax275_2318	Chr01	37021732	37022678	30.1756	4.90963	528	Glyma.01G108700	PAR1 protein	AT3G54040
EM-WRI1-Gmax275_2321	Chr01	37198740	37199445	67.5094	7.53571	362	Glyma.01G109100	plastid transcriptionally active 13	AT3G09210	PTAC13
EM-WRI1-Gmax275_2334	Chr01	37332207	37332715	50.9391	6.77388	212	Glyma.01G109600	Yos1-like protein	AT2G37975
EM-WRI1-Gmax275_2355	Chr01	37496883	37497226	1.95498	1.92299	147	Glyma.01G110300	Nucleotide-sugar transporter family protein	AT3G11320
EM-WRI1-Gmax275_2354	Chr01	37494825	37496745	31.6402	5.14044	1108	Glyma.01G110300	Nucleotide-sugar transporter family protein	AT3G11320
EM-WRI1-Gmax275_2357	Chr01	37530126	37530948	15.5335	3.76327	612	Glyma.01G110500	Reticulon family protein	AT3G54120
EM-WRI1-Gmax275_2365	Chr01	37611490	37612089	37.2177	5.87184	271	Glyma.01G110900	Josephin family protein	AT3G54130
EM-WRI1-Gmax275_2379	Chr01	37816588	37818451	13.6816	3.6474	337	Glyma.01G111600
EM-WRI1-Gmax275_2379	Chr01	37816588	37818451	13.6816	3.6474	337	Glyma.01G111700	P-loop containing nucleoside triphosphate hydrolases superfamily protein	AT3G01820
EM-WRI1-Gmax275_2392	Chr01	38071260	38074666	58.5389	7.87582	1489	Glyma.01G112300	Disease resistance protein (TIR-NBS-LRR class) family	AT5G36930
EM-WRI1-Gmax275_2393	Chr01	38078082	38079326	18.0728	4.42861	593	Glyma.01G112300	Disease resistance protein (TIR-NBS-LRR class) family	AT5G36930
EM-WRI1-Gmax275_2416	Chr01	38710361	38711608	164.307	15.6944	971	Glyma.01G113100	unknown protein; BEST Arabidopsis thaliana protein match is: unknown protein (TAIR:AT5G01225.1); Has 35333 Blast hits to 34131 proteins in 2444 species: Archae - 798; Bacteria - 22429; Metazoa - 974; Fungi - 991; Plants - 531; Viruses - 0; Other Eukaryotes - 9610 (source: NCBI BLink).	AT3G09032
EM-WRI1-Gmax275_2422	Chr01	38758106	38759001	23.6924	5.05017	617	Glyma.01G113200	glycerol-3-phosphate acyltransferase 6	AT2G38110	ATGPAT6, GPAT6
EM-WRI1-Gmax275_2435	Chr01	39296423	39297325	12.9534	3.80705	705	Glyma.01G114000	Transmembrane amino acid transporter family protein	AT2G38120	AUX1, WAV5, PIR1, MAP1
EM-WRI1-Gmax275_2444	Chr01	39584577	39586526	22.9648	4.97248	1257	Glyma.01G114400	unknown protein; CONTAINS InterPro DOMAIN/s: Protein of unknown function DUF247, plant (InterPro:IPR004158), Protein of unknown function DUF862, eukaryotic (InterPro:IPR008580); BEST Arabidopsis thaliana protein match is: Plant protein of unknown function (DUF247) (TAIR:AT5G11290.1); Has 1967 Blast hits to 1844 proteins in 183 species: Archae - 0; Bacteria - 6; Metazoa - 223; Fungi - 83; Plants -…	AT4G31980
EM-WRI1-Gmax275_2460	Chr01	40083072	40085355	526.521	31.6329	382	Glyma.01G116000	high mobility group B1	AT3G51880	HMGB1, NFD1
EM-WRI1-Gmax275_2461	Chr01	40089041	40092028	24.3228	4.96761	1355	Glyma.01G116100	pyridoxine biosynthesis 2	AT5G60540	EMB2407, ATPDX2, PDX2
EM-WRI1-Gmax275_2493	Chr01	40643548	40645053	21.6703	4.7114	954	Glyma.01G117900	receptor kinase 3	AT4G21380	ARK3, RK3
EM-WRI1-Gmax275_2498	Chr01	40668697	40669785	20.5133	4.26377	193	Glyma.01G118000	Thiamine pyrophosphate dependent pyruvate decarboxylase family protein	AT5G01320
EM-WRI1-Gmax275_2532	Chr01	41379401	41380103	135.303	13.5451	348	Glyma.01G120800	ALC-interacting protein 1	AT5G01370	ACI1
EM-WRI1-Gmax275_2559	Chr01	41918206	41919048	48.6742	7.27079	265	Glyma.01G122100	LMBR1-like membrane protein	AT5G01460
EM-WRI1-Gmax275_2567	Chr01	42262516	42262943	27.0019	5.28064	219	Glyma.01G122800	cation exchanger 3	AT3G51860	CAX3, ATHCX1, CAX1-LIKE, ATCAX3
EM-WRI1-Gmax275_2602	Chr01	42969798	42970723	22.4998	4.4532	239	Glyma.01G124500	ferretin 1	AT5G01600	ATFER1, FER1
EM-WRI1-Gmax275_2605	Chr01	42972906	42974127	42.1181	6.83715	565	Glyma.01G124500	ferretin 1	AT5G01600	ATFER1, FER1
EM-WRI1-Gmax275_2610	Chr01	43007973	43009443	16.582	4.23858	1077	Glyma.01G124700	PYR1-like 4	AT2G38310	PYL4, RCAR10
EM-WRI1-Gmax275_2628	Chr01	43219743	43220905	27.4967	5.04005	654	Glyma.01G125100	Nucleic acid-binding, OB-fold-like protein	AT3G18880
EM-WRI1-Gmax275_2638	Chr01	43318491	43320237	11.6711	3.47933	404	Glyma.01G125300	Disease resistance protein (TIR-NBS-LRR class) family	AT5G41750
EM-WRI1-Gmax275_2639	Chr01	43394546	43396769	42.0624	6.26769	834	Glyma.01G125400	Disease resistance protein (TIR-NBS-LRR class) family	AT5G41750
EM-WRI1-Gmax275_2668	Chr01	43872092	43874089	20.1252	4.6617	349	Glyma.01G127300	Transcriptional coactivator/pterin dehydratase	AT1G29810
EM-WRI1-Gmax275_2689	Chr01	44008621	44009396	53.7618	7.84719	207	Glyma.01G127900	methyltransferases	AT5G01710
EM-WRI1-Gmax275_2688	Chr01	44005083	44006971	533.753	35.7397	1284	Glyma.01G127900	methyltransferases	AT5G01710
EM-WRI1-Gmax275_2723	Chr01	44312610	44313184	38.6014	5.83306	210	Glyma.01G129200
EM-WRI1-Gmax275_2724	Chr01	44322157	44324471	20.3446	4.45354	1177	Glyma.01G129300
EM-WRI1-Gmax275_2764	Chr01	44696703	44699747	23.3351	4.33874	805	Glyma.01G131100	aspartate aminotransferase 1	AT2G30970	ASP1
EM-WRI1-Gmax275_2770	Chr01	44788861	44789446	166.18	15.6102	236	Glyma.01G131500	SOS3-interacting protein 1	AT5G58380	CIPK10, PKS2, SIP1, SNRK3.8
EM-WRI1-Gmax275_2775	Chr01	44840522	44842628	227.448	15.5165	1357	Glyma.01G131800	ARM repeat superfamily protein	AT5G01830
EM-WRI1-Gmax275_2783	Chr01	44903541	44904540	13.5635	3.88475	457	Glyma.01G132000	with no lysine (K) kinase 5	AT3G51630	WNK5
EM-WRI1-Gmax275_2796	Chr01	45217714	45219736	71.1537	7.99107	481	Glyma.01G132700	Aminotransferase-like, plant mobile domain family protein	AT2G04865
EM-WRI1-Gmax275_2798	Chr01	45221295	45222803	85.1078	9.36855	1138	Glyma.01G132700	Aminotransferase-like, plant mobile domain family protein	AT2G04865
EM-WRI1-Gmax275_2834	Chr01	45524378	45526449	132.535	13.4425	1784	Glyma.01G134200	C2H2-like zinc finger protein	AT3G60580
EM-WRI1-Gmax275_2847	Chr01	45753102	45755402	9.49167	3.34088	1638	Glyma.01G135400	Nucleotidyltransferase family protein	AT4G00060	MEE44
EM-WRI1-Gmax275_2857	Chr01	45838086	45840563	261.558	20.4101	1014	Glyma.01G135900	unknown protein; LOCATED IN: chloroplast, chloroplast inner membrane, chloroplast envelope; EXPRESSED IN: 23 plant structures; EXPRESSED DURING: 14 growth stages; BEST Arabidopsis thaliana protein match is: unknown protein (TAIR:AT1G48460.1); Has 35333 Blast hits to 34131 proteins in 2444 species: Archae - 798; Bacteria - 22429; Metazoa - 974; Fungi - 991; Plants - 531; Viruses - 0; Other Eukaryo…	AT3G60590
EM-WRI1-Gmax275_2889	Chr01	46328306	46328887	58.8775	7.93507	368	Glyma.01G137300	golgi snare 12	AT2G45200	GOS12, ATGOS12
EM-WRI1-Gmax275_2968	Chr01	47634450	47636029	26.6322	4.94818	708	Glyma.01G142900	unknown protein; CONTAINS InterPro DOMAIN/s: Protein of unknown function DUF1499 (InterPro:IPR010865); Has 444 Blast hits to 444 proteins in 143 species: Archae - 0; Bacteria - 268; Metazoa - 0; Fungi - 0; Plants - 51; Viruses - 0; Other Eukaryotes - 125 (source: NCBI BLink).	AT3G60810
EM-WRI1-Gmax275_2986	Chr01	47801040	47801880	56.5381	6.99338	338	Glyma.01G144200	SEC7-like guanine nucleotide exchange family protein	AT3G60860
EM-WRI1-Gmax275_2993	Chr01	47870455	47873023	25.4434	5.04959	2272	Glyma.01G144500	armadillo repeat kinesin 2	AT1G01950	ARK2
EM-WRI1-Gmax275_3029	Chr01	48189511	48190066	74.0645	8.43133	257	Glyma.01G146600	protein serine/threonine phosphatases;protein kinases;catalytics;cAMP-dependent protein kinase regulators;ATP binding;protein serine/threonine phosphatases	AT2G20050
EM-WRI1-Gmax275_3034	Chr01	48392110	48393049	72.5695	9.10109	446	Glyma.01G147400	RNA-binding CRS1 / YhbY (CRM) domain-containing protein	AT2G20020	CAF1, ATCAF1
EM-WRI1-Gmax275_3034	Chr01	48392110	48393049	72.5695	9.10109	446	Glyma.01G147500	Exostosin family protein	AT5G37000
EM-WRI1-Gmax275_3042	Chr01	48431734	48432674	24.1925	4.9425	482	Glyma.01G147600	Integrase-type DNA-binding superfamily protein	AT5G11590	TINY2
EM-WRI1-Gmax275_3072	Chr01	48592509	48593739	79.5057	9.40417	635	Glyma.01G148900	DZC (Disease resistance/zinc finger/chromosome condensation-like region) domain containing protein	AT1G31880	NLM9, BRX
EM-WRI1-Gmax275_3082	Chr01	48620976	48623823	474.213	26.4321	2418	Glyma.01G149300	S-adenosyl-L-methionine-dependent methyltransferases superfamily protein	AT1G31850
EM-WRI1-Gmax275_3094	Chr01	48702376	48705026	96.0136	11.1104	1182	Glyma.01G149800	tetratricopeptide repeat (TPR)-containing protein	AT2G43040	NPG1
EM-WRI1-Gmax275_3097	Chr01	48711404	48712408	64.4179	6.57369	603	Glyma.01G150000	S-adenosyl-L-methionine-dependent methyltransferases superfamily protein	AT1G24480
EM-WRI1-Gmax275_3100	Chr01	48714843	48716622	17.7128	4.1752	923	Glyma.01G150100
EM-WRI1-Gmax275_3111	Chr01	48752292	48754237	19.1394	4.52261	849	Glyma.01G150500	Homeodomain-like superfamily protein	AT2G38250
EM-WRI1-Gmax275_3147	Chr01	48849609	48850338	14.1704	3.69464	216	Glyma.01G151700	RING/U-box superfamily protein	AT5G45290
EM-WRI1-Gmax275_3152	Chr01	48879431	48881007	196.359	15.9001	329	Glyma.01G152000	HXXXD-type acyl-transferase family protein	AT5G17540
EM-WRI1-Gmax275_3158	Chr01	48892381	48894918	10.0431	3.41858	1439	Glyma.01G152100	RHO guanyl-nucleotide exchange factor 14	AT1G31650	ATROPGEF14, ROPGEF14
EM-WRI1-Gmax275_3180	Chr01	49017203	49018663	18.2111	4.05718	942	Glyma.01G153000	Protein of unknown function (DUF1218)	AT1G31720
EM-WRI1-Gmax275_3182	Chr01	49021661	49023885	66.9602	7.32116	1097	Glyma.01G153100	decapping 5-like	AT5G45330	DCP5-L
EM-WRI1-Gmax275_3191	Chr01	49048424	49053424	1135.33	62.9329	3083	Glyma.01G153300	cytochrome P450, family 707, subfamily A, polypeptide 1	AT4G19230	CYP707A1
EM-WRI1-Gmax275_3198	Chr01	49106820	49109854	57.8275	6.90773	1661	Glyma.01G153600	xyloglucanase 113	AT2G35610	XEG113
EM-WRI1-Gmax275_3195	Chr01	49102442	49103699	118.793	12.5311	473	Glyma.01G153600	xyloglucanase 113	AT2G35610	XEG113
EM-WRI1-Gmax275_3198	Chr01	49106820	49109854	57.8275	6.90773	1661	Glyma.01G153700	Tetratricopeptide repeat (TPR)-like superfamily protein	AT4G19220
EM-WRI1-Gmax275_3205	Chr01	49139934	49140254	12.5338	3.51477	138	Glyma.01G154100	F-box family protein	AT5G45360
EM-WRI1-Gmax275_3206	Chr01	49151393	49151911	19.8539	4.47811	189	Glyma.01G154200	SWIB/MDM2 domain superfamily protein	AT2G35605
EM-WRI1-Gmax275_3222	Chr01	49245524	49246087	29.2733	5.43071	356	Glyma.01G154900	nine-cis-epoxycarotenoid dioxygenase 4	AT4G19170	NCED4, CCD4
EM-WRI1-Gmax275_3221	Chr01	49243411	49244933	16.7388	3.88871	558	Glyma.01G154900	nine-cis-epoxycarotenoid dioxygenase 4	AT4G19170	NCED4, CCD4
EM-WRI1-Gmax275_3227	Chr01	49255815	49257767	27.3519	5.01415	784	Glyma.01G155000	Tetratricopeptide repeat (TPR)-like superfamily protein	AT1G31790
EM-WRI1-Gmax275_3227	Chr01	49255815	49257767	27.3519	5.01415	784	Glyma.01G155100	2-oxoglutarate (2OG) and Fe(II)-dependent oxygenase superfamily protein	AT3G45880
EM-WRI1-Gmax275_3249	Chr01	49406345	49408149	8.92838	3.12094	614	Glyma.01G156600	NADPH-dependent thioredoxin reductase A	AT2G17420	NTRA, ATNTRA, NTR2
EM-WRI1-Gmax275_3248	Chr01	49404497	49405720	103.901	10.6106	789	Glyma.01G156600	NADPH-dependent thioredoxin reductase A	AT2G17420	NTRA, ATNTRA, NTR2
EM-WRI1-Gmax275_3265	Chr01	49483766	49484379	22.2901	4.08599	415	Glyma.01G157100	phosphate transporter 3;3	AT2G17270	PHT3;3
EM-WRI1-Gmax275_3268	Chr01	49502741	49503930	22.3723	4.78501	329	Glyma.01G157200	Subtilase family protein	AT5G67360	ARA12
EM-WRI1-Gmax275_3282	Chr01	49546658	49548559	38.2542	6.12362	1427	Glyma.01G157500	Seven transmembrane MLO family protein	AT2G17480	MLO8, ATMLO8
EM-WRI1-Gmax275_3283	Chr01	49557620	49558680	555.411	35.4091	316	Glyma.01G157600	expressed protein localized to the inner membrane of the chloroplast.	AT1G42960
EM-WRI1-Gmax275_3297	Chr01	49631610	49632874	47.2048	7.17698	463	Glyma.01G158300	unknown protein; BEST Arabidopsis thaliana protein match is: unknown protein (TAIR:AT2G17540.3); Has 182 Blast hits to 179 proteins in 73 species: Archae - 0; Bacteria - 87; Metazoa - 17; Fungi - 9; Plants - 50; Viruses - 0; Other Eukaryotes - 19 (source: NCBI BLink).	AT4G35510
EM-WRI1-Gmax275_3302	Chr01	49645559	49646939	17.5088	3.88521	302	Glyma.01G158400	MUTL protein homolog 3	AT4G35520	MLH3, ATMLH3
EM-WRI1-Gmax275_3307	Chr01	49682204	49682875	28.0504	4.95497	261	Glyma.01G158700	Transducin/WD40 repeat-like superfamily protein	AT4G35560
EM-WRI1-Gmax275_3312	Chr01	49691216	49691761	1.64474	1.91401	111	Glyma.01G158800	Expressed protein	AT5G66005
EM-WRI1-Gmax275_3313	Chr01	49691833	49692886	19.6759	4.38396	526	Glyma.01G158800	Expressed protein	AT5G66005
EM-WRI1-Gmax275_3313	Chr01	49691833	49692886	19.6759	4.38396	526	Glyma.01G158900	FUNCTIONS IN: molecular_function unknown; INVOLVED IN: biological_process unknown; LOCATED IN: endomembrane system; EXPRESSED IN: 24 plant structures; EXPRESSED DURING: 15 growth stages; CONTAINS InterPro DOMAIN/s: CHD5-like protein (InterPro:IPR007514); Has 30201 Blast hits to 17322 proteins in 780 species: Archae - 12; Bacteria - 1396; Metazoa - 17338; Fungi - 3422; Plants - 5037; Viruses - 0; …	AT4G16444
EM-WRI1-Gmax275_3330	Chr01	49755431	49756144	32.7913	5.38844	413	Glyma.01G159400	Phosphoinositide phosphatase family protein	AT3G51460	RHD4
EM-WRI1-Gmax275_3325	Chr01	49746032	49748002	289.511	23.0754	1051	Glyma.01G159400	Phosphoinositide phosphatase family protein	AT3G51460	RHD4
EM-WRI1-Gmax275_3333	Chr01	49806692	49807925	29.5465	5.21208	438	Glyma.01G159600	Polynucleotide adenylyltransferase family protein	AT2G17580
EM-WRI1-Gmax275_3348	Chr01	49855581	49858616	32.1388	5.53759	1066	Glyma.01G160000	serine acetyltransferase 3;2	AT4G35640	ATSERAT3;2, SERAT3;2
EM-WRI1-Gmax275_3368	Chr01	49934635	49936360	19.4332	4.584	411	Glyma.01G161100	Transmembrane amino acid transporter family protein	AT1G47670
EM-WRI1-Gmax275_3372	Chr01	49950206	49952444	405.074	25.4208	686	Glyma.01G161300
EM-WRI1-Gmax275_3372	Chr01	49950206	49952444	405.074	25.4208	686	Glyma.01G161400	NAD(P)H dehydrogenase (quinone)s	AT4G35760
EM-WRI1-Gmax275_3380	Chr01	49991559	49992408	18.2292	4.16442	496	Glyma.01G161700	Wound-responsive family protein	AT5G66050
EM-WRI1-Gmax275_3382	Chr01	49998021	49999423	31.701	5.26857	1063	Glyma.01G161800	ankyrin repeat protein	AT5G66055	EMB16, EMB2036, AKRP
EM-WRI1-Gmax275_3392	Chr01	50031965	50032984	34.5467	6.1379	420	Glyma.01G162200	nuclear RNA polymerase C1	AT5G60040	NRPC1
EM-WRI1-Gmax275_3403	Chr01	50088413	50089376	35.0548	5.92056	259	Glyma.01G163000	Eukaryotic aspartyl protease family protein	AT2G17760
EM-WRI1-Gmax275_3412	Chr01	50118040	50119391	40.9519	5.76162	498	Glyma.01G163500	Basic-leucine zipper (bZIP) transcription factor family protein	AT4G35900	FD, FD-1, atbzip14
EM-WRI1-Gmax275_3425	Chr01	50151379	50152331	44.5663	6.86366	537	Glyma.01G163900	S phase kinase-associated protein 1	AT1G75950	SKP1, ASK1, ATSKP1, SKP1A, UIP1
EM-WRI1-Gmax275_3431	Chr01	50181963	50182649	126.291	10.6539	369	Glyma.01G164100	VPS35 homolog A	AT2G17790	VPS35A, ZIP3
EM-WRI1-Gmax275_3441	Chr01	50219103	50220686	86.2381	9.74212	341	Glyma.01G164700	ascorbate peroxidase 3	AT4G35000	APX3
EM-WRI1-Gmax275_3444	Chr01	50228075	50229385	11.2272	3.53217	843	Glyma.01G164800	histidine kinase 1	AT2G17820	ATHK1, AHK1, HK1
EM-WRI1-Gmax275_3446	Chr01	50230598	50231692	16.5935	4.12215	283	Glyma.01G164800	histidine kinase 1	AT2G17820	ATHK1, AHK1, HK1
EM-WRI1-Gmax275_3451	Chr01	50255731	50257878	28.0776	5.08013	1365	Glyma.01G165000	Glycosyl hydrolase family 38 protein	AT5G66150
EM-WRI1-Gmax275_3450	Chr01	50249877	50254834	63.5776	8.39218	585	Glyma.01G165000	Glycosyl hydrolase family 38 protein	AT5G66150
EM-WRI1-Gmax275_3458	Chr01	50286711	50288446	125.009	13.1304	1104	Glyma.01G165400	Pathogenesis-related thaumatin superfamily protein	AT4G38660
EM-WRI1-Gmax275_3460	Chr01	50305725	50307848	14.8915	3.99875	842	Glyma.01G165600	Pathogenesis-related thaumatin superfamily protein	AT4G36010
EM-WRI1-Gmax275_3465	Chr01	50339698	50341861	31.5443	5.64084	1684	Glyma.01G165900	armadillo repeat only 2	AT5G66200	ARO2
EM-WRI1-Gmax275_3521	Chr01	50590029	50591068	15.7161	3.7059	200	Glyma.01G168200	ATP binding microtubule motor family protein	AT3G51150
EM-WRI1-Gmax275_3532	Chr01	50644480	50645542	22.2442	4.89478	483	Glyma.01G168900	DNA binding;zinc ion binding;nucleic acid binding;nucleic acid binding	AT3G51120
EM-WRI1-Gmax275_3535	Chr01	50656705	50657398	11.9354	3.39729	463	Glyma.01G169100	Protein of unknown function (DUF726)	AT4G36210
EM-WRI1-Gmax275_3544	Chr01	50701480	50703550	32.9894	5.83791	1386	Glyma.01G169500	Leucine-rich repeat (LRR) family protein	AT5G66330
EM-WRI1-Gmax275_3553	Chr01	50737012	50739620	31.7405	5.535	379	Glyma.01G169900	Methylthiotransferase	AT4G36390
EM-WRI1-Gmax275_3579	Chr01	50833237	50834007	17.2057	4.02452	183	Glyma.01G171000	Disease resistance protein (CC-NBS-LRR class) family	AT5G35450
EM-WRI1-Gmax275_3585	Chr01	50859949	50862160	27.4282	5.43864	437	Glyma.01G171300	P-loop containing nucleoside triphosphate hydrolases superfamily protein	AT2G18193
EM-WRI1-Gmax275_3588	Chr01	50870056	50870745	20.1573	4.36083	372	Glyma.01G171400	P-loop containing nucleoside triphosphate hydrolases superfamily protein	AT5G17760
EM-WRI1-Gmax275_3594	Chr01	50895893	50896461	31.1491	5.49734	213	Glyma.01G171700	unknown protein; BEST Arabidopsis thaliana protein match is: unknown protein (TAIR:AT4G34560.1); Has 1807 Blast hits to 1807 proteins in 277 species: Archae - 0; Bacteria - 0; Metazoa - 736; Fungi - 347; Plants - 385; Viruses - 0; Other Eukaryotes - 339 (source: NCBI BLink).	AT5G66440
EM-WRI1-Gmax275_3599	Chr01	50912146	50914850	31.1297	5.5639	935	Glyma.01G171900	Glycosyl hydrolase superfamily protein	AT5G66460	MAN7, AtMAN7
EM-WRI1-Gmax275_3603	Chr01	50925456	50928586	44.4716	6.84625	2655	Glyma.01G172000	unknown protein; BEST Arabidopsis thaliana protein match is: unknown protein (TAIR:AT5G66480.1); Has 76 Blast hits to 75 proteins in 28 species: Archae - 0; Bacteria - 10; Metazoa - 7; Fungi - 2; Plants - 49; Viruses - 0; Other Eukaryotes - 8 (source: NCBI BLink).	AT3G50910
EM-WRI1-Gmax275_3607	Chr01	50942507	50944183	14.5907	3.82726	595	Glyma.01G172200	Chaperone DnaJ-domain superfamily protein	AT4G36520
EM-WRI1-Gmax275_3606	Chr01	50941325	50942364	24.5182	5.07499	706	Glyma.01G172200	Chaperone DnaJ-domain superfamily protein	AT4G36520
EM-WRI1-Gmax275_3608	Chr01	50945183	50945985	141.656	13.2787	308	Glyma.01G172200	Chaperone DnaJ-domain superfamily protein	AT4G36520
EM-WRI1-Gmax275_3622	Chr01	50980878	50982355	64.193	8.70183	1174	Glyma.01G172600	NmrA-like negative transcriptional regulator family protein	AT4G39230
EM-WRI1-Gmax275_3627	Chr01	51017586	51018526	18.0728	4.42861	654	Glyma.01G172800	NmrA-like negative transcriptional regulator family protein	AT1G75280
EM-WRI1-Gmax275_3632	Chr01	51026739	51027524	52.243	7.0594	223	Glyma.01G173000	alpha/beta-Hydrolases superfamily protein	AT2G18245
EM-WRI1-Gmax275_3641	Chr01	51043098	51044466	195.561	14.8834	534	Glyma.01G173300	Galactose mutarotase-like superfamily protein	AT5G66530
EM-WRI1-Gmax275_3641	Chr01	51043098	51044466	195.561	14.8834	534	Glyma.01G173400	Regulator of chromosome condensation (RCC1) family protein	AT5G48330
EM-WRI1-Gmax275_3648	Chr01	51053694	51055549	74.3228	8.5565	1307	Glyma.01G173600	laccase 11	AT5G03260	LAC11
EM-WRI1-Gmax275_3661	Chr01	51108211	51108905	21.1542	4.67355	456	Glyma.01G174200	homeobox protein 24	AT2G18350	AtHB24, HB24, ZHD6
EM-WRI1-Gmax275_3675	Chr01	51146244	51147443	127.385	12.9246	438	Glyma.01G174900	plant-specific TFIIB-related protein	AT4G36650	ATPBRP, PBRP
EM-WRI1-Gmax275_3676	Chr01	51156880	51158183	12.8628	3.67899	919	Glyma.01G175000	Protein kinase superfamily protein	AT4G34440
EM-WRI1-Gmax275_3698	Chr01	51219391	51222736	63.0149	7.85111	2114	Glyma.01G175500	Cytochrome P450 superfamily protein	AT3G50660	DWF4, CYP90B1, CLM, SNP2, SAV1, PSC1
EM-WRI1-Gmax275_3702	Chr01	51229855	51230923	14.714	3.90519	183	Glyma.01G175600	succinate dehydrogenase 1-1	AT5G66760	SDH1-1
EM-WRI1-Gmax275_3712	Chr01	51254155	51255855	17.2657	4.32144	752	Glyma.01G175800
EM-WRI1-Gmax275_3712	Chr01	51254155	51255855	17.2657	4.32144	752	Glyma.01G175900	Protein of unknown function (DUF59)	AT3G50845
EM-WRI1-Gmax275_3728	Chr01	51330439	51332257	15.9825	3.84599	973	Glyma.01G176600	C2H2-like zinc finger protein	AT5G66730
EM-WRI1-Gmax275_3736	Chr01	51351605	51355282	23.1191	4.6183	2205	Glyma.01G177000	RmlC-like cupins superfamily protein	AT2G18540
EM-WRI1-Gmax275_3736	Chr01	51351605	51355282	23.1191	4.6183	2205	Glyma.01G177100	Protein phosphatase 2C family protein	AT4G16580
EM-WRI1-Gmax275_3739	Chr01	51367367	51369354	159.59	11.7226	1385	Glyma.01G177200	GRAS family transcription factor	AT4G36710
EM-WRI1-Gmax275_3748	Chr01	51409750	51410539	68.0733	8.51505	264	Glyma.01G177600	Quinone reductase family protein	AT4G36750
EM-WRI1-Gmax275_3747	Chr01	51408317	51409470	11.7811	3.60261	490	Glyma.01G177600	Quinone reductase family protein	AT4G36750
EM-WRI1-Gmax275_3751	Chr01	51428924	51429579	34.3266	5.33506	385	Glyma.01G177900	UDP-glucosyl transferase 72E1	AT3G50740	UGT72E1
EM-WRI1-Gmax275_3755	Chr01	51436440	51437045	15.9688	3.89257	215	Glyma.01G178000	Brassinosteroid signalling positive regulator (BZR1) family protein	AT1G75080	BZR1
EM-WRI1-Gmax275_3768	Chr01	51481143	51481928	27.2841	4.77177	304	Glyma.01G178700	galacturonosyltransferase-like 2	AT3G50760	GATL2
EM-WRI1-Gmax275_3796	Chr01	51603910	51604756	180.937	15.3412	369	Glyma.01G179900	BEL1-like homeodomain 2	AT4G36870	BLH2, SAW1
EM-WRI1-Gmax275_3798	Chr01	51606072	51606769	28.7693	5.01769	313	Glyma.01G179900	BEL1-like homeodomain 2	AT4G36870	BLH2, SAW1
EM-WRI1-Gmax275_3808	Chr01	51636933	51640317	59.9847	6.88408	1372	Glyma.01G180100	nucleic acid binding;sequence-specific DNA binding transcription factors;zinc ion binding	AT2G23740
EM-WRI1-Gmax275_3812	Chr01	51645587	51646798	465.256	30.6152	905	Glyma.01G180100	nucleic acid binding;sequence-specific DNA binding transcription factors;zinc ion binding	AT2G23740
EM-WRI1-Gmax275_3824	Chr01	51685768	51686631	11.158	3.5689	588	Glyma.01G180500	unknown protein; FUNCTIONS IN: molecular_function unknown; INVOLVED IN: N-terminal protein myristoylation; LOCATED IN: cellular_component unknown; EXPRESSED IN: 7 plant structures; EXPRESSED DURING: petal differentiation and expansion stage; BEST Arabidopsis thaliana protein match is: unknown protein (TAIR:AT4G37240.1); Has 243 Blast hits to 243 proteins in 15 species: Archae - 0; Bacteria - 0; M…	AT2G23690
EM-WRI1-Gmax275_3831	Chr01	51702708	51704287	63.6849	8.13406	1200	Glyma.01G180900
EM-WRI1-Gmax275_3831	Chr01	51702708	51704287	63.6849	8.13406	1200	Glyma.01G181000
EM-WRI1-Gmax275_3835	Chr01	51710225	51712179	21.1736	4.32776	1165	Glyma.01G181100	Phototropic-responsive NPH3 family protein	AT5G66560
EM-WRI1-Gmax275_3837	Chr01	51719381	51721127	230.442	14.8419	375	Glyma.01G181200	Tetratricopeptide repeat (TPR)-like superfamily protein	AT4G37210
EM-WRI1-Gmax275_3858	Chr01	51782072	51783575	9.80888	3.26912	868	Glyma.01G182100	Transducin/WD40 repeat-like superfamily protein	AT2G26490
EM-WRI1-Gmax275_3867	Chr01	51806078	51808911	113.721	10.8508	1714	Glyma.01G182400	Protein kinase superfamily protein	AT2G23450
EM-WRI1-Gmax275_3867	Chr01	51806078	51808911	113.721	10.8508	1714	Glyma.01G182500	Thioredoxin superfamily protein	AT4G37200	HCF164
EM-WRI1-Gmax275_3877	Chr01	51845634	51846544	35.9732	6.25065	608	Glyma.01G183100	SKU5 similar 17	AT5G66920	sks17
EM-WRI1-Gmax275_3880	Chr01	51854714	51856738	175.509	14.2962	640	Glyma.01G183300	Disease resistance protein (CC-NBS-LRR class) family	AT5G66900
EM-WRI1-Gmax275_3883	Chr01	51859945	51860960	24.8462	4.29553	297	Glyma.01G183400	Disease resistance protein (CC-NBS-LRR class) family	AT5G66900
EM-WRI1-Gmax275_3886	Chr01	51878809	51879288	87.1213	7.78586	220	Glyma.01G183600	SWIB complex BAF60b domain-containing protein	AT1G49520
EM-WRI1-Gmax275_3890	Chr01	51902539	51905208	67.3067	7.65101	402	Glyma.01G183700	Homeodomain-like superfamily protein	AT4G37180
EM-WRI1-Gmax275_3891	Chr01	51910839	51912679	16.6237	4.18666	662	Glyma.01G183800	LOCATED IN: cytosol, plasma membrane; EXPRESSED IN: 20 plant structures; EXPRESSED DURING: 13 growth stages; CONTAINS InterPro DOMAIN/s: Beta tubulin, autoregulation binding site (InterPro:IPR013838), Misato Segment II, myosin-like (InterPro:IPR019605), Tubulin/FtsZ, N-terminal (InterPro:IPR019746); Has 345 Blast hits to 341 proteins in 161 species: Archae - 0; Bacteria - 0; Metazoa - 131; Fungi …	AT4G37190
EM-WRI1-Gmax275_3915	Chr01	51982619	51983976	14.4792	3.91155	646	Glyma.01G184500	Transducin/WD40 repeat-like superfamily protein	AT3G50590
EM-WRI1-Gmax275_3980	Chr01	52183538	52185006	13.5702	3.53551	210	Glyma.01G186500
EM-WRI1-Gmax275_3989	Chr01	52237252	52238606	118.536	11.2816	479	Glyma.01G187200	PLC-like phosphodiesterases superfamily protein	AT4G36945
EM-WRI1-Gmax275_3990	Chr01	52239952	52240926	20.5615	4.55606	310	Glyma.01G187200	PLC-like phosphodiesterases superfamily protein	AT4G36945
EM-WRI1-Gmax275_3998	Chr01	52261111	52262949	10.737	3.16794	626	Glyma.01G187400	DNA-directed DNA polymerases	AT5G67100	ICU2
EM-WRI1-Gmax275_4035	Chr01	52347574	52348301	45.3817	6.18407	520	Glyma.01G188400	Integrase-type DNA-binding superfamily protein	AT4G36920	AP2
EM-WRI1-Gmax275_4040	Chr01	52376416	52377879	19.2325	4.13959	930	Glyma.01G188500	Cystathionine beta-synthase (CBS) family protein	AT4G36910	LEJ2, CDCP2
EM-WRI1-Gmax275_4040	Chr01	52376416	52377879	19.2325	4.13959	930	Glyma.01G188600		AT3G50260	CEJ1, ATERF"""
EM-WRI1-Gmax275_4047	Chr01	52409144	52409798	253.843	20.3179	355	Glyma.01G188900	sumo conjugation enzyme 1	AT3G57870	AHUS5, EMB1637, SCE1, SCE1A, ATSCE1
EM-WRI1-Gmax275_4052	Chr01	52421208	52422278	74.2188	8.8988	548	Glyma.01G189100	WRKY DNA-binding protein 15	AT2G23320	WRKY15
EM-WRI1-Gmax275_4062	Chr01	52466478	52469448	20.4233	4.3544	225	Glyma.01G189700	CYCLIN D3;2	AT5G67260	CYCD3;2
EM-WRI1-Gmax275_4073	Chr01	52500382	52501780	210.816	17.9341	1024	Glyma.01G190100	myb domain protein 73	AT4G37260	MYB73, ATMYB73
EM-WRI1-Gmax275_4077	Chr01	52515570	52516346	26.7025	5.02322	350	Glyma.01G190400	cytochrome P450, family 81, subfamily D, polypeptide 4	AT4G37330	CYP81D4
EM-WRI1-Gmax275_4079	Chr01	52532265	52534113	109.325	11.273	737	Glyma.01G190600	Auxin-responsive GH3 family protein	AT2G14960	GH3.1
EM-WRI1-Gmax275_4088	Chr01	52556733	52557669	116.938	10.1622	636	Glyma.01G190900	arabinogalactan protein _x0001_18	AT4G37450	AGP18, ATAGP18
EM-WRI1-Gmax275_4098	Chr01	52586174	52587584	43.2506	6.62567	967	Glyma.01G191200	alpha/beta-Hydrolases superfamily protein	AT4G37470
EM-WRI1-Gmax275_4102	Chr01	52593498	52594449	28.9113	4.92682	552	Glyma.01G191300	Protein phosphatase 2C family protein	AT4G33920
EM-WRI1-Gmax275_4103	Chr01	52594582	52595443	18.7487	4.50631	674	Glyma.01G191300	Protein phosphatase 2C family protein	AT4G33920
EM-WRI1-Gmax275_4101	Chr01	52591759	52593252	60.3399	8.39047	552	Glyma.01G191300	Protein phosphatase 2C family protein	AT4G33920
EM-WRI1-Gmax275_4106	Chr01	52602304	52603849	23.2862	4.83318	1069	Glyma.01G191400	unknown protein; Has 1807 Blast hits to 1807 proteins in 277 species: Archae - 0; Bacteria - 0; Metazoa - 736; Fungi - 347; Plants - 385; Viruses - 0; Other Eukaryotes - 339 (source: NCBI BLink).	AT5G67350
EM-WRI1-Gmax275_4110	Chr01	52613193	52615078	49.4052	6.33684	733	Glyma.01G191500	Chaperone DnaJ-domain superfamily protein	AT4G37480
EM-WRI1-Gmax275_4110	Chr01	52613193	52615078	49.4052	6.33684	733	Glyma.01G191600	Protein of unknown function (DUF1230)	AT5G67370
EM-WRI1-Gmax275_4118	Chr01	52628394	52629728	17.5088	3.88521	265	Glyma.01G191800	Major facilitator superfamily protein	AT2G23093
EM-WRI1-Gmax275_4123	Chr01	52638164	52642011	421.812	25.9665	1763	Glyma.01G191900	acyl-CoA-binding domain 3	AT4G24230	ACBP3
EM-WRI1-Gmax275_4123	Chr01	52638164	52642011	421.812	25.9665	1763	Glyma.01G192000	Uncharacterised protein family SERF	AT2G23090
EM-WRI1-Gmax275_4126	Chr01	52651510	52652505	74.4302	8.40463	462	Glyma.01G192100	casein kinase alpha 1	AT5G67380	CKA1, ATCKA1
EM-WRI1-Gmax275_4136	Chr01	52682429	52683718	35.7587	6.20901	374	Glyma.01G192500	Peroxidase superfamily protein	AT4G37530
EM-WRI1-Gmax275_4142	Chr01	52701781	52703182	37.5221	5.99478	843	Glyma.01G192600	LOB domain-containing protein 38	AT3G49940	LBD38
EM-WRI1-Gmax275_4164	Chr01	52776188	52776776	33.6653	5.81394	207	Glyma.01G193200	formin homolog 6	AT5G67470	ATFH6, FH6
EM-WRI1-Gmax275_4185	Chr01	52838931	52839835	11.8124	3.46195	414	Glyma.01G193900	Phototropic-responsive NPH3 family protein	AT3G49900
EM-WRI1-Gmax275_4185	Chr01	52838931	52839835	11.8124	3.46195	414	Glyma.01G194000	adenosine-5'-phosphosulfate (APS) kinase 3	AT3G03900	APK3
EM-WRI1-Gmax275_4189	Chr01	52847741	52849662	174.604	15.7064	1401	Glyma.01G194100	plant U-box 49	AT5G67530	ATPUB49, PUB49
EM-WRI1-Gmax275_4205	Chr01	52895517	52896846	20.7591	4.11039	314	Glyma.01G194800	Uncharacterized conserved protein (DUF2215)	AT5G67610
EM-WRI1-Gmax275_4208	Chr01	52914736	52915639	20.3019	4.50509	479	Glyma.01G194900	heptahelical protein 4	AT4G37680	HHP4
EM-WRI1-Gmax275_4212	Chr01	52939900	52940592	28.0504	4.95497	301	Glyma.01G195200	ARM repeat superfamily protein	AT3G49810
EM-WRI1-Gmax275_4217	Chr01	52958760	52959520	14.762	3.76062	185	Glyma.01G195400	BSD domain-containing protein	AT3G49800
EM-WRI1-Gmax275_4219	Chr01	52962964	52963814	22.5806	4.76104	389	Glyma.01G195500	ACT domain repeat 1	AT5G65890	ACR1
EM-WRI1-Gmax275_4225	Chr01	52968837	52971039	46.2559	7.00228	1015	Glyma.01G195600	Carbohydrate-binding protein	AT1G10150
EM-WRI1-Gmax275_4227	Chr01	52971720	52973103	64.9147	7.90828	1113	Glyma.01G195700	phytosulfokine 2 precursor	AT2G22860	ATPSK2, PSK2
EM-WRI1-Gmax275_4236	Chr01	53007132	53007875	29.8162	5.46187	492	Glyma.01G196000	receptor like protein 44	AT3G49750	AtRLP44, RLP44
EM-WRI1-Gmax275_4244	Chr01	53069673	53072489	21.5822	4.63084	929	Glyma.01G196400	little nuclei4	AT5G65770	LINC4
EM-WRI1-Gmax275_4245	Chr01	53074741	53076682	66.0767	7.26652	743	Glyma.01G196400	little nuclei4	AT5G65770	LINC4
EM-WRI1-Gmax275_4245	Chr01	53074741	53076682	66.0767	7.26652	743	Glyma.01G196500
EM-WRI1-Gmax275_4249	Chr01	53092822	53093658	146.407	14.0606	463	Glyma.01G196700
EM-WRI1-Gmax275_4250	Chr01	53093933	53097005	39.8874	6.58351	2277	Glyma.01G196700
EM-WRI1-Gmax275_4255	Chr01	53117566	53121369	70.7295	8.97619	2636	Glyma.01G196900	unknown protein; FUNCTIONS IN: molecular_function unknown; INVOLVED IN: biological_process unknown; LOCATED IN: endomembrane system; BEST Arabidopsis thaliana protein match is: unknown protein (TAIR:AT5G10310.1); Has 149 Blast hits to 149 proteins in 15 species: Archae - 0; Bacteria - 0; Metazoa - 0; Fungi - 0; Plants - 149; Viruses - 0; Other Eukaryotes - 0 (source: NCBI BLink).	AT4G37810
EM-WRI1-Gmax275_4270	Chr01	53143920	53145056	50.0632	7.09123	321	Glyma.01G197400
EM-WRI1-Gmax275_4270	Chr01	53143920	53145056	50.0632	7.09123	321	Glyma.01G197500	tubulin alpha-2 chain	AT1G50010	TUA2
EM-WRI1-Gmax275_4275	Chr01	53152498	53153923	38.6007	6.03808	895	Glyma.01G197600	HAESA-like 2	AT5G65710	HSL2
EM-WRI1-Gmax275_4280	Chr01	53162485	53163703	9.21994	3.10086	483	Glyma.01G197700	peroxisomal NAD-malate dehydrogenase 1	AT2G22780	PMDH1
EM-WRI1-Gmax275_4286	Chr01	53171598	53172490	25.2135	4.94065	525	Glyma.01G197800	Leucine-rich receptor-like protein kinase family protein	AT5G65700	BAM1
EM-WRI1-Gmax275_4291	Chr01	53201150	53202505	447.581	28.379	480	Glyma.01G198000	basic helix-loop-helix (bHLH) DNA-binding superfamily protein	AT4G37850
EM-WRI1-Gmax275_4295	Chr01	53217760	53219422	17.7128	4.1752	1201	Glyma.01G198200
EM-WRI1-Gmax275_4295	Chr01	53217760	53219422	17.7128	4.1752	1201	Glyma.01G198300
EM-WRI1-Gmax275_4295	Chr01	53217760	53219422	17.7128	4.1752	1201	Glyma.01G198400
EM-WRI1-Gmax275_4299	Chr01	53226082	53227103	23.8442	4.57729	198	Glyma.01G198500	unknown protein; FUNCTIONS IN: molecular_function unknown; INVOLVED IN: biological_process unknown; LOCATED IN: chloroplast; EXPRESSED IN: 21 plant structures; EXPRESSED DURING: 13 growth stages; BEST Arabidopsis thaliana protein match is: unknown protein (TAIR:AT4G17840.1); Has 42 Blast hits to 42 proteins in 14 species: Archae - 0; Bacteria - 0; Metazoa - 0; Fungi - 0; Plants - 42; Viruses - 0;…	AT2G35260
EM-WRI1-Gmax275_4309	Chr01	53270175	53271120	54.9607	7.78535	543	Glyma.01G198800	Predicted AT-hook DNA-binding family protein	AT2G35270	GIK
EM-WRI1-Gmax275_4314	Chr01	53285925	53287115	53.0992	6.75429	657	Glyma.01G198900	AT hook motif DNA-binding family protein	AT4G17950
EM-WRI1-Gmax275_4324	Chr01	53324571	53325490	19.766	4.28842	334	Glyma.01G199400	aluminum-activated, malate transporter 12	AT4G17970	ALMT12, ATALMT12
EM-WRI1-Gmax275_4325	Chr01	53326675	53329220	15.133	3.64612	1720	Glyma.01G199500	non-intrinsic ABC protein 6	AT1G32500	ATNAP6, NAP6
EM-WRI1-Gmax275_4332	Chr01	53383135	53385466	157.044	12.9109	434	Glyma.01G200100	nitrate transporter 1.5	AT1G32450	NRT1.5
EM-WRI1-Gmax275_4333	Chr01	53387127	53391298	10.875	3.31582	3064	Glyma.01G200100	nitrate transporter 1.5	AT1G32450	NRT1.5
EM-WRI1-Gmax275_4333	Chr01	53387127	53391298	10.875	3.31582	3064	Glyma.01G200200	plastidial pyruvate kinase 3	AT1G32440	PKp3
EM-WRI1-Gmax275_4340	Chr01	53402669	53403904	31.6402	5.14044	575	Glyma.01G200400	Peroxidase superfamily protein	AT2G35380
EM-WRI1-Gmax275_4349	Chr01	53476272	53477149	69.0945	9.09031	666	Glyma.01G201200	unknown protein; FUNCTIONS IN: molecular_function unknown; INVOLVED IN: biological_process unknown; LOCATED IN: chloroplast, chloroplast envelope; EXPRESSED IN: 23 plant structures; EXPRESSED DURING: 13 growth stages; Has 72 Blast hits to 72 proteins in 12 species: Archae - 0; Bacteria - 0; Metazoa - 0; Fungi - 0; Plants - 72; Viruses - 0; Other Eukaryotes - 0 (source: NCBI BLink).	AT3G59840
EM-WRI1-Gmax275_4349	Chr01	53476272	53477149	69.0945	9.09031	666	Glyma.01G201300	phosphoglucosamine mutase-related	AT5G18070	DRT101
EM-WRI1-Gmax275_4353	Chr01	53496191	53498416	94.9373	11.0327	1984	Glyma.01G202000	Haloacid dehalogenase-like hydrolase (HAD) superfamily protein	AT2G38740
EM-WRI1-Gmax275_4358	Chr01	53531825	53532697	102.147	10.6323	287	Glyma.01G202600	RNA helicase, putative	AT5G47010	UPF1, LBA1, ATUPF1
EM-WRI1-Gmax275_4360	Chr01	53547520	53549035	47.2584	6.93039	704	Glyma.01G202700	SU(VAR)3-9 homolog 6	AT2G22740	SUVH6, SDG23
EM-WRI1-Gmax275_4374	Chr01	53607503	53608010	50.7599	6.28309	228	Glyma.01G203200	Protein of unknown function (DUF581)	AT5G47060
EM-WRI1-Gmax275_4386	Chr01	53632460	53633999	162.662	13.6105	696	Glyma.01G203300	SBP (S-ribonuclease binding protein) family protein	AT1G32740
EM-WRI1-Gmax275_4395	Chr01	53667589	53668581	18.3401	4.24084	484	Glyma.01G203500	Protein kinase superfamily protein	AT5G47070
EM-WRI1-Gmax275_4397	Chr01	53669586	53670367	53.6596	7.64089	564	Glyma.01G203500	Protein kinase superfamily protein	AT5G47070
EM-WRI1-Gmax275_4402	Chr01	53695047	53695633	29.603	5.35319	252	Glyma.01G204000	glycine-rich protein	AT4G17620
EM-WRI1-Gmax275_4431	Chr01	53792805	53793614	175.464	13.8672	365	Glyma.01G205400	Ribosomal protein L19 family protein	AT4G17560
EM-WRI1-Gmax275_4432	Chr01	53793942	53794903	18.4036	4.37118	623	Glyma.01G205400	Ribosomal protein L19 family protein	AT4G17560
EM-WRI1-Gmax275_4436	Chr01	53802257	53803101	28.1642	5.15898	298	Glyma.01G205500	unknown protein; Has 30201 Blast hits to 17322 proteins in 780 species: Archae - 12; Bacteria - 1396; Metazoa - 17338; Fungi - 3422; Plants - 5037; Viruses - 0; Other Eukaryotes - 2996 (source: NCBI BLink).	AT4G17540
EM-WRI1-Gmax275_4441	Chr01	53810928	53812059	36.8971	6.18357	608	Glyma.01G205600	unknown protein; Has 30201 Blast hits to 17322 proteins in 780 species: Archae - 12; Bacteria - 1396; Metazoa - 17338; Fungi - 3422; Plants - 5037; Viruses - 0; Other Eukaryotes - 2996 (source: NCBI BLink).	AT4G17540
EM-WRI1-Gmax275_4446	Chr01	53818745	53819707	32.2644	5.62978	489	Glyma.01G205800	unknown protein; FUNCTIONS IN: molecular_function unknown; INVOLVED IN: biological_process unknown; LOCATED IN: cellular_component unknown; BEST Arabidopsis thaliana protein match is: unknown protein (TAIR:AT4G16840.1); Has 30201 Blast hits to 17322 proteins in 780 species: Archae - 12; Bacteria - 1396; Metazoa - 17338; Fungi - 3422; Plants - 5037; Viruses - 0; Other Eukaryotes - 2996 (source: NC…	AT2G35658
EM-WRI1-Gmax275_4448	Chr01	53826171	53827804	14.7618	3.5395	970	Glyma.01G205900	alpha/beta-Hydrolases superfamily protein	AT4G16820	PLA-I{beta]2
EM-WRI1-Gmax275_4456	Chr01	53861319	53864410	330.014	24.2536	2099	Glyma.01G206200	ubiquitin C-terminal hydrolase 3	AT4G17510	UCH3
EM-WRI1-Gmax275_4456	Chr01	53861319	53864410	330.014	24.2536	2099	Glyma.01G206300	receptor-like protein kinase 1	AT5G60900	RLK1
EM-WRI1-Gmax275_4456	Chr01	53861319	53864410	330.014	24.2536	2099	Glyma.01G206400	receptor-like protein kinase 1	AT5G60900	RLK1
EM-WRI1-Gmax275_4459	Chr01	53866753	53869634	43.1286	6.76814	2168	Glyma.01G206400	receptor-like protein kinase 1	AT5G60900	RLK1
EM-WRI1-Gmax275_4459	Chr01	53866753	53869634	43.1286	6.76814	2168	Glyma.01G206500	receptor-like protein kinase 1	AT5G60900	RLK1
EM-WRI1-Gmax275_4467	Chr01	53888968	53890232	87.9242	9.92249	767	Glyma.01G206700	ethylene responsive element binding factor 5	AT5G47230	ERF5, ATERF-5, ATERF5
EM-WRI1-Gmax275_4469	Chr01	53894114	53896541	11.9889	3.04898	952	Glyma.01G206800	nudix hydrolase homolog 8	AT5G47240	atnudt8, NUDT8
EM-WRI1-Gmax275_4469	Chr01	53894114	53896541	11.9889	3.04898	952	Glyma.01G206900	nudix hydrolase homolog 8	AT5G47240	atnudt8, NUDT8
EM-WRI1-Gmax275_4473	Chr01	53906326	53907613	14.762	3.76062	640	Glyma.01G207000	PPPDE putative thiol peptidase family protein	AT5G47310
EM-WRI1-Gmax275_4474	Chr01	53907709	53910290	31.8281	5.62129	2160	Glyma.01G207100	RING/U-box superfamily protein	AT5G53110
EM-WRI1-Gmax275_4473	Chr01	53906326	53907613	14.762	3.76062	640	Glyma.01G207100	RING/U-box superfamily protein	AT5G53110
EM-WRI1-Gmax275_4477	Chr01	53912601	53913160	16.7153	3.74881	393	Glyma.01G207200	alpha/beta-Hydrolases superfamily protein	AT3G60340
EM-WRI1-Gmax275_4491	Chr01	53989075	53989811	13.7515	3.81328	528	Glyma.01G208100	ATP binding;leucine-tRNA ligases;aminoacyl-tRNA ligases;nucleotide binding;ATP binding;aminoacyl-tRNA ligases	AT1G09620
EM-WRI1-Gmax275_4505	Chr01	54024239	54025000	83.0299	9.31461	413	Glyma.01G208600	G2484-1 protein	AT4G17330	ATG2484-1, G2484-1
EM-WRI1-Gmax275_4509	Chr01	54036673	54037208	31.4826	5.77953	355	Glyma.01G208600	G2484-1 protein	AT4G17330	ATG2484-1, G2484-1
EM-WRI1-Gmax275_4507	Chr01	54032217	54033402	20.7966	4.60234	564	Glyma.01G208600	G2484-1 protein	AT4G17330	ATG2484-1, G2484-1
EM-WRI1-Gmax275_4513	Chr01	54048467	54051450	63.0149	7.85111	391	Glyma.01G208800	Matrixin family protein	AT4G16640
EM-WRI1-Gmax275_4518	Chr01	54057500	54058385	10.6881	3.27803	689	Glyma.01G209000	Nodulin MtN21 /EamA-like transporter family protein	AT5G47470
EM-WRI1-Gmax275_4522	Chr01	54068772	54070167	23.2288	4.95612	390	Glyma.01G209100	C2H2-like zinc finger protein	AT3G60580
EM-WRI1-Gmax275_4536	Chr01	54108466	54109440	13.9879	3.52658	787	Glyma.01G209500	Pectin lyase-like superfamily protein	AT5G47500
EM-WRI1-Gmax275_4540	Chr01	54118294	54119313	15.0506	3.97524	407	Glyma.01G209600	Nucleotide-diphospho-sugar transferases superfamily protein	AT4G16600
EM-WRI1-Gmax275_4554	Chr01	54149566	54150206	85.2228	9.67254	277	Glyma.01G210000
EM-WRI1-Gmax275_4554	Chr01	54149566	54150206	85.2228	9.67254	277	Glyma.01G210100	plant VAP homolog 12	AT2G45140	PVA12
EM-WRI1-Gmax275_4567	Chr01	54187237	54188944	15.0096	3.75968	412	Glyma.01G210500	nitrate transporter 1.1	AT1G12110	NRT1.1, CHL1-1, NRT1, B-1, ATNRT1, CHL1
EM-WRI1-Gmax275_4583	Chr01	54264042	54265618	22.5828	4.36339	525	Glyma.01G211000	Glycosyl hydrolases family 32 protein	AT1G12240	ATBETAFRUCT4, VAC-INV
EM-WRI1-Gmax275_4597	Chr01	54305189	54306279	28.1949	5.51634	867	Glyma.01G211700	Calcium-binding EF-hand family protein	AT1G12310
EM-WRI1-Gmax275_4610	Chr01	54366018	54368129	25.039	4.78593	614	Glyma.01G212100	Protein of unknown function (DUF1442)	AT3G60780
EM-WRI1-Gmax275_4634	Chr01	54412169	54412721	28.0481	4.84157	289	Glyma.01G212800	ACT domain repeat 8	AT1G12420	ACR8
EM-WRI1-Gmax275_4637	Chr01	54426698	54428771	78.3663	8.42792	659	Glyma.01G212900	Double Clp-N motif protein	AT4G12060
EM-WRI1-Gmax275_4637	Chr01	54426698	54428771	78.3663	8.42792	659	Glyma.01G213000	MATE efflux family protein	AT4G22790
EM-WRI1-Gmax275_4645	Chr01	54467721	54469137	13.9897	3.75768	826	Glyma.01G213300	unknown protein; FUNCTIONS IN: molecular_function unknown; INVOLVED IN: biological_process unknown; LOCATED IN: chloroplast; EXPRESSED IN: 20 plant structures; EXPRESSED DURING: 13 growth stages; CONTAINS InterPro DOMAIN/s: Protein of unknown function DUF2499 (InterPro:IPR019634); Has 319 Blast hits to 317 proteins in 103 species: Archae - 0; Bacteria - 147; Metazoa - 0; Fungi - 0; Plants - 64; V…	AT4G22830
EM-WRI1-Gmax275_4649	Chr01	54475840	54477099	47.12	6.59698	492	Glyma.01G213500	SNARE associated Golgi protein family	AT1G12450
EM-WRI1-Gmax275_4659	Chr01	54485860	54489976	61.4745	7.52653	3689	Glyma.01G213600	Leucine-rich repeat protein kinase family protein	AT1G12460
EM-WRI1-Gmax275_4659	Chr01	54485860	54489976	61.4745	7.52653	3689	Glyma.01G213700	ACC synthase 10	AT1G62960	ACS10
[truncated: 14,692 more rows]

## Sheet: WRI1-EM Bound GO Enrichment
INDEX	Enriched GO Terms of WRI1 Bound Genes at the EM Stage
[truncated: 35 more rows]

[truncated: 4 more sheets: Co-expressed genes, Co-expressed GO Enrichment, WRI1-EM Direct Target Genes, WRI1-EM GO Enrichment]
