# Supplementary material for: Genome-wide profiling of soybean WRINKLED1 transcription factor binding sites provides insight into seed storage lipid biosynthesis
Source: Proc Natl Acad Sci U S A. 2024 Oct 30;121(45):e2415224121. doi: 10.1073/pnas.2415224121 (PMC11551420; doi:10.1073/pnas.2415224121)
Supplement: Supplementary file 3 — Dataset S02 (XLSX) [file pnas.2415224121.sd02.xlsx]

## Sheet: Index
DATASET S2 - ChIP-Seq Quality Parameters
ENCODE Data Quality Metrics for ChIP-Seq Experiments.
Data quality metrics including number of reads, library complexity, strand cross-correlation analysis, irreproducible discovery rate and number of peaks identified using various algorithms and significance thresholds.
Reproducibility of ChIP-Seq Experiments
Plots showing consitency of the data from WRI1-EM ChIP-Seq data
Evaluation α-WRI1 anitbody binding affinity
Experiment that evaluated the binding affinity of α-WRI1 against the WRI1 antigen

## Sheet: ENCODE Summary
ENCODE Data Quality Metrics for ChIP-Seq Experiments.
	Number of Chip-Seq Reads			Library Complexity		Strand Cross-Correlation CoefficientƗ		Number of Peaks Identified
	raw	uniquely mappable	non-redundant uniquely mapped	Non-redundant fraction (NRF)*	Complexity	Normalized (NSC)ǂ	Relative (RSC)§	MACS (FDR 0.01)	Reproducible Peaks (IDR < 0.01)
WRI1-EM ChIP-1	49631925	33256876	26898460	0.808809	Compliant	1.07	0.9	111037	14165
WRI1-EM ChIP-2	55006629	18437149	15428386	0.83681	Compliant	1.13	0.84	126346
WRI1-EM-Input-1	42551039	30085712	27866568	0.926239	Ideal
WRI1-EM-Input-2	39178433	28000345	27397314	0.978463	Ideal
WRI1-COT ChIP-1	26721207	16660096	14847191	0.891183	Compliant	1.06	0.6	153151	3029
WRI1-COT ChIP-2	21357890	14451981	13044820	0.902632	Compliant	1.04	0.42	262076
WRI1-COT-Input-1	51156333	36748786	32211243	0.876525	Compliant
WRI1-COT-Input-2	38354757	27485480	24694896	0.898471	Compliant
Quality-Control Metrics
Non-redundant fraction (NRF)		Strand Cross-Correlation Coefficient
NRF > 0.9	Ideal	NSC > 1.05		Pass
0.8 ≤ NRF ≤ 0.9	Compliant
0.5 ≤ NRF < 0.8	Acceptable	RSC > 0.8		Pass
NRF < 0.5	Concerning
* Non-redundant fraction (NRF): measure of the library complexity. Ratio between the number of genomic positions that reads map uniquely to and the total number of uniquely mappable reads
Ɨ Strand Cross-Correlation Coefficient: measure of the degree of clustering of the immunoprecipitated fragments at the protein binding sites. Computation of the Pearson correlation between the Watson and the Crick strands, as a function of the shift (k) applied to one of the strand.
ǂ Normalized strand cross-correlation coefficient (NSC): ratio between the cross-correlation at the fragment length and the background cross-correlation.
§ Relative strand cross-correlation coefficient: ratio between cross-correlation at the fragment length and the cross-correlation at the read length.
Strand Cross-Correlation Profiles for the ChIP-Seq Experiments.
Strand cross-correlation profiles of the ChIP-Seq samples for WRI1 on embryos at the early maturation (EM) and cotyledon (COT) stage.
A. WRI1-EM ChIP-Seq
B. WRI1-COT ChIP-Seq

## Sheet: IDR
Reproducibility of ChIP-Seq Experiments
Reproducibility of ChIP-Seq Experiments
Plots showing consitency of WRI1-EM (A) ChIP-Seq replicates. The data from WRI1-COT (B) showed reproducibility of peaks despite failing to pass the ENCODE quality metrics. Each plot shows the correlation between the peak scores in biological replicate 1 (x axis) versus biological replicate 2 (y axis). Reproducible peaks that passed the IDR threshold (0.01) are colored in black and peaks that do n…

## Sheet: Western
Evaluation α-WRI1 antibody binding affinity
Evaluation of anti-WRI1 antibody affinity
Western blots with showing the affinity of the α-WRI1 to the antigen fused with a GST tag used to generate the WRI1 antibody but not the negative control (GST tag).
