# Supplementary material for: Genome-wide profiling of soybean WRINKLED1 transcription factor binding sites provides insight into seed storage lipid biosynthesis
Source: Proc Natl Acad Sci U S A. 2024 Oct 30;121(45):e2415224121. doi: 10.1073/pnas.2415224121 (PMC11551420; doi:10.1073/pnas.2415224121)
Supplement: Supplementary file 4 — Dataset S03 (XLSX) [file pnas.2415224121.sd03.xlsx]

## Sheet: Index
DATASET S3 - Differentially Expressed Genes in Arabidopsis
Click on the buttons below to view the list of genes and GO term enrichment for up and down regulated genes
GmWRI1 Overexpressing Datasets
Differentially expressed genes and enriched GO terms for genes identified by overexpressing GmWRI1 in Arabidopsis leaf protoplasts
Up regulated genes	Down-regulated genes
GO enriched terms	No enriched GO Term
atwri1 Knock-out Datasets
Differentially expressed genes and enriched GO terms for genes identified by knocking down AtWRI1 in Arabidopsis embryos
Up regulated genes	Down-regulated genes
No enriched GO Term	GO enriched terms
Motif enrichment analysis
Homer hypergeometric analyses in regions around the transcription start site (TSS) of WRI1 directly regulated genes in Arabidopsis
Summary of motif enrichment analysis

## Sheet: WRI1-OEX.UP.Anno
INDEX		Up-regulated Genes in GmWRI1 Overexpressing Cells
Genes significantly up regulated in arabidopsis leaf protoplasts transfected with a p35S:GmWRI1 construct when compared to protoplasts transfected with p35S:mCherry construct. (logFC > 1 & FDR <= 0.05)
* Log2 fold change (logFC) between Arabidopsis leaf protoplasts transfected with p35S:WRI1 and p35S:mCherry and associated false discovery rate (FDR) from differential expression analysis (edgeR).
Gene synonym and annotation are from TAIR10.
TAIR10 id	TAIR10 synonym	TAIR10 Annotation	logFC p35s:GmWRI1/p35s:mCherry *	FDR p35s:GmWRI1/p35s:mCherry *
AT1G01090	PDH-E1 ALPHA	dehydrogenase E1 component domain containing protein, expressed	2.96651	2.45e-140
AT1G01130		CAMK_KIN1/SNF1/Nim1_like.15 - CAMK includes calcium/calmodulin depedent protein kinases, expressed	1.44566	0.0189995
AT1G01300		aspartic proteinase, putative, expressed	3.18098	1.75e-29
AT1G01430	TBL25	expressed protein	3.61225	1.7e-17
AT1G01570		fringe-related protein, putative, expressed	1.6768	0.0130985
AT1G01860	PFC1	dimethyladenosine transferase, putative, expressed	1.76812	1.57e-05
AT1G01970		PPR repeat domain containing protein, putative, expressed	2.21759	3.18e-19
AT1G02150		PPR repeat domain containing protein, putative, expressed	1.32907	4.88e-16
AT1G02280	ATTOC33, PPI1, TOC33	translocase of chloroplast 34, putative, expressed	1.21976	9.24e-11
AT1G02816		expressed protein	1.29396	1.22e-10
AT1G02970	ATWEE1, WEE1	wee1-like protein kinase, putative, expressed	6.1277	1.63e-31
AT1G03070		transmembrane BAX inhibitor motif-containing protein, putative, expressed	2.07773	0.0001704
AT1G03106			1.95953	0.00179667
AT1G03210		phenazine biosynthesis protein, putative, expressed	2.85101	2.51e-28
AT1G03270		CBS domain containing protein, expressed	6.75139	1.19e-52
AT1G03360	ATRRP4, RRP4	exosome complex exonuclease rrp4, putative, expressed	1.57779	1.33e-06
AT1G03457		RNA recognition motif containing protein, putative, expressed	4.11926	2.48e-17
AT1G03470		KIP1, putative, expressed	2.46983	0.000259364
AT1G04310	ERS2	ethylene receptor, putative, expressed	1.84504	4.01e-06
AT1G04420		oxidoreductase, aldo/keto reductase family protein, putative, expressed	1.72178	7.94e-11
AT1G04550	BDL, IAA12	OsIAA10 - Auxin-responsive Aux/IAA gene family member, expressed	1.51083	4.12e-06
AT1G05010	ACO4, EAT1, EFE	1-aminocyclopropane-1-carboxylate oxidase protein, putative, expressed	1.29674	3.06e-24
AT1G05020		clathrin assembly protein, putative, expressed	1.3906	0.00567641
AT1G05160	ATKAO1, CYP88A3, KAO1	cytochrome P450, putative, expressed	1.8954	9.34e-11
AT1G05300	ZIP5	metal cation transporter, putative, expressed	1.07294	0.000124562
AT1G05410		expressed protein	1.56806	1.84e-15
AT1G05970		RNA-binding region RNP-1, putative, expressed	1.01954	0.0415147
AT1G06040	STO	B-box zinc finger family protein, putative, expressed	1.1279	1.99e-15
AT1G06520	ATGPAT1, GPAT1	glycerol-3-phosphate acyltransferase, putative, expressed	1.46305	3.69e-14
AT1G06680	OE23, OEE2, PSBP-1, PSII-P	PsbP, putative, expressed	1.44461	3.86e-26
AT1G06690		oxidoreductase, aldo/keto reductase family protein, putative, expressed	1.01373	4.69e-17
AT1G07040		expressed protein	1.04595	5.11e-21
AT1G07110	ATF2KP, F2KP, FKFBP	6PF-2-K/Fru-2,6-P2ASE liver isozyme, putative, expressed	1.45682	4.78e-43
AT1G07280		expressed protein	1.56505	2.82e-09
AT1G07290	GONST2	GDP-mannose transporter, putative, expressed	2.44971	0.000882108
AT1G07320	RPL4	ribosomal protein L4, putative, expressed	1.12887	0.000175333
AT1G07610	MT1C		1.08766	2.59e-17
AT1G07650		receptor-like protein kinase 2, putative, expressed	3.52397	5.11e-18
AT1G07750		cupin domain containing protein, expressed	1.30026	0.000159852
AT1G07985		expressed protein	6.81135	3.6e-09
AT1G08000	GATA10	GATA zinc finger domain containing protein, expressed	1.02944	1.2e-05
AT1G08090	ACH1, ATNRT2.1, ATNRT2:1, LIN1, NRT2, NRT2.1, NRT2:1, NRT2;1AT	transporter, major facilitator family, putative, expressed	1.93414	4.26e-09
AT1G08170		Core histone H2A/H2B/H3/H4 domain containing protein, putative, expressed	6.74101	4.25e-09
AT1G08260	ABO4, EMB142, EMB2284, EMB529, ESD7, POL2A, TIL1	POLE1 - Putative DNA polymerase epsilon catalytic subunit, expressed	1.46412	0.000451393
AT1G08390		OB-fold nucleic acid binding domain containing protein, putative, expressed	1.2843	0.0489423
AT1G09180	ATSAR1, ATSARA1A, SARA1A	miro, putative, expressed	1.47223	0.000891791
AT1G09380		integral membrane protein DUF6 containing protein, expressed	2.33734	1.1e-07
AT1G09510		NAD dependent epimerase/dehydratase family protein, putative, expressed	1.30714	0.000678298
AT1G09630	ATRAB-A2A, ATRAB11C, ATRABA2A, RAB-A2A, RAB11c	ras-related protein, putative, expressed	1.05363	6.79e-07
AT1G09660		KH domain containing protein, putative, expressed	1.62741	3.23e-06
AT1G10280		DNA binding protein, putative, expressed	1.05657	1.33e-06
AT1G10560	ATPUB18, PUB18	spotted leaf 11, putative, expressed	1.70422	2.82e-06
AT1G10670	ACLA-1	ATP-grasp domain containing protein, expressed	1.2743	1.47e-29
AT1G10910		PPR repeat domain containing protein, putative, expressed	1.09604	3.94e-08
AT1G10960	ATFD1, FD1	2Fe-2S iron-sulfur cluster binding domain containing protein, expressed	1.46926	1.68e-46
AT1G11090		lipase, putative, expressed	1.62342	9.29e-07
AT1G11545	XTH8	glycosyl hydrolases family 16, putative, expressed	6.71571	3.83e-08
AT1G11800		endonuclease/Exonuclease/phosphatase family protein, expressed	1.14068	0.0132343
AT1G11950		jmjC domain containing protein, expressed	3.10811	7.58e-34
AT1G12000		pyrophosphate--fructose 6-phosphate 1-phosphotransferase subunit beta, putative, expressed	3.15951	1.24e-100
AT1G12050		fumarylacetoacetase, putative, expressed	1.59227	6.35e-35
AT1G12200		flavin-containing monooxygenase family protein, putative, expressed	2.00465	5.24e-32
AT1G12230		transaldolase, putative, expressed	4.33423	5.38e-92
AT1G12250		thylakoid lumenal protein, putative, expressed	1.64796	1.96e-08
AT1G12330		expressed protein	2.34316	0.00565485
AT1G12380		expressed protein	4.79826	6.42e-34
AT1G12450		SNARE associated Golgi protein, putative, expressed	1.59952	3.5e-09
AT1G12550		erythronate-4-phosphate dehydrogenase domain containing protein, expressed	3.99544	1.43e-67
AT1G12805			7.88988	4.6e-15
AT1G12900	GAPA-2	glyceraldehyde-3-phosphate dehydrogenase, putative, expressed	1.49191	2.12e-22
AT1G12940	ATNRT2.5, NRT2.5	transporter, major facilitator family, putative, expressed	2.74967	2.92e-06
AT1G13170	ORP1D	oxysterol-binding protein, putative, expressed	1.47701	2.52e-08
AT1G13590	ATPSK1, PSK1	phytosulfokines precursor, putative, expressed	2.46567	0.00126138
AT1G13730		nuclear transport factor 2, putative, expressed	2.04674	2.77e-31
AT1G13820		hydrolase, alpha/beta fold family domain containing protein, expressed	1.38204	3.46e-13
AT1G13970		DUF1336 domain containing protein, expressed	1.78172	1.7e-05
AT1G14210		ribonuclease T2 family domain containing protein, expressed	4.87988	9.78e-16
AT1G14310		haloacid dehalogenase-like hydrolase domain-containing protein 3, putative, expressed	1.71332	1.59e-19
AT1G14455			6.84375	3.99e-09
AT1G14580		ZOS9-17 - C2H2 zinc finger protein, expressed	1.52688	9.69e-05
AT1G14620	DECOY	39S ribosomal protein L46, mitochondrial precursor, putative, expressed	1.00175	0.0220541
AT1G14970		growth regulator related protein, putative, expressed	1.67052	0.00419006
AT1G15040		transposon protein, putative, unclassified, expressed	1.40027	7.43e-11
AT1G15290		tetratricopeptide repeat domain containing protein, putative, expressed	3.54224	2.48e-84
AT1G15410		asp/Glu racemase, putative, expressed	1.77734	4.54e-10
AT1G15470		WD domain, G-beta repeat domain containing protein, expressed	1.00985	7.76e-06
AT1G15500	ATNTT2	plastidic ATP/ADP-transporter, putative, expressed	1.11018	4.64e-21
AT1G15820	CP24, LHCB6	chlorophyll A-B binding protein, putative, expressed	1.25507	8.24e-06
AT1G15980	NDF1, NDH48	expressed protein	1.34546	0.000360692
AT1G16460	ATMST2, ATRDH2, MST2, RDH2, ST2, STR2	rhodanese-like domain containing protein, putative, expressed	1.71165	1.13e-40
AT1G16500		expressed protein	2.10918	1.59e-11
AT1G16520		expressed protein	2.07917	1.16e-17
AT1G16530	ASL9, LBD3	DUF260 domain containing protein, putative, expressed	4.04379	1.09e-13
AT1G16880		uridylyltransferase-related, putative, expressed	1.63874	2.06e-35
AT1G17050	SPS2	polyprenyl synthetase, putative, expressed	1.10934	4.14e-21
AT1G17100		SOUL heme-binding protein, putative, expressed	1.83123	3.17e-60
AT1G17220	FUG1	translation initiation factor IF-2, chloroplast precursor, putative, expressed	1.86645	5.58e-68
AT1G17630		pentatricopeptide, putative, expressed	1.896	2.86e-05
AT1G17640		RNA recognition motif containing protein, expressed	2.66346	2.3e-08
AT1G17820		expressed protein	1.15405	9.9e-22
AT1G17960		threonyl-tRNA synthetase, mitochondrial precursor, putative, expressed	1.85643	0.00109506
AT1G18060		expressed protein	1.37454	9.25e-11
AT1G18265		expressed protein	6.34327	3.29e-07
AT1G18360		monoglyceride lipase, putative, expressed	2.83601	1.19e-24
AT1G18940		nodulin, putative, expressed	2.19496	1.38e-20
AT1G19230		ferric reductase, putative, expressed	3.11581	1.72e-20
AT1G19250	FMO1	flavin-containing monooxygenase family protein, putative, expressed	3.10104	8.93e-29
AT1G19350	BES1, BZR2	BES1/BZR1 homolog protein, putative, expressed	1.16014	0.00459312
AT1G19640	JMT	SAM dependent carboxyl methyltransferase, putative, expressed	2.84386	8.21e-05
AT1G19710		glycosyl transferase, group 1 domain containing protein, expressed	1.37204	0.0171866
AT1G19715		jacalin-like lectin domain containing protein, expressed	1.69973	6.92e-07
AT1G19720		calreticulin family protein, expressed	1.40239	1.4e-08
AT1G20060		kinesin motor domain containing protein, putative, expressed	1.9992	7.84e-14
AT1G20070			1.3976	1.15e-07
AT1G20330	CVP1, FRL1, SMT2	C-methyltransferase, putative, expressed	1.33843	1.87e-24
AT1G20340	DRT112, PETE2	plastocyanin, chloroplast precursor, putative, expressed	1.86419	5.49e-33
AT1G20380		OsPOP1 - Putative Prolyl Oligopeptidase homologue, expressed	1.84501	8.77e-12
AT1G20470		OsSAUR53 - Auxin-responsive SAUR gene family member, expressed	4.15613	3.33e-12
AT1G20480		AMP-binding domain containing protein, expressed	4.55312	1.46e-54
AT1G20560	AAE1	AMP-binding enzyme, putative, expressed	2.18476	1.84e-42
AT1G20950		pyrophosphate--fructose 6-phosphate 1-phosphotransferase subunit alpha, putative, expressed	3.62623	2.94e-73
AT1G21350		peroxiredoxin, putative, expressed	1.53877	6.28e-05
AT1G21370		expressed protein	2.23591	4.5e-41
AT1G21440		carboxyvinyl-carboxyphosphonate phosphorylmutase, putative, expressed	3.97101	5.17e-09
AT1G21560		expressed protein	2.7995	3.24e-09
AT1G21690	EMB1968, RFC4	RFC4 - Putative clamp loader of PCNA, replication factor C subunit 4, expressed	1.99037	2.94e-12
AT1G21695		expressed protein	1.36364	0.00363196
AT1G21730		kinesin motor domain containing protein, putative, expressed	1.08663	5.68e-06
AT1G21780		C3-BTB1 - Bric-a-Brac, Tramtrack, Broad Complex BTB domain with C3 subfamily conserved sequence, expressed	1.03848	5.95e-13
AT1G21790		expressed protein	1.93852	4.35e-24
AT1G21920		MORN repeat domain containing protein, expressed	1.24732	4.15e-16
AT1G21970	EMB 212, EMB212, LEC1, NF-YB9	histone-like transcription factor and archaeal histone, putative, expressed	3.90082	5.74e-07
AT1G22170		phosphoglycerate mutase, putative, expressed	3.46236	8.11e-29
AT1G22470		expressed protein	6.09107	4.12e-17
AT1G22590	AGL87		7.64182	5.09e-119
AT1G22590	AGL87	OsMADS88 - MADS-box family gene with M-gamma type-box, expressed	7.64182	5.09e-119
AT1G22630		expressed protein	3.05743	1.02e-15
AT1G23010	LPR1	multicopper oxidase domain containing protein, expressed	4.17214	2.02e-30
AT1G23080	ATPIN7, PIN7	auxin efflux carrier component, putative, expressed	7.6025	2.5e-15
AT1G23200		pectinesterase, putative, expressed	1.18871	0.0405624
AT1G23205		invertase/pectin methylesterase inhibitor family protein, putative, expressed	5.2687	1.06e-14
AT1G23750		DNA-binding protein-related, putative, expressed	1.2954	0.00035571
AT1G23800	ALDH2B, ALDH2B7	aldehyde dehydrogenase, putative, expressed	2.20972	2.73e-86
AT1G23820	SPDS1	spermidine synthase, putative, expressed	1.73762	1.44e-47
AT1G23880		NHL repeat-containing protein, putative, expressed	1.08614	0.0355553
AT1G23980		RING-H2 finger protein, putative, expressed	1.73638	0.00269922
AT1G24095		retrotransposon protein, putative, unclassified, expressed	1.15137	4.45e-06
AT1G24147			1.61424	0.000917221
AT1G24360		3-oxoacyl-reductase, chloroplast precursor, putative, expressed	3.38442	3.23e-169
AT1G25320		expressed protein	2.73442	8.07e-09
AT1G25350	OVA9	glutaminyl-tRNA synthetase, putative, expressed	1.28375	2.08e-24
AT1G26210	ATSOFL1, SOFL1		3.01951	4.54e-15
AT1G26220		acetyltransferase, GNAT family, putative, expressed	2.38888	3.35e-11
AT1G26260	CIB5	helix-loop-helix DNA-binding domain containing protein, expressed	2.95334	3.95e-14
AT1G26400		reticuline oxidase-like protein precursor, putative, expressed	3.27702	2.62e-26
AT1G26761		SET domain-containing protein, putative, expressed	3.68146	2.78e-10
AT1G26770	AT-EXP10, ATEXP10, ATEXPA10, ATHEXP ALPHA 1.1, EXP10, EXPA10	expansin precursor, putative, expressed	2.0881	3.13e-22
AT1G26840	ATORC6, ORC6	ORC6 - Putative origin recognition complex subunit 6, expressed	3.39896	6.93e-13
AT1G26920			1.23412	1.1e-11
AT1G27110		expressed protein	3.55573	7.75e-19
AT1G27120		galactosyltransferase family protein, putative, expressed	2.55549	2.58e-29
AT1G27440	ATGUT1, GUT2, IRX10	exostosin family domain containing protein, expressed	2.04448	3.44e-07
AT1G27950	LTPG1	LTPL80 - Protease inhibitor/seed storage/LTP family protein precursor, expressed	3.05467	1.69e-17
AT1G28030		oxidoreductase, 2OG-FeII oxygenase domain containing protein, putative, expressed	7.92075	1.65e-51
AT1G28330	DRM1, DYL1	auxin-repressed protein, putative, expressed	1.02306	0.0418107
AT1G28400			2.39749	1.22e-05
AT1G28560	SRD2	expressed protein	1.13742	0.00119976
AT1G28580		GDSL-like lipase/acylhydrolase, putative, expressed	1.94595	5.47e-22
AT1G28610		GDSL-like lipase/acylhydrolase, putative, expressed	1.52227	0.0278613
AT1G29040		expressed protein	1.16812	6.4e-12
AT1G29070		50S ribosomal protein, putative, expressed	1.65963	5.23e-17
AT1G29170	ATSCAR3, SCAR3, WAVE2	SCAR-like protein 2, putative, expressed	2.17784	0.000130592
AT1G30040	ATGA2OX2, GA2OX2	gibberellin 2-beta-dioxygenase, putative, expressed	1.34916	5.49e-23
AT1G30120	PDH-E1 BETA	transketolase, putative, expressed	5.8136	8.06269862081894e-310
AT1G30510	ATRFNR2, RFNR2	ferredoxin--NADP reductase, chloroplast precursor, putative, expressed	2.44802	2.7e-17
AT1G30740		reticuline oxidase-like protein precursor, putative, expressed	1.47879	0.023511
AT1G30825	ARPC2A, DIS2	actin-related protein 2/3 complex subunit 2, putative, expressed	1.07216	5.64e-06
AT1G30960		GTPase of unknown function domain containing protein, putative, expressed	2.00236	1.38e-13
AT1G31070	GlcNAc1pUT1	UTP--glucose-1-phosphate uridylyltransferase, putative, expressed	2.27486	4.5e-24
AT1G31330	PSAF	photosystem I reaction center subunit III, chloroplast precursor, putative, expressed	1.20951	2.46e-17
AT1G31812	ACBP, ACBP6	acyl CoA binding protein, putative, expressed	1.97281	7.54e-44
AT1G31850		methyltransferase, putative, expressed	2.37174	1.82e-15
AT1G31920		pentatricopeptide, putative, expressed	1.60575	0.000115877
AT1G32060	PRK	phosphoribulokinase/Uridine kinase family protein, expressed	2.65674	5.02e-50
AT1G32080		lrgB-like family protein, expressed	1.94613	2.21e-22
AT1G32090		early-responsive to dehydration protein-related, putative, expressed	1.01295	1.59e-17
AT1G32120		plant viral response family protein, putative, expressed	1.11267	1.32e-11
AT1G32220		NAD dependent epimerase/dehydratase family protein, putative, expressed	1.71417	1.22e-34
AT1G32400	TOM2A	tetraspanin family protein, putative, expressed	1.00346	2.81e-15
AT1G32440	PKp3	pyruvate kinase, putative, expressed	2.0019	7.03e-45
AT1G32540	LOL1	LSD1 zinc finger domain containing protein, expressed	2.71867	1.78e-14
AT1G32760		glutaredoxin, putative, expressed	5.64307	6.02e-11
AT1G33240	AT-GTL1, AT-GTL2, GTL1	expressed protein	1.60297	6.03e-12
AT1G33265		expressed protein	3.95742	3.74e-68
AT1G34430	EMB3003	2-oxo acid dehydrogenases acyltransferase domain containing protein, expressed	8.94819	0
AT1G34770		MAGE-8 antigen-related, putative, expressed	3.65019	2.75e-29
AT1G35230	AGP5		1.18388	2.38e-09
AT1G35420		dienelactone hydrolase family protein, expressed	1.65086	2.63e-08
AT1G35680		50S ribosomal protein L21, chloroplast precursor, putative, expressed	1.5462	1.11e-09
AT1G35710		receptor-like protein kinase precursor, putative, expressed	1.26789	0.000919188
AT1G36060		ethylene-responsive transcription factor, putative, expressed	6.8666	1.5e-09
AT1G36180	ACC2	acetyl-CoA carboxylase, putative, expressed	2.71954	1.5e-31
AT1G42960		expressed protein	2.38119	4.36e-62
AT1G42970	GAPB	glyceraldehyde-3-phosphate dehydrogenase, putative, expressed	2.5106	9.87e-93
AT1G44000		senescence-inducible chloroplast stay-green protein 1, putative, expressed	1.01579	0.000698695
AT1G44100	AAP5	amino acid transporter, putative, expressed	1.89089	1.6e-11
AT1G44575	NPQ4, PSBS	chlorophyll A-B binding protein, putative, expressed	1.09012	5.4e-18
AT1G44760		universal stress protein domain containing protein, putative, expressed	1.87948	0.00724953
AT1G45110		tetrapyrrole methylase family protein, putative, expressed	1.20145	0.0226895
AT1G45170		DANA2, putative, expressed	1.10965	1.48e-06
AT1G47290	3BETAHSD/D1, AT3BETAHSD/D1	sterol-4-alpha-carboxylate 3-dehydrogenase, decarboxylating, putative, expressed	3.0389	2.75e-70
AT1G47540			6.7274	3.16e-08
AT1G47580		pentatricopeptide, putative, expressed	7.74277	1.14e-13
AT1G47760	AGL102	OsMADS23 - MADS-box family gene with MIKCc type-box, expressed	7.77763	3.24e-11
AT1G47840	HXK3	hexokinase, putative, expressed	10.4565	2.59e-72
AT1G48310	CHA18, CHR18	SNF2 family N-terminal domain containing protein, expressed	1.46516	1.2e-11
AT1G48550			1.30767	2.51e-11
AT1G48560			1.17955	6.66e-05
AT1G48580		expressed protein	2.64509	4.17e-07
AT1G48605	ATHAL3B, HAL3, HAL3B	phosphopantothenoylcysteine decarboxylase, putative, expressed	1.45478	1.91e-05
AT1G48840		expressed protein	1.43788	4.51e-13
AT1G49010		MYB_Al protein, putative, expressed	3.86812	1.71e-23
AT1G49650		gibberellin receptor GID1L2, putative, expressed	1.56995	0.000188223
AT1G49780	PUB26	U-box domain-containing protein, putative, expressed	1.09554	0.000637938
AT1G49840		expressed protein	3.43814	4.95e-10
AT1G50010	TUA2	tubulin/FtsZ domain containing protein, putative, expressed	3.20954	7.62e-101
AT1G50430	7RED, DWF5, LE, PA, ST7R	delta14-sterol reductase, putative, expressed	1.33599	5.19e-29
AT1G50575		possible lysine decarboxylase domain containing protein, expressed	1.42767	0.00489829
AT1G50660		expressed protein	1.07487	1.15e-16
AT1G50790		expressed protein	1.14914	0.0351286
AT1G50900		expressed protein	2.17222	0.000112338
AT1G51130		expressed protein	1.40886	4.81e-05
AT1G51170		AGC_PVPK_like_CDK8.1 - ACG kinases include homologs to PKA, PKG and PKC, expressed	2.49954	5.35e-14
AT1G51430			1.89591	5.41e-11
AT1G51570		anthranilate phosphoribosyltransferase, putative, expressed	3.13908	2.33e-36
AT1G51580		KH domain-containing protein, putative, expressed	1.58857	2.35e-20
AT1G51670			1.34643	4.69e-05
AT1G52080	AR791	AR791, putative, expressed	1.07171	2.91e-11
AT1G52230	PSAH-2, PSAH2, PSI-H	expressed protein	2.36323	3e-05
AT1G52370		ribosomal protein L22, putative, expressed	1.1458	1.07e-12
AT1G52410	TSA1		2.24316	1.1e-07
AT1G52670			5.61083	4.54e-269
AT1G52770		BTBN2 - Bric-a-Brac, Tramtrack, Broad Complex BTB domain with non-phototropic hypocotyl 3 NPH3 and coiled-coil domains, expressed	3.55079	5.84e-16
AT1G52870		peroxisomal membrane protein, putative, expressed	1.48211	2.89e-27
AT1G52905			1.95928	0.00279
AT1G53025		ubiquitin-conjugating enzyme domain containing protein, expressed	1.25352	3.37e-07
AT1G53040		hydrolase, acting on carbon-nitrogen, putative, expressed	1.56225	5.86e-06
AT1G53050		protein kinase family protein, putative, expressed	1.43955	6.24e-27
AT1G53100		glycosyltransferase family protein, putative, expressed	2.03851	0.00045481
AT1G53170	ATERF-8, ATERF8, ERF8	AP2 domain containing protein, expressed	5.34801	3.18e-07
AT1G53230	TCP3	TCP family transcription factor, putative, expressed	1.84736	2.62e-31
AT1G53240	mMDH1	lactate/malate dehydrogenase, putative, expressed	1.41024	5.58e-49
AT1G53280		DJ-1 family protein, putative, expressed	1.90871	1.35e-30
AT1G53300	TTL1	TTL1, putative, expressed	1.21712	7.36e-06
AT1G53520		chalcone isomerase 3, putative, expressed	6.94679	7.93e-28
AT1G54030	MVP1	GDSL-like lipase/acylhydrolase, putative, expressed	1.75368	4.75e-30
AT1G54100	ALDH7B4	aldehyde dehydrogenase, putative, expressed	1.82242	8.54e-63
AT1G54580	ACP2	acyl carrier protein, putative, expressed	4.9187	4.54e-261
AT1G54630	ACP3	acyl carrier protein, putative, expressed	3.04602	8.3e-154
AT1G54730		transporter family protein, putative, expressed	2.35408	1.63e-07
AT1G54830	NF-YC3	core histone H2A/H2B/H3/H4, putative, expressed	1.63189	3.92e-27
AT1G55120	AtcwINV3, ATFRUCT5, FRUCT5	glycosyl hydrolases, putative, expressed	1.49153	2e-11
AT1G55210		dirigent, putative, expressed	1.04862	3.23e-16
AT1G55360		carboxyl-terminal peptidase, putative, expressed	1.60078	0.0064008
AT1G55480	ZKT	SHOOT1 protein, putative, expressed	1.01302	1.67e-10
AT1G55550		kinesin motor domain containing protein, putative, expressed	1.7981	4.7e-07
AT1G55890		pentatricopeptide containing protein, putative, expressed	1.05852	1.22e-08
AT1G56080		expressed protein	1.30635	2.67e-09
AT1G56120		SHR5-receptor-like kinase, putative, expressed	1.9259	0.000507295
AT1G56190		phosphoglycerate kinase protein, putative, expressed	2.66808	1.22e-48
AT1G56220		auxin-repressed protein, putative, expressed	1.05131	9.04e-05
AT1G56500		HAD-superfamily hydrolase, subfamily IA, variant 3 containing protein, expressed	1.81262	4.8e-29
AT1G57540		expressed protein	1.46982	0.00449906
AT1G57790		OsFBX292 - F-box domain containing protein, expressed	2.46703	0.000205821
AT1G58350	ZW18	serine esterase family protein, putative, expressed	1.53575	1.2e-09
AT1G58360	AAP1, NAT2	amino acid transporter, putative, expressed	3.93091	5.24e-28
AT1G58440	SQE1, XF1	squalene monooxygenase, putative, expressed	2.53921	1.15e-40
AT1G60160		potassium transporter, putative, expressed	1.12598	0.0237432
AT1G60190		spotted leaf 11, putative, expressed	1.24827	5.17e-09
AT1G60220	OTS1, ULP1D	ulp1 protease family protein, putative, expressed	1.26446	2.31e-18
AT1G60230		radical SAM enzyme, putative, expressed	1.33992	0.000620366
AT1G60550	DHNS, ECHID	enoyl-CoA hydratase/isomerase family protein, putative, expressed	1.46459	7.01e-06
AT1G60600	ABC4	prenyltransferase, putative, expressed	2.12687	0.00018402
AT1G60770		pentatricopeptide repeat domain containing protein, putative, expressed	1.10444	6.44e-05
AT1G60790	TBL2	expressed protein	2.61167	2.63e-29
AT1G60810	ACLA-2	ATP-grasp domain containing protein, expressed	7.6199	2.36e-74
AT1G60950	ATFD2, FED A	2Fe-2S iron-sulfur cluster binding domain containing protein, expressed	1.79432	4.85e-44
AT1G60990		aminomethyltransferase, putative, expressed	1.16638	0.000215971
AT1G61350		armadillo/beta-catenin repeat family protein, putative, expressed	1.80817	7.22e-20
AT1G61930		DUF584 domain containing protein, putative, expressed	5.33421	5.03e-11
AT1G62050		ankyrin repeat domain containing protein, expressed	1.07445	0.00737033
AT1G62330		growth regulator related protein, putative, expressed	2.85489	1.9e-22
AT1G62370		zinc finger, C3HC4 type family protein, expressed	1.23653	0.000657845
AT1G62570	FMO GS-OX4	flavin-containing monooxygenase family protein, putative, expressed	2.00743	3.83e-27
AT1G62630		disease resistance protein RPS2, putative, expressed	1.22403	0.0278222
AT1G62640	KAS III	3-oxoacyl-synthase III, chloroplast precursor, putative, expressed	5.36291	2.68e-159
AT1G62830	ATLSD1, ATSWP1, LDL1, LSD1, SWP1	amine oxidase, putative, expressed	2.15715	3.8e-14
AT1G62950		leucine-rich repeat transmembrane protein kinase, putative, expressed	1.43553	0.00354406
AT1G63050		O-acyltransferase, putative, expressed	2.27093	1.24e-28
AT1G63690	ATSPPL2, SPPL2	signal peptide peptidase-like 2B, putative, expressed	1.17358	3.86e-05
AT1G64090	RTNLB3	reticulon domain containing protein, putative, expressed	1.03917	2.32e-17
AT1G64190		6-phosphogluconate dehydrogenase, decarboxylating, putative, expressed	2.85617	9.42e-147
AT1G64510		ribosomal protein S6, putative, expressed	1.09622	0.000524838
AT1G64660	ATMGL, MGL	cystathionine gamma-synthase, putative, expressed	3.35802	1.41e-96
AT1G64680		expressed protein	1.32572	6.32e-07
AT1G64930	CYP89A7	transposon protein, putative, unclassified, expressed	1.65439	0.000270461
AT1G64970	G-TMT, TMT1, VTE4	Cyclopropane-fatty-acyl-phospholipid synthase, putative, expressed	1.46832	1.83e-14
AT1G64980		expressed protein	1.25132	0.00394227
AT1G65240		aspartic proteinase-like protein 2 precursor, putative, expressed	1.87182	7.4e-17
AT1G65500			1.89097	2.43e-23
AT1G65790	ARK1, RK1	serine/threonine-protein kinase receptor precursor, putative, expressed	3.2816	1.1e-08
AT1G65800	ARK2, RK2	serine/threonine-protein kinase receptor precursor, putative, expressed	1.5558	1.83e-34
AT1G65930	cICDH	dehydrogenase, putative, expressed	1.31897	3.02e-39
AT1G66130		uncharacterized oxidoreductase, putative, expressed	1.28995	1.69e-05
AT1G66250		glucan endo-1,3-beta-glucosidase precursor, putative, expressed	1.70241	1.47e-09
AT1G66390	ATMYB90, MYB90, PAP2	myb-like DNA-binding domain containing protein, putative, expressed	3.00938	9.37e-16
AT1G66430		kinase, pfkB family, putative, expressed	3.84265	1.05e-27
AT1G67080	ABA4	expressed protein	1.60652	0.0148317
AT1G67090	RBCS1A	ribulose bisphosphate carboxylase small chain, chloroplast precursor, putative, expressed	2.94527	1.42e-122
AT1G67100	LBD40	DUF260 domain containing protein, putative, expressed	6.54647	4.08e-71
AT1G67420		peptidase, putative, expressed	1.43999	1.03e-07
AT1G67650		signal recognition particle 72 kDa protein, putative, expressed	3.06741	1.89e-48
AT1G67680		signal recognition particle 72 kDa protein, putative, expressed	1.05615	5.34e-23
AT1G67810	SUFE2	Fe-S metabolism associated domain containing protein, expressed	2.10833	1.57e-11
AT1G68260		thioesterase family protein, putative, expressed	3.32688	5.28e-26
AT1G68360		ZOS1-03 - C2H2 zinc finger protein, expressed	3.62247	7.7e-07
AT1G68520		CCT/B-box zinc finger protein, putative, expressed	1.53777	0.00614223
AT1G68530	CER6, CUT1, G2, KCS6, POP1	3-ketoacyl-CoA synthase, putative, expressed	1.98676	2.83e-06
AT1G68590		plastid-specific 30S ribosomal protein 3, chloroplast precursor, putative, expressed	1.00108	0.0019757
AT1G68890		hydrolase, alpha/beta fold family domain containing protein, expressed	1.2813	0.00289909
AT1G68940		armadillo/beta-catenin repeat family protein, putative, expressed	1.49179	0.015107
AT1G69040	ACR4	ACT domain containing protein, expressed	1.80126	5.31e-09
AT1G69490	ANAC029, ATNAP, NAP	No apical meristem protein, putative, expressed	1.25089	5.73e-15
AT1G69530	AT-EXP1, ATEXP1, ATEXPA1, ATHEXP ALPHA 1.2, EXP1, EXPA1	expansin precursor, putative, expressed	2.45785	3e-42
AT1G69800		CBS domain containing membrane protein, putative, expressed	1.47321	6.79e-07
AT1G69910		protein kinase domain containing protein, expressed	1.98558	9.62e-07
AT1G69920	ATGSTU12, GSTU12	glutathione S-transferase GSTU6, putative, expressed	1.89123	2.85e-09
AT1G69935	SHW1	expressed protein	1.60095	2.83e-12
AT1G70070	EMB25, ISE2, PDE317	DSHCT domain containing protein, expressed	1.17588	7.1e-17
AT1G70360		OsFBO13 - F-box and other domain containing protein, expressed	1.52304	9.01e-05
AT1G70570		glycosyltransferase, putative, expressed	1.06992	6.02e-17
AT1G70580	AOAT2, GGT2	aminotransferase, classes I and II, domain containing protein, expressed	2.7824	4.94e-68
AT1G70670		caleosin related protein, putative, expressed	7.61497	1.62e-09
AT1G71695		peroxidase precursor, putative, expressed	1.23773	0.018819
AT1G71800	CSTF64	ESP1, putative, expressed	1.39551	8.89e-14
AT1G71880	ATSUC1, SUC1	sucrose transporter, putativ, expressed	1.03306	1.68e-18
AT1G71890	ATSUC5, SUC5	sucrose transporter, putativ, expressed	1.52907	0.00692513
AT1G72280	AERO1, ERO1	endoplasmic oxidoreductin-1 precursor, putative, expressed	2.00017	4.14e-50
AT1G72640		expressed protein	2.54207	2.75e-13
AT1G72820		mitochondrial carrier protein, putative, expressed	1.16392	0.0152567
AT1G73110		AAA-type ATPase family protein, putative, expressed	1.43413	1.42e-05
AT1G73170		uncharacterized protein ycf45, putative, expressed	1.21426	3.3e-15
AT1G73210		expressed protein	2.47495	1.55e-05
AT1G73410	ATMYB54, MYB54	MYB family transcription factor, putative, expressed	1.98462	1.88e-08
AT1G73700		MATE efflux family protein, putative, expressed	1.23943	0.0227032
AT1G73885		expressed protein	1.85551	8.42e-11
AT1G74030	ENO1	enolase, putative, expressed	2.66377	1.92e-129
AT1G74150		kelch motif family protein, putative, expressed	3.43909	1.95e-11
AT1G74190	AtRLP15, RLP15	leucine-rich repeat family protein, putative, expressed	4.23719	3.31e-11
AT1G74510		OsFBK10 - F-box domain and kelch repeat containing protein, expressed	1.43071	4.92e-20
AT1G74530		expressed protein	1.75811	6.35e-15
AT1G74600		pentatricopeptide, putative, expressed	1.17387	0.0214614
AT1G74690	IQD31	IQ calmodulin-binding motif family protein, putative, expressed	1.25142	1.63e-05
AT1G74720	QKY	anthranilate phosphoribosyltransferase, putative, expressed	1.81896	1.58e-23
AT1G74840		MYB family transcription factor, putative, expressed	1.70115	1.36e-22
AT1G74850	PTAC2	PPR repeat domain containing protein, putative, expressed	1.84344	1.15e-22
AT1G74960	ATKAS2, FAB1, KAS2	3-oxoacyl-synthase, putative, expressed	2.17711	5.97e-69
AT1G74990		zinc finger, C3HC4 type domain containing protein, expressed	5.35781	4.32e-18
AT1G75040	PR-5, PR5	thaumatin, putative, expressed	1.03818	2.13e-07
AT1G75080	BZR1	BES1/BZR1 homolog protein, putative, expressed	1.14773	1.41e-09
AT1G75100	JAC1	expressed protein	1.20243	4.05e-09
AT1G75210		5-nucleotidase domain-containing protein, putative, expressed	1.16848	1.33e-13
AT1G75450	ATCKX5, ATCKX6, CKX5	cytokinin dehydrogenase precursor, putative, expressed	1.52652	1.69e-06
AT1G75460		ATP-dependent protease, putative, expressed	1.27836	5.42e-06
AT1G75730			1.95054	1.14e-11
AT1G75780	TUB1	tubulin/FtsZ domain containing protein, putative, expressed	1.45146	4.41e-05
AT1G76100	PETE1	plastocyanin, chloroplast precursor, putative, expressed	1.66013	0.00157913
AT1G76110		high mobility group, putative, expressed	3.61615	4.57e-08
AT1G76405		chloroplast channel forming outer membrane protein, putative, expressed	3.07395	1.86e-12
AT1G76440			1.89456	0.000987756
AT1G76450		thylakoid lumen protein, chloroplast precursor, putative, expressed	1.45066	3.77e-18
AT1G76550		pyrophosphate--fructose 6-phosphate 1-phosphotransferase subunit alpha, putative, expressed	5.03898	5.92e-119
AT1G76870		homeodomain, putative, expressed	1.82601	0.018339
AT1G77060		carboxyvinyl-carboxyphosphonate phosphorylmutase, putative, expressed	1.42167	0.00179503
AT1G77120	ADH, ADH1, ATADH, ATADH1	dehydrogenase, putative, expressed	1.12514	1.76e-08
AT1G77590	LACS9	acyl-CoA synthetase protein, putative, expressed	1.17634	1.42e-24
AT1G77760	GNR1, NIA1, NR1	nitrate reductase, putative, expressed	1.3479	2.02e-27
AT1G78020		DUF581 domain containing protein, expressed	1.11999	0.0284953
AT1G78050	PGM	phosphoglycerate mutase, putative, expressed	3.86743	2.5e-170
AT1G78180		mitochondrial carrier protein, putative, expressed	1.39047	0.0374185
AT1G78190		TRM112, putative, expressed	1.02088	0.0215246
AT1G78260		RNA recognition motif containing protein, putative, expressed	2.21013	5.25e-07
AT1G78270	AtUGT85A4, UGT85A4	cytokinin-O-glucosyltransferase 2, putative, expressed	1.33507	0.0055903
AT1G78290	SNRK2-8, SNRK2.8, SRK2C	CAMK_CAMK_like.7 - CAMK includes calcium/calmodulin depedent protein kinases, expressed	1.9258	4.35e-12
AT1G78390	ATNCED9, NCED9	9-cis-epoxycarotenoid dioxygenase 1, chloroplast precursor, putative, expressed	1.25159	0.0292322
AT1G78580	ATTPS1, TPS1	trehalose-6-phosphate synthase, putative, expressed	1.17126	1.44e-06
AT1G78860		lectin protein kinase family protein, putative, expressed	1.0684	0.034032
AT1G79080		pentatricopeptide repeat domain containing protein, putative, expressed	2.93355	1.5e-44
AT1G79320	AtMC6, MC6	ICE-like protease p20 domain containing protein, putative, expressed	6.96675	3.73e-08
AT1G79360	44471, ATOCT2, 44471	organic cation transporter-related, putative, expressed	4.29414	4.96e-18
AT1G79530	GAPCP-1	glyceraldehyde-3-phosphate dehydrogenase, putative, expressed	2.78364	2.71e-37
AT1G79850	CS17, PRPS17, RPS17	transportin-2, putative, expressed	1.68165	2.78e-07
AT1G79950		helicase, putative, expressed	1.45465	1.11e-24
AT1G79960	ATOFP14, OFP14	DUF623 domain containing protein, expressed	1.67453	0.000111497
AT1G80030		chaperone protein dnaJ, putative, expressed	1.17222	1.69e-14
AT1G80280		hydrolase, alpha/beta fold family domain containing protein, expressed	1.6676	1.35e-13
AT1G80290		exostosin, putative, expressed	1.49935	3.14e-09
AT1G80530		nodulin, putative, expressed	1.76933	6.7e-10
AT1G80640		STRUBBELIG-RECEPTOR FAMILY 6 precursor, putative, expressed	2.31017	8.14e-05
AT1G80790		transcription factor X1, putative, expressed	1.43582	1.76e-22
AT1G80850		methyladenine glycosylase, putative, expressed	1.11482	0.0379684
AT1G80960		OsFBLD3 - F-box, LRR and FBD domain containing protein, expressed	1.06699	0.0053172
AT2G01140		fructose-bisphospate aldolase isozyme, putative, expressed	1.16545	2.87e-26
AT2G01260		expressed protein	1.15581	3.2e-12
AT2G01290	RPI2	ribose-5-phosphate isomerase A, putative, expressed	1.50051	4.66e-05
AT2G01590	CRR3	expressed protein	2.37026	3.43e-13
AT2G01610		invertase/pectin methylesterase inhibitor family protein, putative, expressed	1.05814	0.0427297
AT2G02170		remorin family protein, putative, expressed	1.17814	0.0066804
AT2G02500	ATMEPCT, ISPD, MCT	2-C-methyl-D-erythritol 4-phosphate cytidylyltransferase, putative, expressed	2.24479	2.75e-12
AT2G02930	ATGSTF3, GST16, GSTF3	glutathione S-transferase, putative, expressed	1.17456	0.0124454
AT2G02980	OTP85	pentatricopeptide, putative, expressed	2.16185	0.00182674
AT2G03330		expressed protein	1.08493	0.0467109
AT2G03505		X8 domain containing protein, expressed	1.87869	9.45e-36
AT2G03780		translin, putative, expressed	1.97987	5.12e-09
AT2G03870		LSM domain containing protein, expressed	1.35234	0.000266344
AT2G04070		MATE efflux family protein, putative, expressed	1.31705	0.000657845
AT2G04080		MATE efflux family protein, putative, expressed	1.51013	0.00158382
AT2G04170		ubiquitin carboxyl-terminal hydrolase, putative, expressed	2.87259	5.5e-13
AT2G04560		lipid-A-disaccharide synthase family protein, expressed	1.08221	0.0237404
AT2G05100	LHCB2, LHCB2.1	chlorophyll A-B binding protein, putative, expressed	1.8498	4.11e-25
AT2G05520	ATGRP-3, ATGRP3, GRP-3, GRP3		1.11234	5.65e-14
AT2G05920		OsSub30 - Putative Subtilisin homologue, expressed	4.4578	2.42e-81
AT2G05990	ENR1, MOD1	enoyl-acyl-carrier-protein reductase NADH, chloroplast precursor, expressed	5.23526	6.52e-155
AT2G06005	FIP1	expressed protein	1.22168	4.35e-06
AT2G06010	ORG4	ORG4, putative, expressed	1.22713	1.86e-09
AT2G06255	ELF4-L3	EARLY flowering protein, putative, expressed	2.07396	5.95e-09
AT2G06520	PSBX	ultraviolet-B-repressible protein, putative, expressed	1.94444	2.36e-28
AT2G07050	CAS1	cycloartenol synthase, putative, expressed	1.408	1.89e-16
AT2G10931			2.0016	0.00116137
AT2G13100		transporter, major facilitator family, putative, expressed	1.21869	1.92e-14
AT2G13290		glycosyl transferase family 17 protein, putative, expressed	1.09022	2.84e-12
AT2G13360	AGT, AGT1, SGAT	aminotransferase, putative, expressed	1.96498	3.06e-69
AT2G14170	ALDH6B2	aldehyde dehydrogenase, putative, expressed	1.64319	1.45e-29
AT2G14520		CBS domain containing protein, expressed	1.04881	0.0158864
AT2G14720	BP80-2;1, MTV4, VSR2;1, VSR4	vacuolar-sorting receptor precursor, putative, expressed	1.45568	3.8e-33
AT2G14880		SWIB/MDM2 domain containing protein, expressed	1.05162	0.0145191
AT2G15020		expressed protein	1.79222	1.58e-09
AT2G16090	ARI2, ATARI2	ariadne-1, putative, expressed	1.6434	3.29e-18
AT2G16595		translocon-associated protein subunit alpha precursor, putative, expressed	3.0987	5.39e-53
AT2G16660		nodulin, putative, expressed	1.48817	1.37e-21
AT2G16760		SMP-30/Gluconolaconase/LRE domain protein, putative, expressed	6.38023	2.69e-30
AT2G17320		pantothenate kinase 4, putative, expressed	1.37575	4.4e-09
AT2G17370	HMG2, HMGR2	3-hydroxy-3-methylglutaryl-coenzyme A reductase, putative, expressed	1.9045	3.39e-20
AT2G17650		AMP-binding enzyme, putative, expressed	3.41122	1.9e-37
AT2G17780	MCA2	PLAC8 family protein, expressed	1.09872	0.000299772
AT2G17970		oxidoreductase, 2OG-Fe oxygenase family protein, putative, expressed	1.09384	1.16e-05
AT2G18245		expressed protein	1.33492	4.88e-07
AT2G18465		heat shock protein DnaJ, putative, expressed	1.17294	2.43e-08
AT2G18630		DUF677 domain containing protein, putative, expressed	1.43736	7.49e-09
AT2G18910		wiskott-Aldrich syndrome protein family member 2, putative, expressed	1.68716	0.000257966
AT2G19110	ATHMA4, HMA4	cadmium/zinc-transporting ATPase, putative, expressed	5.10263	6.53e-79
AT2G19570	AT-CDA1, CDA1, DESZ	cytidine/deoxycytidylate deaminase, putative, expressed	1.92226	1.37e-31
AT2G19600	ATKEA4, KEA4	transporter, monovalent cation:proton antiporter-2 family, putative, expressed	1.51717	1.26e-09
AT2G19990	PR-1-LIKE	SCP-like extracellular protein, expressed	7.18554	3.11e-75
AT2G20050		AGC_PKA/PKG_like.1 - ACG kinases include homologs to PKA, PKG and PKC, expressed	1.25276	4.74e-17
AT2G20310	RIN13	expressed protein	1.20747	2.29e-18
AT2G21130		peptidyl-prolyl cis-trans isomerase, putative, expressed	1.28371	1.87e-06
AT2G21330	FBA1	fructose-bisphospate aldolase isozyme, putative, expressed	1.65324	8.02e-06
AT2G21350		CRS1/YhbY domain containing protein, expressed	1.14698	0.00478665
AT2G21510		chaperone protein dnaJ 10, putative, expressed	2.33501	2.32e-14
AT2G21530		FHA domain containing protein, putative, expressed	1.29912	0.012238
AT2G21660	ATGRP7, CCR2, GR-RBP7, GRP7	RNA recognition motif containing protein, expressed	2.20858	6.45e-12
AT2G22140	ATEME1B, EME1B	expressed protein	1.90495	6.11e-06
AT2G22230		FabA-like domain containing protein, expressed	4.68306	3.81e-50
AT2G22240	ATIPS2, ATMIPS2, MIPS2	inositol-3-phosphate synthase, putative, expressed	3.64261	2.69e-55
AT2G22590		anthocyanidin 3-O-glucosyltransferase, putative, expressed	7.6848	1.85e-10
AT2G22600		KH domain-containing protein, putative, expressed	3.86238	4.18e-08
AT2G22610		kinesin motor domain containing protein, putative, expressed	1.44456	0.0171866
AT2G22620		rhamnogalacturonate lyase, putative, expressed	1.13185	0.0241989
AT2G22660		DUF1399 containing protein, putative, expressed	2.67183	2.08e-85
AT2G22680		zinc finger family protein, putative, expressed	1.96042	6.28e-09
AT2G22850	AtbZIP6, bZIP6	bZIP transcription factor domain containing protein, expressed	2.09963	0.00351195
AT2G22900		glycosyltransferase, putative, expressed	1.50265	0.00102342
AT2G22970	SCPL11	OsSCP22 - Putative Serine Carboxypeptidase homologue, expressed	2.30761	3.62e-07
AT2G23170	GH3.3	OsGH3.8 - Probable indole-3-acetic acid-amido synthetase, expressed	2.97528	5.12e-06
AT2G23620	ATMES1, MES1	esterase, putative, expressed	1.59851	0.0202978
AT2G23740		SET domain protein SDG117, putative, expressed	1.271	9e-19
AT2G24060		translation initiation factor IF-3, putative, expressed	2.54058	1.76e-24
AT2G24090		ribosomal protein L35, putative, expressed	1.43155	0.00162078
AT2G24270	ALDH11A3	aldehyde dehydrogenase, putative, expressed	3.04852	1.53e-35
AT2G24580		FAD dependent oxidoreductase domain containing protein, expressed	3.04896	6.75e-55
AT2G24650		B3 DNA binding domain containing protein, expressed	1.22622	7.08e-08
AT2G25280		MEMO1, putative, expressed	1.03393	1.66e-14
AT2G25420		lissencephaly type-1-like homology motif, putative, expressed	4.07371	1.05e-08
AT2G25510			1.30024	7.44e-05
AT2G25680	MOT1	sulfate transporter, putative, expressed	1.22376	3.36e-06
AT2G25810	TIP4;1	aquaporin protein, putative, expressed	7.20993	6.23e-12
AT2G25900	ATCTH, ATTZF1	zinc finger CCCH type family protein, putative, expressed	1.56057	0.00165456
AT2G25940	ALPHA-VPE, ALPHAVPE	vacuolar-processing enzyme precursor, putative, expressed	3.85696	5.43e-07
AT2G26070	RTE1	green ripe-like, putative, expressed	2.12054	2.02e-18
AT2G26080	AtGLDP2, GLDP2	glycine dehydrogenase, putative, expressed	1.07913	3.59e-25
AT2G26340		expressed protein	1.01769	1.43e-05
AT2G26440		pectinesterase, putative, expressed	1.87522	5.24e-05
AT2G26640	KCS11	3-ketoacyl-CoA synthase, putative, expressed	2.09865	8.99e-10
AT2G26900		bile acid sodium symporter family protein, putative, expressed	2.12335	5.79e-25
AT2G26975		ctr copper transporter family protein, putative, expressed	1.06727	1.05e-09
AT2G27040	AGO4, OCP11	argonaute, putative, expressed	2.01237	8.97e-07
AT2G27510	ATFD3, FD3	2Fe-2S iron-sulfur cluster binding domain containing protein, expressed	1.33411	1.25e-23
AT2G27690	CYP94C1	cytochrome P450, putative, expressed	1.46743	4.09e-09
AT2G28100	ATFUC1, FUC1	ATFUC1, putative, expressed	2.41372	1.2e-14
AT2G28380	DRB2	double-stranded RNA binding motif containing protein, expressed	1.2433	1.81e-13
AT2G28650	ATEXO70H8, EXO70H8	exo70 exocyst complex subunit domain containing protein, expressed	1.59854	0.0230392
AT2G29050	ATRBL1, RBL1	OsRhmbd18 - Putative Rhomboid homologue, expressed	3.52649	1.1e-13
AT2G29360		oxidoreductase, short chain dehydrogenase/reductase family domain containing protein, expressed	1.22412	0.0156738
AT2G29440	ATGSTU6, GST24, GSTU6	glutathione S-transferase, putative, expressed	3.12482	5.07e-35
AT2G29460	ATGSTU4, GST22, GSTU4	glutathione S-transferase, putative, expressed	1.14996	1.01e-25
AT2G29630	PY, THIC	thiamine biosynthesis protein thiC, putative, expressed	2.33422	4.79e-31
AT2G29980	FAD3	omega-3 fatty acid desaturase, chloroplast precursor, putative, expressed	4.36374	1.69e-114
AT2G30200		malonyl CoA-acyl carrier protein transacylase, mitochondrial precursor, putative, expressed	4.45019	1.24e-154
AT2G30920	ATCOQ3, COQ3, EMB3002	methyltransferase, putative, expressed	1.29964	0.000818549
AT2G30970	ASP1	aminotransferase, classes I and II, domain containing protein, expressed	2.34916	1.9e-105
AT2G31320	ATPARP2, PARP2	poly synthetase 1, putative, expressed	3.3156	9.46e-51
AT2G31670		stress responsive A/B Barrel domain containing protein, expressed	2.5644	7.94e-52
AT2G31750	UGT74D1	UDP-glucoronosyl and UDP-glucosyl transferase domain containing protein, expressed	1.47308	7.56e-31
AT2G31960	ATGSL03, ATGSL3, GSL03	1,3-beta-glucan synthase component domain containing protein, expressed	1.44842	1.03e-31
AT2G32020		acetyltransferase, GNAT family, putative, expressed	1.19827	0.000995787
AT2G32460	ATM1, ATMYB101, MYB101	MYB family transcription factor, putative, expressed	2.35937	5.18e-09
AT2G32550		expressed protein	7.69433	1.05e-102
AT2G33010			7.11866	9.57e-30
AT2G33255		expressed protein	1.03054	3.36e-05
AT2G33290	ATSUVH2, SDG3, SUVH2	histone-lysine N-methyltransferase, putative, expressed	1.25752	2.38e-06
AT2G33400		expressed protein	2.81054	1.6e-06
AT2G33680		pentatricopeptide, putative, expressed	2.93083	3.55e-11
AT2G33820	ATMBAC1, MBAC1	mitochondrial carrier protein, putative, expressed	1.47178	0.00402844
AT2G34010			3.84231	6.44e-09
AT2G34090	MEE18	MEE18, putative, expressed	1.53301	4.81e-05
AT2G34310			1.19068	2.08e-07
AT2G34340		DUF584 domain containing protein, putative, expressed	5.52815	4.58e-18
AT2G34590		transketolase, putative, expressed	4.01034	1.65e-96
AT2G34610		expressed protein	8.97681	7.94e-30
AT2G35060	KUP11	potassium transporter, putative, expressed	1.04363	2.14e-10
AT2G35070			1.82904	3.22e-06
AT2G35155		peptidase, trypsin-like serine and cysteine proteases, putative, expressed	1.15418	0.0390449
AT2G35160	SGD9, SUVH5	histone-lysine N-methyltransferase, putative, expressed	2.18988	7.9e-05
AT2G35450		amidohydrolase family protein, expressed	3.01506	5.92e-24
AT2G35600	ATBRXL1, BRXL1	Disease resistance/zinc finger/chromosome condensation-like region protein, putative, expressed	4.72664	4e-27
AT2G35660	CTF2A	monooxygenase, putative, expressed	1.91734	1.48e-10
AT2G35690	ACX5	acyl-coenzyme A oxidase 1.2, peroxisomal, putative, expressed	2.69753	2.79e-61
AT2G35710		glycosyl transferase 8 domain containing protein, putative, expressed	1.20841	2.3e-13
AT2G35780	scpl26	OsSCP5 - Putative Serine Carboxypeptidase homologue, expressed	5.83835	4.5e-44
AT2G35820		ureidoglycolate hydrolase, putative, expressed	3.92294	4.75e-30
AT2G35880		lymphoid organ expressed yellow head virus receptor protein, putative, expressed	1.00123	0.00936476
AT2G36010	ATE2FA, E2F3	E2F family transcription factor protein, putative, expressed	1.28644	0.00816597
AT2G36080		expressed protein	1.32806	3.1e-14
AT2G36080		B3 DNA binding domain containing protein, expressed	1.32806	3.1e-14
AT2G36090		OsFBX132 - F-box domain containing protein, expressed	1.3876	0.000255532
AT2G36145		expressed protein	4.10455	2.01e-12
AT2G36210		OsSAUR28 - Auxin-responsive SAUR gene family member, expressed	3.48337	5.76e-05
AT2G36640	ATECP63, ECP63	late embryogenesis abundant protein 1, putative, expressed	1.23283	0.0320773
AT2G36695			2.14528	9.13e-05
AT2G36835		expressed protein	1.29173	1.08e-12
AT2G36990	ATSIG6, SIG6, SIGF, SOLDAT8	RNA polymerase sigma factor, putative, expressed	1.10937	0.000339148
AT2G37070		expressed protein	2.45002	5.94e-28
AT2G37530		expressed protein	4.40372	2.96e-21
AT2G37660		NAD dependent epimerase/dehydratase family protein, putative, expressed	3.06895	1.66e-18
AT2G37670		expressed protein	2.65807	2.44e-11
AT2G37770		oxidoreductase, aldo/keto reductase family protein, putative, expressed	1.23803	7.71e-19
AT2G38010		neutral ceramidase precursor, putative, expressed	1.31418	1.06e-21
AT2G38040	CAC3		2.85493	4.76e-126
AT2G38380		peroxidase precursor, putative, expressed	1.60882	2.96e-05
AT2G38400	AGT3	aminotransferase, putative, expressed	1.10839	6.81e-13
AT2G38420		auxin efflux carrier, putative, expressed	1.27271	0.000105981
AT2G38540	ATLTP1, LP1, LTP1	LTPL7 - Protease inhibitor/seed storage/LTP family protein precursor, expressed	3.75682	3.68e-10
AT2G38700	ATMVD1, MVD1	GHMP kinases ATP-binding protein, putative, expressed	1.44682	2.65e-22
AT2G38760	ANN3, ANNAT3	annexin, putative, expressed	4.39118	5.17e-12
AT2G38810	HTA8	Core histone H2A/H2B/H3/H4 domain containing protein, putative, expressed	1.42664	0.00286002
AT2G39010	PIP2;6, PIP2E	aquaporin protein, putative, expressed	1.80949	3.34e-12
AT2G39220	PLA IIB, PLP6	PLA IIIA/PLP7, putative, expressed	1.4696	9.28e-08
AT2G39440		expressed protein	1.15471	0.0334397
AT2G39450	ATMTP11, MTP11	cation efflux family protein, putative, expressed	1.08117	1.25e-14
AT2G39730	RCA	AAA-type ATPase family protein, putative, expressed	1.2326	1.11e-32
AT2G39930	ATISA1, ISA1	Alpha amylase, catalytic domain containing protein, expressed	1.80475	0.000111104
AT2G39980		transferase family protein, putative, expressed	1.23848	0.000469584
AT2G40030	ATNRPD1B, DMS5, DRD3, NRPD1B, NRPE1	RNA polymerase IV largest subunit, putative, expressed	1.89273	3.72e-06
AT2G40080	ELF4	EARLY flowering protein, putative, expressed	1.34384	2.63e-13
AT2G40100	LHCB4.3	chlorophyll A-B binding protein, putative, expressed	3.73097	5.84e-20
AT2G40230		transferase family protein, putative, expressed	3.94056	1.06e-11
AT2G40490	HEME2	uroporphyrinogen decarboxylase, putative, expressed	1.21037	3.9e-05
AT2G40520		nucleotidyltransferase, putative, expressed	2.33738	6.65e-70
AT2G40690	GLY1, SFD1	glycerol-3-phosphate dehydrogenase, putative, expressed	2.30007	0.000405683
AT2G40760		rhodanese-like domain containing protein, putative, expressed	1.09559	0.00364598
AT2G40960		DIP1, putative, expressed	1.61886	0.000576597
AT2G41010	ATCAMBP25, CAMBP25	VQ domain containing protein, putative, expressed	1.05599	0.000669881
AT2G41190		transmembrane amino acid transporter protein, putative, expressed	7.11526	1.38e-119
AT2G41250		rhythmically expressed gene 2 protein, putative, expressed	1.22534	4.41e-07
AT2G41440			2.17263	1.89e-29
AT2G41540	GPDHC1	glycerol-3-phosphate dehydrogenase, putative, expressed	1.54435	8.22e-15
AT2G41560	ACA4	calcium-transporting ATPase, plasma membrane-type, putative, expressed	1.79792	5.22e-17
AT2G41680	NTRC	bifunctional thioredoxin reductase/thioredoxin, putative, expressed	1.81778	2.31e-49
AT2G41800		expressed protein	5.09791	2.37e-09
AT2G42380	ATBZIP34, BZIP34	bZIP transcription factor domain containing protein, expressed	2.9113	8.72e-10
AT2G42380	ATBZIP34, BZIP34	bZIP transcription factor family protein, putative, expressed	2.9113	8.72e-10
AT2G42530	COR15B		3.36271	1.39e-22
AT2G43130	ARA-4, ARA4, ATRAB11F, ATRABA5C, RABA5C	ras-related protein, putative, expressed	1.65746	2.41e-16
AT2G43360	BIO2, BIOB	radical SAM enzyme, putative, expressed	8.32618	7.44e-21
AT2G43370		RNA recognition motif containing protein, putative, expressed	1.27947	4.72e-07
AT2G43520	ATTI2, TI2		1.20462	5.8e-18
AT2G43535			4.96316	9.01e-11
AT2G43710	FAB2, SSI2	acyl-desaturase, chloroplast precursor, putative, expressed	1.51324	2.94e-46
AT2G44590	ADL1D, DL1D	dynamin family protein, putative, expressed	4.30964	1.76e-08
AT2G44830		AGC_PVPK_like_kin82y.11 - ACG kinases include homologs to PKA, PKG and PKC, expressed	5.61069	1.6e-20
AT2G45470	AGP8, FLA8	fasciclin-like arabinogalactan protein, putative, expressed	4.18644	1.1e-12
AT2G45590		protein kinase, putative, expressed	1.83155	3.12e-11
AT2G45700		DNA repair metallo-beta-lactamase family protein, expressed	2.15996	1.65e-18
AT2G45750		dehydration response related protein, putative, expressed	1.51595	0.00196554
AT2G45870		expressed protein	7.06703	1.93e-64
AT2G46000		expressed protein	1.0018	0.00923534
AT2G46210		desaturase/cytochrome b5 protein, putative, expressed	6.26304	1.61e-33
AT2G46225	ABIL1	expressed protein	1.43844	0.000320607
AT2G46290		WD domain, G-beta repeat domain containing protein, expressed	2.96652	7.84e-07
AT2G46440	ATCNGC11, CNGC11	cyclic nucleotide-gated ion channel 1, putative, expressed	1.54701	0.000740255
AT2G46750		FAD-binding and arabino-lactone oxidase domains containing protein, putative, expressed	1.52005	5.56e-07
AT2G46910		PAP fibrillin family domain containing protein, expressed	1.15829	5.85e-08
AT2G46920	POL	protein phosphatase 2C, putative, expressed	1.31458	1.15e-34
AT2G47140		sex determination protein tasselseed-2, putative, expressed	1.1453	1.95e-06
AT2G47160	BOR1	boron transporter protein, putative, expressed	3.02907	1.53e-16
AT2G47230	ATDUF6, DUF6	expressed protein	4.32814	1.52e-11
AT2G47560		RING-H2 finger protein, putative, expressed	4.8991	1.21e-13
AT2G47600	ATMHX, ATMHX1, MHX, MHX1	sodium/calcium exchanger protein, putative, expressed	2.4357	1.02e-54
AT2G47910	CRR6	CRR6, putative, expressed	1.43882	0.000163451
AT3G01070	AtENODL16, ENODL16	plastocyanin-like domain containing protein, putative, expressed	4.57132	1.14e-06
AT3G01140	AtMYB106, MYB106, NOK	MYB family transcription factor, putative, expressed	1.60626	0.00300044
AT3G01390	AVMA10, VMA10	vacuolar ATPase G subunit, putative, expressed	1.07797	4.07e-16
AT3G01480	ATCYP38, CYP38	peptidyl-prolyl cis-trans isomerase, chloroplast precursor, putative, expressed	1.05873	8.03e-05
AT3G01590		aldose 1-epimerase, putative, expressed	1.40007	4.41e-20
AT3G01660		methyltransferase domain containing protein, expressed	2.46152	0.00201862
AT3G01910	AT-SO, AtSO, SOX	sulfite oxidase, putative, expressed	1.27657	1.57e-38
AT3G02050	ATKT4, ATKUP3, KUP3	potassium transporter, putative, expressed	1.81237	9.03e-07
AT3G02540	RAD23-3, RAD23C	RAD23 DNA repair protein, putative, expressed	1.03598	3.22e-12
AT3G02630		acyl-desaturase, chloroplast precursor, putative, expressed	5.07322	6.43e-195
AT3G02730	ATF1, TRXF1	thioredoxin, putative, expressed	1.47396	3.75e-30
AT3G02790		ZOS6-10 - C2H2 zinc finger protein, expressed	1.7995	1.13e-05
AT3G02940	AtMYB107, MYB107	MYB family transcription factor, putative, expressed	4.28928	1.33e-05
AT3G03090	AtVGT1, VGT1	transporter family protein, putative, expressed	1.34109	2.21e-09
AT3G03360		OsFBL37 - F-box domain and LRR containing protein, expressed	1.41612	4.11e-09
AT3G03460		expressed protein	1.62356	4.49e-08
AT3G03470	CYP89A9	transposon protein, putative, unclassified, expressed	1.17249	1.23e-16
AT3G03650	EDA5	exostosin family domain containing protein, expressed	2.30572	8.04e-05
AT3G03760	LBD20	DUF260 domain containing protein, putative, expressed	7.67186	7.64e-15
AT3G03960		T-complex protein, putative, expressed	1.11117	4.86e-12
AT3G03970		expressed protein	1.11066	6.94e-07
AT3G03990		hydrolase, alpha/beta fold family domain containing protein, expressed	1.07859	6.55e-14
AT3G04140		expressed protein	3.1236	2.79e-14
AT3G04260	PTAC3	SAP domain containing protein, expressed	1.836	8e-34
AT3G04790		ribose-5-phosphate isomerase A, putative, expressed	1.15188	3.51e-17
AT3G04850		tesmin/TSO1-like CXC domain containing protein, expressed	3.43212	6.16e-06
AT3G05020	ACP, ACP1	acyl carrier protein, putative, expressed	8.2484	0
AT3G05410		lumenal PsbP, putative, expressed	1.399	0.0166206
AT3G05480	ATRAD9, RAD9	auxin response factor 75, putative, expressed	3.04392	1.28e-10
AT3G05750		expressed protein	1.04355	8.66e-05
AT3G06030	ANP3, MAPKKK12, NP3	STE_MEKK_ste11_MAP3K.2 - STE kinases include homologs to sterile 7, sterile 11 and sterile 20 from yeast, expressed	1.37004	5.54e-08
AT3G06100	NIP7;1, NLM6, NLM8	aquaporin protein, putative, expressed	1.9041	0.00650971
AT3G06520		agenet domain containing protein, putative, expressed	1.56182	0.000795474
AT3G06560	PAPS3	expressed protein	1.7349	0.00233522
AT3G06830		pectinesterase, putative, expressed	1.31606	0.0202956
AT3G06850	BCE2, DIN3, LTA1	2-oxo acid dehydrogenases acyltransferase domain containing protein, expressed	2.20988	4.13e-52
AT3G06960	PDE320, TGD4	expressed protein	1.19528	1.99e-06
AT3G07320		glucan endo-1,3-beta-glucosidase precursor, putative, expressed	1.72855	7.24e-08
AT3G07410	AtRABA5b, RABA5b	ras-related protein, putative, expressed	2.79101	2.84e-20
AT3G07500		FAR1 family protein, expressed	2.95156	2.45e-06
AT3G07690		glycerol-3-phosphate dehydrogenase, putative, expressed	1.4467	3.28e-15
AT3G07860		expressed protein	1.50427	1.33e-05
AT3G07930		hhH-GPD superfamily base excision DNA repair protein, putative, expressed	1.07425	2.3e-06
AT3G08680		inactive receptor kinase At2g26730 precursor, putative, expressed	1.33335	1.01e-08
AT3G08740		elongation factor P, putative, expressed	1.83779	1.48e-10
AT3G08990		yippee zinc-binding protein, putative, expressed	2.1466	8.84e-25
AT3G09050		expressed protein	1.22365	0.00178869
AT3G09160		nucleolin, putative, expressed	2.48059	8.98e-05
AT3G09300	ORP3B	oxysterol-binding protein, putative, expressed	1.02076	2.18e-16
AT3G09340		transmembrane amino acid transporter protein, putative, expressed	3.38409	1.55e-05
AT3G09650	CRM3, HCF152	HCF152, putative, expressed	1.16304	1.57e-19
AT3G09940	ATMDAR3, MDAR2, MDAR3, MDHAR	monodehydroascorbate reductase, putative, expressed	1.22502	0.0436438
AT3G10060		peptidyl-prolyl cis-trans isomerase, FKBP-type, putative, expressed	1.09197	0.00852368
AT3G10290		transporter, putative, expressed	1.39614	3.82e-06
AT3G10440		shugoshin-1, putative, expressed	1.25542	0.0142505
AT3G10510		OsFBK23 - F-box domain and kelch repeat containing protein, expressed	3.74504	3.72e-12
AT3G10780		emp24/gp25L/p24 family protein, putative, expressed	1.69849	0.000726224
AT3G10940		dual specificity protein phosphatase, putative, expressed	2.00994	1.89e-05
AT3G11070		outer membrane protein, OMP85 family protein, expressed	1.03168	0.000255984
AT3G11290		transposon protein, putative, CACTA, En/Spm sub-class, expressed	1.29862	1.39e-06
AT3G11480	ATBSMT1, BSMT1	SAM dependent carboxyl methyltransferase, putative, expressed	1.51862	8.12e-05
AT3G11620		BAS1, putative, expressed	2.70273	1.52e-26
AT3G11690		pollen preferential protein, putative, expressed	1.13379	0.00066659
AT3G11945	ATHST, HST, PDS2	prenyltransferase, putative, expressed	1.89464	2.63e-08
AT3G12080	emb2738	GTP-binding protein, putative, expressed	1.30728	5.62e-11
AT3G12120	FAD2	fatty acid desaturase, putative, expressed	1.08771	2.16e-18
AT3G12390		nascent polypeptide-associated complex subunit alpha-like protein 3, putative, expressed	1.00363	3.04e-12
AT3G12440		3-5 exonuclease domain-containing protein, putative, expressed	7.32982	1.36e-09
AT3G12500	ATHCHIB, B-CHI, CHI-B, HCHIB, PR-3, PR3	CHIT8 - Chitinase family protein precursor, expressed	2.8166	3.8e-46
AT3G12530	PSF2	PSF2 - Putative GINS complex subunit, expressed	1.50368	0.0104537
AT3G12610	DRT100	polygalacturonase inhibitor 2 precursor, putative, expressed	2.55787	0.000870043
AT3G12685		Divergent PAP2 family domain containing protein, expressed	3.63949	5.38e-27
AT3G12780	PGK1	phosphoglycerate kinase protein, putative, expressed	2.06904	8.55e-50
AT3G12860		nucleolar protein 5A, putative, expressed	1.52426	0.000221474
AT3G12915		elongation factor, putative, expressed	1.70969	3.27e-06
AT3G12930		expressed protein	1.31844	0.00444117
AT3G12970		expressed protein	5.45134	1.65e-11
AT3G13175			8.80835	4.7e-26
AT3G13470		T-complex protein, putative, expressed	1.80062	6.37e-29
AT3G13510		carboxyl-terminal peptidase, putative, expressed	2.76508	1.4e-18
AT3G13540	ATMYB5, MYB5	MYB family transcription factor, putative, expressed	1.31093	0.00305318
AT3G13560		glucan endo-1,3-beta-glucosidase precursor, putative, expressed	2.26481	4.9e-08
AT3G13750	BGAL1	beta-galactosidase, putative, expressed	1.63408	3.48e-20
AT3G13790	ATBFRUCT1, ATCWINV1	glycosyl hydrolases, putative, expressed	1.07196	2.83e-22
AT3G14220		GDSL-like lipase/acylhydrolase, putative, expressed	2.30269	1.18e-16
AT3G14240		OsSub56 - Putative Subtilisin homologue, expressed	7.99226	1.61e-54
AT3G14850	TBL41	proteins of unknown function domain containing protein, expressed	2.90651	5.4e-65
AT3G15095		expressed protein	1.20185	1.72e-05
AT3G15340	PPI2	proton pump interactor, putative, expressed	1.07209	7.25e-09
AT3G15390	SDE5	DUF1771 domain containing protein, putative, expressed	1.49139	3.65e-05
AT3G15480		fiber protein Fb34, putative, expressed	2.03425	0.000222209
AT3G15690			3.11223	4.91e-115
AT3G15760		expressed protein	1.11749	4.03e-06
AT3G15780		expressed protein	1.28886	6.77e-08
AT3G15820	ROD1	expressed protein	1.76895	2.19e-34
AT3G15850	ADS3, FAD5, FADB, JB67		1.10928	1.41e-09
AT3G15890		BRASSINOSTEROID INSENSITIVE 1-associated receptor kinase 1 precursor, putative, expressed	1.80009	3.75e-15
AT3G15940		glycosyl transferase, group 1 domain containing protein, expressed	2.42488	1.84e-29
AT3G16050	A37, ATPDX1.2, PDX1.2	SOR/SNZ family protein, putative, expressed	1.60153	0.000585388
AT3G16180		peptide transporter PTR2, putative, expressed	3.61158	1.77e-18
AT3G16240	AQP1, ATTIP2;1, DELTA-TIP, DELTA-TIP1, TIP2;1	aquaporin protein, putative, expressed	1.75175	3.12e-08
AT3G16320	CDC27a	tetratricopeptide repeat domain containing protein, expressed	2.28902	9.94e-37
AT3G16340	ATPDR1, PDR1	pleiotropic drug resistance protein, putative, expressed	1.92063	1.71e-06
AT3G16520	UGT88A1	UDP-glucoronosyl and UDP-glucosyl transferase domain containing protein, expressed	1.30754	0.00235576
AT3G16570	ATRALF23, RALF23	RALFL4 - Rapid ALkalinization Factor RALF family protein precursor, expressed	1.91578	0.00273624
AT3G16770	ATEBP, EBP, ERF72, RAP2.3	AP2 domain containing protein, expressed	1.41285	4.23e-08
AT3G16950	LPD1, ptlpd1	dihydrolipoyl dehydrogenase, putative, expressed	4.54906	7.41e-119
AT3G17350		expressed protein	1.81835	0.0357267
AT3G17830		chaperone protein dnaJ, putative, expressed	1.2841	0.049498
AT3G18080	BGLU44	Os1bglu1 - beta-mannosidase/glucosidase homologue, expressed	1.13988	0.00152904
AT3G18280		LTPL152 - Protease inhibitor/seed storage/LTP family protein precursor, expressed	1.29623	1.24e-07
AT3G18490		aspartic proteinase, putative, expressed	3.25018	1.26e-81
AT3G18870		mTERF domain containing protein, expressed	2.14291	0.00180167
AT3G19000		gibberellin 20 oxidase 2, putative, expressed	4.55067	1.35e-80
AT3G19050	POK2	kinesin motor domain containing protein, putative, expressed	4.36942	1.44e-47
AT3G19440		RNA pseudouridine synthase, putative, expressed	1.93458	0.00558185
AT3G19720	ARC5, DRP5B	dynamin family protein, putative, expressed	1.99279	7.16e-18
AT3G20020	ATPRMT6, PRMT6	methyltransferase, putative, expressed	1.24735	1.15e-11
AT3G20200		serine threonine kinase, putative, expressed	2.06654	0.00248269
AT3G20270		BPI/LBP family protein At3g20270 precursor, putative, expressed	1.36936	6.1e-14
AT3G20830		AGC_PVPK_like_CDK8.1 - ACG kinases include homologs to PKA, PKG and PKC, expressed	1.66324	0.0178009
AT3G21055	PSBTN	photosystem II 5 kDa protein, chloroplast precursor, putative, expressed	1.25995	0.000129441
AT3G21100		RNA-binding zinc finger protein, putative, expressed	2.00628	4.23e-10
AT3G21200	PGR7	expressed protein	1.31074	2.86e-22
AT3G21240	4CL2, AT4CL2	AMP-binding domain containing protein, expressed	1.46595	4e-16
AT3G21670		peptide transporter PTR2, putative, expressed	1.08306	1.03e-07
AT3G21760	HYR1	UDP-glucoronosyl and UDP-glucosyl transferase domain containing protein, expressed	2.69246	6.93e-05
AT3G21890		B-box zinc finger family protein, putative, expressed	1.67944	3.64e-14
AT3G22070		expressed protein	2.51885	2.7e-05
AT3G22400	LOX5	lipoxygenase, putative, expressed	3.25296	7.83e-08
AT3G22425	HISN5A, IGPD	imidazoleglycerol-phosphate dehydratase, putative, expressed	1.8921	5.82e-10
AT3G22780	ATTSO1, TSO1	tesmin/TSO1-like CXC domain containing protein, expressed	2.50935	1.97e-07
AT3G22960	PKP-ALPHA, PKP1	pyruvate kinase, putative, expressed	4.90055	5.08e-231
AT3G23030	IAA2	OsIAA12 - Auxin-responsive Aux/IAA gene family member, expressed	1.10687	3.97e-06
AT3G23100	XRCC4	XRCC4, putative, expressed	1.63805	3.34e-10
AT3G23330		pentatricopeptide repeat domain containing protein, putative, expressed	2.51859	9.22e-06
AT3G23580	RNR2, RNR2A	ribonucleoside-diphosphate reductase small chain, putative, expressed	1.03106	7.03e-14
AT3G23605		UBX domain-containing protein, putative, expressed	1.06159	5.16e-06
AT3G23660		protein transport protein, putative, expressed	1.95842	1.02e-48
AT3G23700		S1 RNA binding domain containing protein, expressed	1.12574	3.1e-06
AT3G23760		expressed protein	9.22629	8.05e-40
AT3G23805	RALFL24	RALFL4 - Rapid ALkalinization Factor RALF family protein precursor, expressed	1.51164	0.046309
AT3G24100		4F5 protein family protein, expressed	2.02686	3.25e-11
AT3G24340	chr40	required to maintain repression 1, putative, expressed	3.14599	1.2e-07
AT3G24360		enoyl-CoA hydratase/isomerase family protein, putative, expressed	3.444	5.68e-08
AT3G24420		hydrolase, alpha/beta fold family domain containing protein, expressed	1.81366	9.66e-27
AT3G24460		TMS membrane protein/tumour differentially expressed protein, putative, expressed	1.82824	0.00957257
AT3G24480		retrotransposon protein, putative, Ty3-gypsy subclass, expressed	2.39688	1.73e-26
AT3G25110	AtFaTA, FaTA	acyl-ACP thioesterase, putative, expressed	3.21422	9e-46
AT3G25130		expressed protein	2.48097	6.23e-08
AT3G25410		bile acid sodium symporter family protein, putative, expressed	2.20365	1.02e-32
AT3G25690	CHUP1	chloroplast unusual positioning protein, putative, expressed	1.02935	3.54e-05
AT3G25860	LTA2, PLE2	2-oxo acid dehydrogenases acyltransferase domain containing protein, expressed	6.71037	1.53e-243
AT3G25920	RPL15	50S ribosomal protein L15, chloroplast precursor, putative, expressed	1.17647	0.00121165
AT3G26290	CYP71B26	cytochrome P450 71E1, putative, expressed	2.04473	3.21e-37
AT3G26300	CYP71B34	cytochrome P450 71E1, putative, expressed	1.64455	0.000130592
AT3G26310	CYP71B35	cytochrome P450 71E1, putative, expressed	1.95664	0.0011299
AT3G26520	GAMMA-TIP2, SITIP, TIP1;2, TIP2	aquaporin protein, putative, expressed	2.31685	2.02e-09
AT3G26590		MATE efflux family protein, putative, expressed	1.0117	3.29e-20
AT3G26710	CCB1	CCB1, putative, expressed	1.41448	1.87e-05
AT3G26720		lysosomal alpha-mannosidase precursor, putative, expressed	3.49519	1.37e-68
AT3G26740	CCL	light-induced protein 1-like, putative, expressed	1.97398	2.5e-21
AT3G26742			7.4891	7.16e-11
AT3G26744	ATICE1, ICE1, SCRM	inducer of CBF expression 1, putative, expressed	1.88886	4.28e-38
AT3G26750		expressed protein	2.25653	0.0001389
AT3G27010	AT-TCP20, ATTCP20, PCF1, TCP20	TCP family transcription factor, putative, expressed	1.04684	0.00231199
AT3G27020	YSL6	transposon protein, putative, unclassified, expressed	1.67928	4.96e-38
AT3G27025			5.55853	7.25e-11
AT3G27030		expressed protein	4.31322	2.01e-09
AT3G27050		expressed protein	1.04652	0.00269878
AT3G27250		expressed protein	4.23403	3.88e-07
AT3G27420		bromodomain domain containing protein, expressed	2.46094	6.99e-20
AT3G27930		expressed protein	1.02263	1.02e-13
AT3G28150	TBL22	proteins of unknown function domain containing protein, expressed	2.17937	1.57e-14
AT3G28860	ABCB19, ATABCB19, ATMDR1, ATMDR11, ATPGP19, MDR1, MDR11, PGP19	multidrug resistance protein, putative, expressed	1.70146	6.69e-06
AT3G29160	AKIN11, ATKIN11, KIN11, SNRK1.2	CAMK_KIN1/SNF1/Nim1_like_AMPKh.3 - CAMK includes calcium/calmodulin depedent protein kinases, expressed	1.19564	2e-18
AT3G29770	ATMES11, MES11	esterase, putative, expressed	4.79933	1.26e-36
AT3G42630		pentatricopeptide repeat protein, putative, expressed	1.12618	0.000370131
AT3G42640	AHA8, HA8	plasma membrane ATPase, putative, expressed	1.28386	0.000174526
AT3G42660		WD domain, G-beta repeat domain containing protein, expressed	2.05999	1.12e-16
AT3G43270		pectinesterase, putative, expressed	2.33975	0.00157197
AT3G44150		expp1 protein precursor, putative, expressed	2.31016	2.25e-16
AT3G44300	AtNIT2, NIT2	nitrilase, putative, expressed	1.054	9.72e-30
AT3G44380		harpin-induced protein 1 domain containing protein, expressed	1.31988	0.0121782
AT3G45020		ribosomal L18p/L5e family protein, putative, expressed	1.70029	3.09e-05
AT3G45030		S10/S20 domain containing ribosomal protein, putative, expressed	1.18955	1.46e-06
AT3G45100	SETH2	glycosyl transferase, group 1 domain containing protein, expressed	3.38197	1.36e-42
AT3G45140	ATLOX2, LOX2	lipoxygenase, putative, expressed	1.37741	2.17e-40
AT3G45300	ATIVD, IVD, IVDH	acyl-coenzyme A dehydrogenase, mitochondrial precursor, putative, expressed	1.88805	8.21e-27
AT3G45860	CRK4	TKL_IRAK_DUF26-la.5 - DUF26 kinases have homology to DUF26 containing loci, expressed	2.16804	0.00292736
AT3G46110		domain of unknown function DUF966 domain containing protein, expressed	1.10812	0.00187875
AT3G46260		leucine-rich repeat family protein, putative, expressed	1.23357	0.0248316
AT3G46550	SOS5	fasciclin-like arabinogalactan protein, putative, expressed	3.67646	2.58e-05
AT3G46920		protein kinase domain containing protein, expressed	1.72592	2.96e-33
AT3G47010		periplasmic beta-glucosidase precursor, putative, expressed	5.67177	3.36e-15
AT3G47040		periplasmic beta-glucosidase precursor, putative, expressed	5.69912	1.77e-13
AT3G47070		expressed protein	1.12263	4.44e-07
AT3G47080		expressed protein	1.02047	1.31e-19
AT3G47950	AHA4, HA4	plasma membrane ATPase, putative, expressed	5.76774	2.16e-59
AT3G48200		expressed protein	1.71238	0.000391804
AT3G48240		PB1 domain containing protein, expressed	2.15676	0.00539178
AT3G48300	CYP71A23	cytochrome P450, putative, expressed	1.59473	7.37e-05
AT3G48425		endonuclease/exonuclease/phosphatase family domain containing protein, expressed	1.08133	0.0333653
AT3G48460		GDSL-like lipase/acylhydrolase, putative, expressed	1.36765	2.82e-06
AT3G48470	EMB2423	EMB2423, putative, expressed	1.03161	1.57e-11
AT3G49190		wax synthase, putative, expressed	3.82829	3.77e-09
AT3G49200		wax synthase, putative, expressed	3.12274	9.92e-09
AT3G49220		pectinesterase, putative, expressed	2.3182	3.83e-22
AT3G49250	DMS3, IDN1	ATP binding protein, putative, expressed	1.58703	0.0227127
AT3G49260	iqd21	IQ calmodulin-binding motif domain containing protein, expressed	3.65871	5.19e-17
AT3G49470	NACA2	nascent polypeptide-associated complex subunit alpha, putative, expressed	1.11687	0.00447404
AT3G50210		oxidoreductase, putative, expressed	1.80103	2.11e-30
AT3G50240	KICP-02	kinesin motor domain containing protein, putative, expressed	2.96498	5.05e-06
AT3G50440	ATMES10, MES10	esterase, putative, expressed	1.54708	0.000404059
AT3G50570			1.82484	0.00263355
AT3G50630	ICK2, KRP2		1.68218	0.00045481
AT3G50750	BEH1	BES1/BZR1 homolog protein, putative, expressed	2.53607	1.52e-12
AT3G50790		hydrolase, alpha/beta fold family domain containing protein, expressed	1.38149	2.41e-16
AT3G50970	LTI30, XERO2		1.64171	1.33e-07
AT3G51010		expressed protein	1.09573	1.76e-09
AT3G51150		kinesin motor domain containing protein, expressed	1.62167	2.02e-14
AT3G51240	F3'H, F3H, TT6	naringenin,2-oxoglutarate 3-dioxygenase, putative, expressed	1.55658	0.0050927
AT3G51520		diacylglycerol O-acyltransferase, putative, expressed	1.36787	4.89e-12
AT3G51840	ACX4, ATG6, ATSCX	glutaryl-CoA dehydrogenase, mitochondrial precursor, putative, expressed	1.44401	2.04e-44
AT3G51850	CPK13	CAMK_CAMK_like.29 - CAMK includes calcium/calmodulin depedent protein kinases, expressed	1.23876	3.98e-21
AT3G51890		expressed protein	1.41951	1.64e-33
AT3G52150		RNA recognition motif containing protein, putative, expressed	1.15797	0.00215023
AT3G52340	ATSPP2, SPP2	sucrose-phosphatase, putative, expressed	1.79509	1.3e-11
AT3G52380	CP33, PDE322	RNA recognition motif containing protein, putative, expressed	1.44758	2.97e-12
AT3G52500		Eukaryotic aspartyl protease domain containing protein, expressed	1.66335	7.25e-16
AT3G52940	ELL1, FK, HYD2	delta14-sterol reductase, putative, expressed	3.86338	6.09e-09
AT3G52960		peroxiredoxin, putative, expressed	2.45369	5.32e-64
AT3G53040		late embryogenesis abundant protein 1, putative, expressed	4.42801	2.1e-19
AT3G53232	DVL20, RTFL1	expressed protein	1.45291	3.26e-06
AT3G53380		expressed protein	1.48477	0.0367323
AT3G53460	CP29	RNA recognition motif containing protein, putative, expressed	2.02906	1.25e-37
AT3G53500	RSZ32	splicing factor, arginine/serine-rich, putative, expressed	1.23427	4.5e-24
AT3G54250		GHMP kinases ATP-binding protein, putative, expressed	1.30328	3.42e-10
AT3G54400		eukaryotic aspartyl protease domain containing protein, expressed	1.2761	1.03e-27
AT3G54470		uridine 5-monophosphate synthase, putative, expressed	1.6137	1.83e-18
AT3G54510		early-responsive to dehydration protein-related, putative, expressed	1.23324	1.1e-06
AT3G55005	TON1B	tonneau 1b, putative, expressed	1.65332	2.74e-06
AT3G55060		expressed protein	3.27367	2.17e-25
AT3G55090		white-brown complex homolog protein, putative, expressed	1.80411	5.83e-07
AT3G55120	A11, CFI, TT5	expressed protein	3.38215	1.46e-12
AT3G55360	ATTSC13, CER10, ECR, TSC13	3-oxo-5-alpha-steroid 4-dehydrogenase, putative, expressed	1.39722	1.54e-11
AT3G55390		membrane associated DUF588 domain containing protein, putative, expressed	1.31246	1.69e-06
AT3G55440	ATCTIMC, CYTOTPI, TPI	triosephosphate isomerase, cytosolic, putative, expressed	1.64648	6.3e-46
AT3G55610	P5CS2	amino acid kinase, putative, expressed	1.4647	4.42e-42
AT3G55800	SBPASE	fructose-1,6-bisphosphatase, putative, expressed	1.21141	7.23e-15
AT3G55850	LAF3, LAF3 ISF1, LAF3 ISF2	amidohydrolase, putative, expressed	1.87024	3.03e-27
AT3G55940		phospholipase C, putative, expressed	2.86436	1.43e-06
AT3G56010			1.13614	6.81e-05
AT3G56060		HOTHEAD precursor, putative, expressed	1.4607	4.34e-23
AT3G56130			1.47328	0.000386123
AT3G56140		PX domain containing protein, expressed	1.00101	3.49e-14
AT3G56580		zinc finger, C3HC4 type domain containing protein, expressed	1.31398	6.34e-08
AT3G56880		VQ domain containing protein, putative, expressed	1.26207	8.29e-06
AT3G56940	ACSF, CHL27, CRD1	magnesium-protoporphyrin IX monomethyl ester cyclase,chloroplast precursor, putative, expressed	1.36009	1e-22
AT3G57520	AtSIP2, SIP2	uncharacterized glycosyltransferase, putative, expressed	1.03581	8.93e-23
AT3G57540		remorin, putative, expressed	1.10104	0.0209753
AT3G57770		OsWAK53b - OsWAK receptor-like protein kinase, expressed	1.94927	0.000921215
AT3G58220		ubiquitin carboxyl-terminal hydrolase, putative, expressed	1.96962	2.79e-08
AT3G58220		MATH domain containing protein, expressed	1.96962	2.79e-08
AT3G58800		expressed protein	1.34763	0.0234073
AT3G58980		OsFBX353 - F-box domain containing protein, expressed	1.84838	7.86e-05
AT3G59400	GUN4	uncharacterized protein ycf53, putative, expressed	1.55576	0.010182
AT3G59940		OsFBK25 - F-box domain and kelch repeat containing protein, expressed	1.13001	1.01e-11
AT3G60120	BGLU27	Os6bglu24 - beta-glucosidase homologue, similar to G. max isohydroxyurate hydrolase, expressed	1.40317	0.000205437
AT3G60210		chaperonin, putative, expressed	1.38723	9.78e-08
AT3G60530	GATA4	GATA zinc finger domain containing protein, expressed	4.62669	1.09e-10
AT3G60630	ATHAM2, HAM2	scarecrow transcription factor family protein, putative, expressed	1.67797	5.96e-06
AT3G60700			1.74278	2.19e-07
AT3G61070	PEX11E	peroxisomal biogenesis factor 11, putative, expressed	1.28962	3.47e-28
AT3G61150	HD-GL2-1, HDG1	homeobox and START domains containing protein, putative, expressed	2.28058	1.58e-25
AT3G61380		expressed protein	3.58704	1.76e-06
AT3G61440	ARATH;BSAS3;1, ATCYSC1, CYSC1	cysteine synthase, chloroplast/chromoplast precursor, putative, expressed	2.28069	1.99e-65
AT3G61470	LHCA2	chlorophyll A-B binding protein, putative, expressed	1.01923	2.45e-13
AT3G61680		lipase, putative, expressed	4.01006	8.13e-09
AT3G61820		aspartic proteinase, putative, expressed	2.04588	1.75e-38
AT3G61870		expressed protein	1.06097	0.00134033
AT3G62110		polygalacturonase, putative, expressed	1.36071	0.0305888
AT3G62120		bifunctional aminoacyl-tRNA synthetase, putative, expressed	1.07264	7.36e-18
AT3G62630		expressed protein	1.36916	0.0198607
AT3G62650		expressed protein	3.72826	2.15e-15
AT3G62700	ATMRP10, MRP10	multidrug resistance-associated protein, putative, expressed	2.18895	1.41e-34
AT3G63130	ATRANGAP1, RANGAP1	RAN GTPase-activating protein 1, putative, expressed	1.32357	4.36e-10
AT3G63170		chalcone isomerase, putative, expressed	3.23441	2.91e-21
AT3G63520	ATCCD1, ATNCED1, CCD1, NCED1	carotenoid cleavage dioxygenase, putative, expressed	1.02655	1.31e-26
AT3G66658	ALDH22A1	aldehyde dehydrogenase, putative, expressed	2.04815	9.54e-19
AT4G00360	ATT1, CYP86A2	cytochrome P450, putative, expressed	1.29326	0.0283202
AT4G00370	ANTR2, PHT4;4	transporter, major facilitator family, putative, expressed	2.36699	1.9e-65
AT4G00430	PIP1;4, PIP1E, TMP-C	aquaporin protein, putative, expressed	1.41274	9.18e-36
AT4G00730	AHDP, ANL2	homeobox and START domains containing protein, putative, expressed	1.47772	0.000182215
AT4G00740		methyltransferase, putative, expressed	1.10255	9.13e-11
AT4G00750		dehydration response related protein, putative, expressed	1.69532	6.56e-23
AT4G00990		jmjC domain containing protein, expressed	2.32061	1.47e-34
AT4G01020		helicase domain-containing protein, putative, expressed	1.58565	0.00537844
AT4G01040		chitinase domain-containing protein 1 precursor, putative, expressed	2.11388	2.42e-13
AT4G01080	TBL26	expressed protein	3.80872	2.12e-06
AT4G01150		expressed protein	1.16945	3.28e-12
AT4G01900	GLB1, PII	nitrogen regulatory protein P-II, putative, expressed	2.79655	7.8e-51
AT4G02100		DNAJ heat shock N-terminal domain-containing protein, putative, expressed	1.83286	0.0034921
AT4G02130	GATL6, LGT10	glycosyl transferase 8 domain containing protein, putative, expressed	1.54736	0.000157249
AT4G02220		programmed cell death protein 2, putative, expressed	1.2228	2.95e-08
AT4G02330	ATPMEPCRB	pectinesterase, putative, expressed	5.35247	4.61e-30
AT4G02400		utp14 protein, putative, expressed	1.24077	1.56e-24
AT4G02420		receptor like protein kinase, putative, expressed	1.18503	2.26e-12
AT4G02500	ATXT2, XT2, XXT2	glycosyltransferase, putative, expressed	1.73308	8.95e-16
AT4G02530		thylakoid lumenal 16.5 kDa protein, chloroplast precursor, putative, expressed	1.14089	2.87e-05
AT4G02750		tetratricopeptide-like helical, putative, expressed	1.88011	0.00775575
AT4G02770	PSAD-1	photosystem I reaction center subunit II, chloroplast precursor, putative, expressed	1.12366	1.04e-10
AT4G02790		GTPase of unknown function domain containing protein, putative, expressed	1.06563	0.0127667
AT4G02990		mTERF domain containing protein, expressed	2.20023	8.31e-29
AT4G03280	PETC, PGR1	cytochrome b6-f complex iron-sulfur subunit, chloroplast precursor, putative, expressed	1.18428	4.54e-19
AT4G03965		zinc finger, C3HC4 type family protein, expressed	7.02031	5.12e-09
AT4G04200		signal peptidase complex subunit 2, putative, expressed	1.14373	0.000361785
AT4G04370		pentatricopeptide, putative, expressed	2.28234	1.79e-07
AT4G04470	PMP22	Mpv17 / PMP22 family domain containing protein, expressed	2.15486	7.26e-35
AT4G04570	CRK40	TKL_IRAK_DUF26-lh.1 - DUF26 kinases have homology to DUF26 containing loci, expressed	1.5605	2.82e-06
AT4G04640	ATPC1	ATP synthase gamma chain, putative, expressed	1.42189	1.93e-41
AT4G04710	CPK22	CAMK_CAMK_like.33 - CAMK includes calcium/calmodulin depedent protein kinases, expressed	6.1245	5.28e-16
AT4G04850	ATKEA3, KEA3	potasium efflux antiporter protein, putative, expressed	1.16619	8.74e-18
AT4G05180	PSBQ, PSBQ-2, PSII-Q	oxygen evolving enhancer protein 3 domain containing protein, expressed	1.38474	4.49e-09
AT4G06598		bZIP transcription factor domain containing protein, expressed	1.44316	1.74e-09
AT4G06744		uncharacterized protein At4g06744 precursor, putative, expressed	1.85578	4.15e-21
AT4G08870		arginase, putative, expressed	3.29371	5.38e-19
AT4G09120		zinc finger, C3HC4 type domain containing protein, expressed	1.7056	0.0125067
AT4G09160		patellin protein, putative, expressed	4.23201	6.92e-30
AT4G09620		expressed protein	1.07269	4.34e-07
AT4G09640		DUF803 domain containing, putative, expressed	3.15243	6.29e-06
AT4G09670		uncharacterized oxidoreductase, putative, expressed	1.41309	5.34e-23
AT4G09760		phosphotransferase, putative, expressed	1.0458	8.92e-13
AT4G10020	AtHSD5, HSD5	oxidoreductase, short chain dehydrogenase/reductase family domain containing protein, expressed	2.68416	9.74e-05
AT4G10030		mitochondrion protein, putative, expressed	3.13677	4.19e-46
AT4G10630		glutaredoxin, putative, expressed	2.04543	0.00727564
AT4G10750		4-hydroxy-2-oxovalerate aldolase, putative, expressed	1.00171	0.000321622
AT4G10770	ATOPT7, OPT7	oligopeptide transporter, putative, expressed	1.53036	9.18e-20
AT4G10890		hypothetical protein	2.54596	1.83e-06
AT4G11080		HMG1/2, putative, expressed	1.43722	1.71e-10
AT4G11680		zinc finger family protein, putative, expressed	1.82316	7.38e-20
AT4G11980	ATNUDT14, ATNUDX14, NUDX14	hydrolase, NUDIX family, domain containing protein, expressed	1.11226	0.00478023
AT4G11990		targeting protein-related, putative, expressed	5.17623	2.4e-72
AT4G12110	ATSMO1, ATSMO1-1, SMO1-1	fatty acid hydroxylase, putative, expressed	3.18194	1.29e-36
AT4G12310	CYP706A5	cytochrome P450, putative, expressed	1.07208	0.00393725
AT4G12700		expressed protein	3.37532	6.25e-61
AT4G12830		hydrolase, alpha/beta fold family domain containing protein, expressed	3.6005	1.09e-22
AT4G13050		acyl-ACP thioesterase, putative, expressed	4.66858	1.37e-191
AT4G13150		expressed protein	1.07463	0.0397186
AT4G13360		enoyl-CoA hydratase/isomerase family protein, putative, expressed	1.03901	3.75e-18
AT4G13520	SMAP1		1.28029	0.0116781
AT4G13890	EDA36, EDA37, SHM5	serine hydroxymethyltransferase, mitochondrial precursor, putative, expressed	6.24414	1.71e-132
AT4G13930	SHM4	serine hydroxymethyltransferase, mitochondrial precursor, putative, expressed	1.66174	5.63e-45
AT4G14000		AGAP009532-PA, putative, expressed	1.24578	1.13e-08
AT4G14100		expressed protein	3.47809	2.91e-22
AT4G14310		expressed protein	1.76716	6.98e-06
AT4G14570		OsPOP21 - Putative Prolyl Oligopeptidase homologue, expressed	1.71428	0.000313762
AT4G14580	CIPK4, SnRK3.3	CAMK_KIN1/SNF1/Nim1_like.17 - CAMK includes calcium/calmodulin depedent protein kinases, expressed	4.2734	8.27e-10
AT4G14690	ELIP2	early light-induced protein, chloroplast precursor, putative, expressed	6.4893	5.25e-276
AT4G14780		protein kinase domain containing protein, expressed	2.01568	0.00344188
AT4G14870			1.96547	0.00256732
AT4G15440	CYP74B2, HPL1	cytochrome P450, putative, expressed	2.3481	0.00128879
AT4G15450		senescence-associated protein, putative, expressed	2.00839	1.73e-12
AT4G15500	UGT84A4	limonoid UDP-glucosyltransferase, putative, expressed	4.15743	7.24e-12
AT4G16141		expressed protein	1.73718	0.00111885
AT4G16155		dihydrolipoyl dehydrogenase, putative, expressed	5.24566	1.64e-266
AT4G16160	ATOEP16-2, ATOEP16-S	mitochondrial import inner membrane translocase subunit Tim17, putative, expressed	3.52555	0.000322638
AT4G16370	ATOPT3, OPT3	oligopeptide transporter, putative, expressed	2.24508	1.47e-18
AT4G16570	ATPRMT7, PRMT7	arginine N-methyltransferase 7, putative, expressed	2.38031	3.53e-09
AT4G16730	TPS02	terpene synthase, putative, expressed	8.28472	3.98e-16
AT4G16800		enoyl-CoA hydratase/isomerase family protein, putative, expressed	1.28447	0.0145847
AT4G16980			3.03555	5.87e-37
AT4G17085		expressed protein	1.36819	0.0255747
AT4G17190	FPS2	polyprenyl synthetase, putative, expressed	3.6262	8.96e-39
AT4G17340	DELTA-TIP2, TIP2;2	aquaporin protein, putative, expressed	1.13538	0.0254498
AT4G17360		formyl transferase, putative, expressed	2.2553	3.49e-08
AT4G17550		transporter, major facilitator family, putative, expressed	1.71561	1.59e-38
AT4G17600	LIL3:1	expressed protein	1.96253	1.3e-25
AT4G18240	ATSS4, SS4, SSIV	starch synthase, putative, expressed	1.01418	4.32e-09
AT4G18270	ATTRANS11, TRANS11	phospho-N-acetylmuramoyl-pentapeptide-transferase, putative, expressed	1.30996	3.01e-05
AT4G18460		D-tyrosyl-tRNA, putative, expressed	1.22056	0.0148317
AT4G18465		ATP-dependent RNA helicase, putative, expressed	1.1163	1.72e-07
AT4G19020	CMT2	C-5 cytosine-specific DNA methylase, putative, expressed	4.5853	9.44e-51
AT4G19530		NBS-LRR disease resistance protein, putative, expressed	1.28382	0.000787151
AT4G19540	INDL	nucleotide-binding protein-like, putative, expressed	3.31633	2.84e-30
AT4G19710	AK-HSDH, AK-HSDH II	bifunctional aspartokinase/homoserine dehydrogenase, chloroplast precursor, putative, expressed	1.27276	1.7e-09
AT4G20000		VQ domain containing protein, putative, expressed	2.4291	2.58e-05
AT4G20325		ribonuclease H2 subunit B, putative, expressed	1.75687	0.0066804
AT4G20740		PPR repeat containing protein, expressed	1.04931	0.00820194
AT4G20870	ATFAH2, FAH2	fatty acid hydroxylase, putative, expressed	1.57672	1.65e-12
AT4G21280	PSBQ, PSBQ-1, PSBQA	oxygen evolving enhancer protein 3 domain containing protein, expressed	1.19097	9.68e-10
AT4G22010	sks4	monocopper oxidase, putative, expressed	1.85985	0.000729633
AT4G22250		zinc finger, C3HC4 type family protein, expressed	2.32838	4.74e-08
AT4G22753	ATSMO1, ATSMO1-3, SMO1, SMO1-3	fatty acid hydroxylase, putative, expressed	2.01462	9.37e-52
AT4G22756	ATSMO1, ATSMO1-2, SMO1, SMO1-2	fatty acid hydroxylase, putative, expressed	8.03227	2.96e-16
AT4G22890	PGR5-LIKE A	expressed protein	1.23886	2.85e-13
AT4G23170	CRK9, EP1	TKL_IRAK_DUF26-lc.11 - DUF26 kinases have homology to DUF26 containing loci, expressed	1.77451	6.11e-30
AT4G23400	PIP1;5, PIP1D	aquaporin protein, putative, expressed	1.00379	0.00176962
AT4G23560	AtGH9B15, GH9B15	endoglucanase, putative, expressed	1.28666	0.00197019
AT4G23570	SGT1A	suppressor of G2 allele of SKP1, putative, expressed	1.28588	3.45e-10
AT4G23740		inactive receptor kinase At2g26730 precursor, putative, expressed	1.29418	5.66e-05
AT4G23810	ATWRKY53, WRKY53	WRKY15, expressed	1.22542	0.00577648
AT4G23950		Sad1 / UNC-like C-terminal domain containing protein, putative, expressed	1.13165	0.013403
AT4G24000	ATCSLG2, CSLG2	CSLE6 - cellulose synthase-like family E, expressed	1.2078	6.58e-17
AT4G24050		retinol dehydrogenase, putative, expressed	1.67097	0.0425912
AT4G24120	ATYSL1, YSL1	transposon protein, putative, unclassified, expressed	2.09534	2.03e-09
AT4G24240	ATWRKY7, WRKY7	WRKY68, expressed	1.40541	1.07e-05
AT4G24500		basic salivary proline-rich protein 2 precursor, putative, expressed	1.03588	0.000250115
AT4G24620	PGI, PGI1	glucose-6-phosphate isomerase, putative, expressed	2.92998	6.02e-93
AT4G24790		ATP binding protein, putative, expressed	1.48175	0.00831149
AT4G24960	ATHVA22D, HVA22D	HVA22, putative, expressed	1.767	9.4e-16
AT4G24970		ATP-binding region, ATPase-like domain containing protein, expressed	1.65376	1.42e-06
AT4G24972	TPD1	TPD1, putative, expressed	1.28127	0.00197433
AT4G25070		expressed protein	1.81379	2.34e-38
AT4G25080	CHLM	magnesium-protoporphyrin O-methyltransferase, putative, expressed	1.43262	1.69e-09
AT4G25260		invertase/pectin methylesterase inhibitor family protein, putative, expressed	2.30215	4.61e-10
AT4G25270		pentatricopeptide, putative, expressed	1.26948	0.0117606
AT4G25750		ABC-2 type transporter domain containing protein, expressed	6.44835	1.98e-07
AT4G25835		AAA-type ATPase family protein, putative, expressed	2.29637	1.61e-11
AT4G26510	UKL4	uridine/cytidine kinase-like 1, putative, expressed	1.24885	3.52e-18
AT4G26520		fructose-bisphospate aldolase isozyme, putative, expressed	1.31883	0.00359691
AT4G26550		SFT2, putative, expressed	1.5104	1.16e-12
AT4G26760	MAP65-2	microtubule associated protein, putative, expressed	4.71143	2.49e-23
AT4G26810		SWIB/MDM2 domain containing protein, expressed	1.16954	0.0149084
AT4G27050		OsFBX346 - F-box domain containing protein, expressed	1.58934	5.01e-14
AT4G27060	CN, SPR2, TOR1	HEAT repeat family protein, putative, expressed	1.01144	8.53e-07
AT4G27460		cystathionin beta synthase protein, putative, expressed	6.4041	7.15e-35
AT4G27480		glycosyltransferase family protein, putative, expressed	1.02289	1.07e-06
AT4G27550	ATTPS4, TPS4	trehalose-6-phosphate synthase, putative, expressed	7.86554	2.37e-10
AT4G27760	FEY, FEY3	oxidoreductase, short chain dehydrogenase/reductase family domain containing protein, expressed	2.83799	8.41e-30
AT4G27990	ATYLMG1-2, YLMG1-2	YGGT family protein, putative, expressed	1.60498	1.65e-31
AT4G28040		nodulin, putative, expressed	2.18079	2.68e-31
AT4G28050	TET7	tetraspanin family protein, putative, expressed	4.76528	9.03e-39
AT4G28070		ATPase, AFG1 family domain containing protein, expressed	1.94979	0.000867767
AT4G28080		tetratricopeptide repeat domain containing protein, putative, expressed	1.53261	4.5e-23
AT4G28490	HAE, RLK5	receptor-like protein kinase 5 precursor, putative, expressed	1.94221	1.5e-06
AT4G28660	PSB28	photosystem II reaction center PSB28 protein, chloroplast precursor, putative, expressed	1.59931	3.19e-21
AT4G28760		expressed protein	2.01022	1.06e-35
AT4G28890		zinc finger, C3HC4 type domain containing protein, expressed	7.18504	1.29e-29
AT4G29120		dehydrogenase, putative, expressed	1.54835	1.08e-08
AT4G29140		MATE domain containing protein, expressed	1.65191	3.49e-12
AT4G29430	rps15ae	40S ribosomal protein S15a, putative, expressed	1.27079	2.02e-08
AT4G29550			6.96719	8.7e-10
AT4G29680		ectonucleotide pyrophosphatase/phosphodiesterase family member 1, putative, expressed	1.42907	9.63e-09
AT4G29750		chloroplastic group IIA intron splicing facilitator CRS1, chloroplast precursor, putative, expressed	1.15483	5.89e-18
AT4G30470		dihydroflavonol-4-reductase, putative, expressed	2.03982	3.47e-13
AT4G30500		HSPC171 protein, putative, expressed	2.10368	1.62e-14
AT4G30620		CR084 protein, putative, expressed	1.27828	0.000277334
AT4G30720		monooxygenase, putative, expressed	1.11487	8.41e-06
AT4G30930	NFD1	50S ribosomal protein L21, chloroplast precursor, putative, expressed	1.16478	1.95e-06
AT4G30940		B4-BTB3 - Bric-a-Brac, Tramtrack, Broad Complex BTB domain with B4 subfamily conserved sequence, expressed	1.0639	0.0127306
AT4G30993		expressed protein	1.38022	1.15e-05
AT4G31040		chloroplast envelope membrane protein, putative, expressed	1.16916	3.49e-06
AT4G31120	ATPRMT5, PRMT5, SKB1	arginine N-methyltransferase 5, putative, expressed	1.26117	3.66e-08
AT4G31270		transcription factor, putative, expressed	1.06235	0.00130421
AT4G31340		DNA repair ATPase-related, putative, expressed	1.02162	2.41e-23
AT4G31530		NAD dependent epimerase/dehydratase family protein, putative, expressed	1.24032	8.77e-19
AT4G31790		diphthine synthase, putative, expressed	1.2253	0.000108115
AT4G31870	ATGPX7, GPX7	glutathione peroxidase, putative, expressed	1.97676	1.95e-45
AT4G31875			1.0185	0.0117825
AT4G31990	AAT3, ASP5, ATAAT1	aminotransferase, classes I and II, domain containing protein, expressed	1.35922	7.94e-41
AT4G32330		targeting protein for Xklp2, putative, expressed	1.4277	9.9e-13
AT4G32460		expressed protein	2.14561	1.61e-07
AT4G32605		mitochondrial glycoprotein, putative, expressed	1.40982	0.00016158
AT4G32870		lachrymatory factor synthase, putative, expressed	1.9449	7.74e-22
AT4G33000	ATCBL10, CBL10, SCABP8	calcineurin B, putative, expressed	4.22262	7.17e-29
AT4G33010	AtGLDP1, GLDP1	glycine dehydrogenase, putative, expressed	1.97921	4.88e-94
AT4G33040		OsGrx_C15 - glutaredoxin subgroup III, expressed	1.3283	2.09e-07
AT4G33100		expressed protein	1.86172	6.52e-05
AT4G33150	LKR, LKR/SDH, SDH	saccharopine dehydrogenase, putative, expressed	1.24544	3.4e-15
AT4G33360	FLDH	dihydroflavonol-4-reductase, putative, expressed	1.60555	1.1e-23
AT4G33500		expressed protein	1.3788	2.61e-11
AT4G33580	ATBCA5, BCA5	carbonic anhydrase, chloroplast precursor, putative, expressed	1.59199	1.66e-32
AT4G33780		expressed protein	1.26204	2.37e-27
AT4G33990	EMB2758	tetratricopeptide-like helical, putative, expressed	1.31747	0.0154301
AT4G34020		DJ-1 family protein, putative, expressed	1.39527	0.00626101
AT4G34210	ASK11, SK11	Skp1 family, dimerisation domain containing protein, expressed	1.28033	0.044069
AT4G34260	FUC95A	alpha-1,2-fucosidase, putative, expressed	3.24505	6.09e-19
AT4G34480		glucan endo-1,3-beta-glucosidase precursor, putative, expressed	3.46007	1.5e-17
AT4G34500		protein kinase, putative, expressed	1.13014	0.000921215
AT4G34520	FAE1, KCS18	3-ketoacyl-CoA synthase, putative, expressed	6.57448	2.16e-08
AT4G34540		nmrA-like family domain containing protein, expressed	2.17598	4.48e-46
AT4G34580	COW1, SRH1	expressed protein	8.60064	7.63e-17
AT4G34680	GATA3	expressed protein	3.56318	6.63e-15
AT4G34750		OsSAUR22 - Auxin-responsive SAUR gene family member, expressed	1.24451	0.0177573
AT4G34970	ADF9	actin-depolymerizing factor, putative, expressed	4.15115	4.67e-10
AT4G34980	SLP2	OsSub28 - Putative Subtilisin homologue, expressed	2.19639	1.88e-05
AT4G35100	PIP2;7, PIP3, PIP3A, SIMIP	aquaporin protein, putative, expressed	2.19622	2.2e-07
AT4G35550	ATWOX13, HB-4, WOX13	homeobox domain containing protein, expressed	1.26571	0.000578983
AT4G35760		electron carrier/ protein disulfide oxidoreductase, putative, expressed	1.35433	5e-07
AT4G36090		oxidoreductase, 2OG-Fe oxygenase family protein, putative, expressed	1.06497	1.05e-09
AT4G36290	CRT1	ATP-binding region, ATPase-like domain containing protein, expressed	1.2431	6.32e-07
AT4G36380	ROT3	cytochrome P450, putative, expressed	3.53019	3.34e-08
AT4G36400		FAD-linked oxidoreductase protein, putative, expressed	1.15231	1.59e-13
AT4G36700		cupin domain containing protein, expressed	7.44897	8.98e-108
AT4G36850		PQ loop repeat domain containing protein, expressed	2.97301	2.07e-14
AT4G36910	CDCP2, LEJ2	CBS domain containing membrane protein, putative, expressed	1.73903	0.0120545
AT4G37000	ACD2, ATRCCR	red chlorophyll catabolite reductase, putative, expressed	1.00315	1.33e-07
AT4G37160	sks15	L-ascorbate oxidase homolog precursor, putative, expressed	2.48493	1.82e-05
AT4G37200	HCF164	thioredoxin, putative, expressed	1.27316	1.76e-26
AT4G37300	MEE59	expressed protein	2.03146	4.01e-39
AT4G37390	AUR3, BRU6, GH3-2, GH3.2, YDK1	OsGH3.8 - Probable indole-3-acetic acid-amido synthetase, expressed	2.3692	7.36e-11
AT4G37550		acetamidase, putative, expressed	1.09049	0.00325824
AT4G37560		acetamidase, putative, expressed	1.24687	2.58e-05
AT4G38180	FRS5	transposon protein, putative, unclassified, expressed	1.06209	2.14e-05
AT4G38350		niemann-Pick C1 protein precursor, putative, expressed	1.39735	3.61e-14
AT4G38370		phosphoglycerate mutase, putative, expressed	2.33366	0.00100634
AT4G38430	ATROPGEF1, ROPGEF1	ATROPGEF7/ROPGEF7, putative, expressed	1.25301	0.000401081
AT4G38570	PIS2	CDP-alcohol phosphatidyltransferase, putative, expressed	2.11234	2.95e-08
AT4G38580	ATFP6, FP6, HIPP26	heavy metal-associated domain containing protein, expressed	2.94861	9.57e-07
AT4G38740	ROC1	peptidyl-prolyl cis-trans isomerase, putative, expressed	1.74173	2.55e-08
AT4G38910	ATBPC5, BBR/BPC5, BPC5	GAGA-binding protein, putative, expressed	1.68872	3.87e-10
AT4G38970	FBA2	fructose-bisphospate aldolase isozyme, putative, expressed	1.01503	2.75e-16
AT4G39040		CRS1/YhbY domain containing protein, expressed	1.43573	1.27e-10
AT4G39230		isoflavone reductase homolog IRL, putative, expressed	2.25844	1.09e-20
AT4G39460	SAMC1, SAMT1	mitochondrial carrier protein, putative, expressed	2.1119	1.17e-12
AT4G39610		DUF617 domain containing protein, expressed	2.1923	6.94e-07
AT4G39620	ATPPR5, EMB2453	PPR repeat domain containing protein, putative, expressed	2.00331	4.15e-06
AT4G39800	ATIPS1, ATMIPS1, MI-1-P SYNTHASE, MIPS1	inositol-3-phosphate synthase, putative, expressed	4.50656	1.15e-179
AT4G39970		HAD-superfamily hydrolase subfamily IA, variant 3, putative, expressed	1.91298	2.57e-17
AT5G01225			1.05722	0.00680627
AT5G01650		macrophage migration inhibitory factor, putative, expressed	1.08153	6.21e-09
AT5G01780		oxidoreductase, 2OG-Fe oxygenase family protein, putative, expressed	1.89933	1.65e-15
AT5G02100	ORP3A, UNE18	oxysterol-binding protein, putative, expressed	1.07951	1.32e-16
AT5G02380	MT2B	metallothionein, putative, expressed	2.26656	4.52e-24
AT5G02560	HTA12	Core histone H2A/H2B/H3/H4 domain containing protein, putative, expressed	1.22398	6.31e-07
AT5G02650			1.94561	0.000551078
AT5G02820	BIN5, RHL2	OsTOP6A3 - Topoisomerase 6 subunit A homolog 3, expressed	1.08228	0.0171551
AT5G03435		anthranilate phosphoribosyltransferase, putative, expressed	7.31567	4.37e-10
AT5G03670		expressed protein	6.53692	1.27e-07
AT5G03820		GDSL-like lipase/acylhydrolase, putative, expressed	7.48725	6.69e-83
AT5G03830		BCCIP, putative, expressed	1.38579	0.00428148
AT5G03880		glutathione S-transferase, N-terminal domain containing protein, expressed	1.09061	1.98e-13
AT5G04010		expressed protein	1.64764	0.0142922
AT5G04140	FD-GOGAT, GLS1, GLU1, GLUS	ferredoxin-dependent glutamate synthase, chloroplast precursor, putative, expressed	1.0244	1.21e-18
AT5G04160		transporter, putative, expressed	2.90655	3.8e-28
AT5G04310		pectate lyase precursor, putative, expressed	1.78892	0.00507593
AT5G04430	BTR1, BTR1L, BTR1S	KH domain containing protein, putative, expressed	1.02778	4.84e-08
AT5G04490	VTE5	phosphatidate cytidylyltransferase, putative, expressed	2.25902	2.38e-14
AT5G04620	ATBIOF, BIOF	aminotransferase, classes I and II, domain containing protein, expressed	4.02279	2.59e-41
AT5G04660	CYP77A4	cytochrome P450, putative, expressed	2.42535	1.29e-08
AT5G04770	ATCAT6, CAT6	amino acid permease family protein, putative, expressed	4.59195	2.5e-18
AT5G04810		pentatricopeptide repeat protein, putative, expressed	1.87636	6.08e-27
AT5G04820	ATOFP13, OFP13	DUF623 domain containing protein, expressed	1.52077	0.0438673
AT5G05180		KIP1, putative, expressed	3.32659	2.63e-26
AT5G05550		transcription factor like protein, putative, expressed	1.18681	0.0020157
AT5G06050		methyltransferase, putative, expressed	2.18545	6.56e-23
AT5G06440		expressed protein	1.21986	7.04e-10
AT5G06460	ATUBA2, UBA 2	ubiquitin-activating enzyme, putative, expressed	1.41574	3.68e-40
AT5G06490		RING-H2 finger protein ATL5D, putative, expressed	3.30192	1.69e-09
AT5G06690	WCRKC1	thioredoxin, putative, expressed	1.57018	0.0233864
AT5G06700	TBR	leaf senescence related protein, putative, expressed	1.34433	8.99e-12
AT5G06710	HAT14	homeobox associated leucine zipper, putative, expressed	1.95848	0.000389168
AT5G06750		protein phosphatase 2C, putative, expressed	1.11297	3.23e-22
AT5G06760	LEA4-5	late embryogenesis abundant group 1, putative, expressed	1.44223	0.000181938
AT5G06770		zinc finger C-x8-C-x5-C-x3-H type family protein, expressed	1.37147	5.89e-05
AT5G07010	ATST2A, ST2A	sulfotransferase domain containing protein, expressed	9.15456	4.03e-210
AT5G07120	SNX2b	phox domain-containing protein, putative, expressed	1.3534	2.96e-17
AT5G07140		protein kinase, putative, expressed	3.85035	1.15e-15
AT5G07460	ATMSRA2, PMSR2	peptide methionine sulfoxide reductase, putative, expressed	4.41649	4.67e-71
AT5G07590		WD repeat-containing protein 8, putative, expressed	1.13594	0.00649895
AT5G07810		SNF2 domain-containing protein, putative, expressed	1.17489	5.72e-06
AT5G08110		ATP-dependent helicase HRQ1, putative, expressed	1.01216	0.00027603
AT5G08415		radical SAM enzyme, putative, expressed	2.95965	5.98e-43
AT5G08590	ASK2, SNRK2-1, SNRK2.1, SRK2G	CAMK_CAMK_like.25 - CAMK includes calcium/calmodulin depedent protein kinases, expressed	2.19879	1.96e-45
AT5G08640	ATFLS1, FLS, FLS1	flavonol synthase/flavanone 3-hydroxylase, putative, expressed	1.81087	1.75e-05
AT5G09300		dehydrogenase E1 component domain containing protein, expressed	1.12853	0.00142311
AT5G09370		LTPL74 - Protease inhibitor/seed storage/LTP family protein precursor, expressed	5.14295	2.32e-16
AT5G09530		retrotransposon protein, putative, unclassified, expressed	8.22473	4.33e-128
AT5G09540		heat shock protein DnaJ, putative, expressed	3.69637	6.58e-12
AT5G09690	ATMGT7, MGT7, MRS2-7	CorA-like magnesium transporter protein, putative, expressed	1.21872	7.01e-05
AT5G09760		pectinesterase, putative, expressed	2.13945	6.57e-05
AT5G09930	ATGCN2, GCN2	ABC transporter, ATP-binding protein, putative, expressed	3.55594	7.55e-25
AT5G09960		expressed protein	1.13676	0.00404717
AT5G09995		expressed protein	3.0865	3.36e-22
AT5G10050		oxidoreductase, short chain dehydrogenase/reductase family domain containing protein, expressed	1.68349	1.11e-28
AT5G10110		expressed protein	1.13121	2.74e-08
AT5G10160		FabA-like domain containing protein, expressed	4.5821	5.26e-132
AT5G10170	ATMIPS3, MIPS3	inositol-3-phosphate synthase, putative, expressed	7.97381	2.42e-16
AT5G10200		expressed protein	1.81078	0.00620053
AT5G10300	ATMES5, HNL, MES5	OsPOP4 - Putative Prolyl Oligopeptidase homologue, expressed	1.43374	1.53e-09
AT5G10480	PAS2, PEP	expressed protein	1.84583	2.52e-19
AT5G10510	AIL6, PLT3	AP2-like ethylene-responsive transcription factor PLETHORA 2, putative, expressed	4.0321	8.65e-09
AT5G10510	AIL6, PLT3	AP2/EREBP transcription factor BABY BOOM, putative, expressed	4.0321	8.65e-09
AT5G10820		BT1 family protein, putative, expressed	1.18172	6.11e-17
AT5G10830		methyltransferase, putative, expressed	1.07453	1.29e-08
AT5G11140			1.3948	7.07e-05
AT5G11720		glycosyl hydrolase, family 31, putative, expressed	2.46958	5.31e-30
AT5G11780		expressed protein	2.60837	1.01e-18
AT5G11800	ATKEA6, KEA6	transporter, monovalent cation:proton antiporter-2 family, putative, expressed	1.61341	1.19e-05
AT5G11810		expressed protein	1.77808	8.7e-25
AT5G11870		expressed protein	1.69299	4.63e-05
AT5G12360			1.95934	0.00157857
AT5G12370	SEC10	exocyst complex component 5, putative, expressed	1.02432	9.86e-15
AT5G12470		expressed protein	2.7205	3.91e-83
AT5G12850		zinc finger family protein, putative, expressed	1.13523	1.68e-08
AT5G12860	DiT1	2-oxoglutarate/malate translocator, chloroplast precursor, putative, expressed	1.09904	2.49e-20
AT5G13110	G6PD2	glucose-6-phosphate 1-dehydrogenase, chloroplast precursor, putative, expressed	1.54506	1.59e-46
AT5G13120	ATCYP20-2, CYP20-2	peptidyl-prolyl cis-trans isomerase, putative, expressed	1.56472	6.89e-22
AT5G13360		OsGH3.11 - Probable indole-3-acetic acid-amido synthetase, expressed	1.77321	1.4e-42
AT5G13600		BTBN8 - Bric-a-Brac, Tramtrack, Broad Complex BTB domain with non-phototropic hypocotyl 3 NPH3 and coiled-coil domains, expressed	6.29769	7.12e-19
AT5G13630	ABAR, CCH, CCH1, CHLH, GUN5	magnesium-chelatase, putative, expressed	1.4005	1.06e-36
AT5G13930	ATCHS, CHS, TT4	chalcone synthase, putative, expressed	2.93101	9.57e-07
AT5G13980		lysosomal alpha-mannosidase precursor, putative, expressed	2.73072	2.58e-12
AT5G14100	ATNAP14, NAP14	ABC transporter, ATP-binding protein, putative, expressed	2.3461	9.02e-09
AT5G14180	MPL1	triacylglycerol lipase precursor, putative, expressed	4.04996	1.8e-58
AT5G14230		ankyrin repeat domain containing protein, expressed	1.21521	0.0374985
AT5G14260		SET domain-containing protein, putative, expressed	1.37396	8.69e-27
AT5G14370		CCT motif family protein, expressed	2.2965	5.83e-15
AT5G14450		GDSL-like lipase/acylhydrolase, putative, expressed	3.58546	4.99e-17
AT5G14530		WD domain, G-beta repeat domain containing protein, expressed	1.30537	3.72e-06
AT5G14602		expressed protein	1.88781	0.000894869
AT5G15240		transmembrane amino acid transporter protein, putative, expressed	4.44404	1.39e-21
AT5G15330	ATSPX4, SPX4	expressed protein	1.48415	2.13e-05
AT5G15530	BCCP2, CAC1-B		6.05364	2.83e-138
AT5G15810		N-dimethylguanosine tRNA methyltransferase, putative, expressed	1.17879	8.3e-15
AT5G15850	ATCOL1, COL1	CCT/B-box zinc finger protein, putative, expressed	1.11484	8.2e-24
AT5G15860	ATPCME, PCME	ATPCME, putative, expressed	1.97386	2.38e-26
AT5G15860	ATPCME, PCME	serine esterase, putative, expressed	1.97386	2.38e-26
AT5G16240		acyl-desaturase, chloroplast precursor, putative, expressed	4.56028	7.96e-34
AT5G16310	UCH1	ubiquitin carboxyl-terminal hydrolase, family 1, putative, expressed	1.51421	0.00356611
AT5G16390	BCCP, BCCP-1, BCCP1, CAC1, CAC1-A, CAC1A		3.22754	8.01e-81
AT5G16400	ATF2, TRXF2	thioredoxin, putative, expressed	1.33771	5.3e-05
AT5G17070		expressed protein	2.97358	9.09e-57
AT5G17430	BBM	AP2-like ethylene-responsive transcription factor PLETHORA 2, putative, expressed	7.38687	1.06e-12
AT5G17670		expressed protein	2.25316	6.47e-52
AT5G17770	ATCBR, CBR, CBR1	NADH-cytochrome b5 reductase, putative, expressed	1.15162	1.38e-32
AT5G17840		expressed protein	2.03551	1.12e-37
AT5G18290	SIP1;2, SIP1B	aquaporin protein, putative, expressed	1.13679	5.53e-06
AT5G18960	FRS12	transposon protein, putative, unclassified, expressed	1.79851	2.87e-17
AT5G18970		AWPM-19-like membrane family protein, putative, expressed	1.96449	2.14e-08
AT5G19290		esterase/lipase/thioesterase family protein, putative, expressed	1.47609	1.8e-23
AT5G19740		peptidase, putative, expressed	6.88726	5.68e-09
AT5G19930		transmembrane protein, putative, expressed	2.05944	5.63e-18
AT5G20060		acyl-protein thioesterase, putative, expressed	1.39976	1.03e-20
AT5G20940		periplasmic beta-glucosidase precursor, putative, expressed	3.13007	5.26e-52
AT5G20950		periplasmic beta-glucosidase precursor, putative, expressed	1.76201	4.17e-27
AT5G21160		la domain containing protein, putative, expressed	1.00018	9.61e-09
AT5G21222		retrotransposon protein, putative, unclassified, expressed	1.00064	2.24e-05
AT5G21326		CAMK_KIN1/SNF1/Nim1_like.37 - CAMK includes calcium/calmodulin depedent protein kinases, expressed	1.32786	2.27e-26
AT5G21930	ATHMA8, HMA8, PAA2	copper-transporting ATPase PAA1, putative, expressed	1.11968	0.0137705
AT5G22130	PNT1	GPI mannosyltransferase 1, putative, expressed	1.0302	5.7e-05
AT5G22580		stress responsive A/B Barrel domain containing protein, expressed	4.08951	1.55e-09
AT5G22620		phosphoglycerate mutase, putative, expressed	1.45729	3.34e-08
AT5G22640	emb1211		1.64779	6.14e-09
AT5G22790	RER1	expressed protein	1.41261	6.53e-08
AT5G22830	ATMGT10, GMN10, MGT10, MRS2-11	CorA-like magnesium transporter protein, putative, expressed	1.65298	3.05e-34
AT5G22940	F8H	exostosin family domain containing protein, expressed	2.84133	1.17e-05
AT5G23060	CaS	arsenate reductase, putative, expressed	1.21415	0.000320607
AT5G23411			3.51173	1.42e-06
AT5G23530	AtCXE18, CXE18	gibberellin receptor GID1L2, putative, expressed	7.04219	4.61e-46
AT5G23730		suppressor of phythchrome A, putative, expressed	1.5156	8.14e-07
AT5G23920		expressed protein	1.13479	4.17e-07
AT5G23950		C2 domain containing protein, putative, expressed	1.19859	0.00113012
AT5G24080		S-domain receptor-like protein kinase, putative, expressed	1.03907	6.81e-13
AT5G24120	ATSIG5, SIG5, SIGE	RNA polymerase sigma factor, putative, expressed	1.14539	3.63e-24
AT5G24165			1.58061	3.6e-10
AT5G24300	ATSS1, SSI, SSI1	starch synthase, putative, expressed	1.09361	1.25e-08
AT5G24314	PDE225, PTAC7	expressed protein	1.45115	6.91e-05
AT5G24400	EMB2024, PGL3	6-phosphogluconolactonase, putative, expressed	1.08682	8.36e-13
AT5G24600		expressed protein	3.3912	1.84e-58
AT5G24990		EDR2, putative, expressed	1.84436	2.46e-06
AT5G25210			3.39626	7.37e-08
AT5G25610	ATRD22, RD22	BURP domain containing protein, expressed	1.51511	0.000900381
AT5G26310	UGT72E3	hydroquinone glucosyltransferase, putative, expressed	8.17403	7.48e-20
AT5G26660	ATMYB86, MYB86	MYB family transcription factor, putative, expressed	1.01981	0.000805166
AT5G26742	emb1138	DEAD-box ATP-dependent RNA helicase 3, putative, expressed	1.23024	1.6e-29
AT5G26960		OsFBO23 - F-box and other domain containing protein, expressed	1.57809	1.42e-07
AT5G27000	ATK4, KATD	kinesin-4, putative, expressed	1.32545	1.68e-16
AT5G27130	AGL39	OsMADS73 - MADS-box family gene with M-alpha type-box, expressed	4.79705	1.69e-13
AT5G27200	ACP5	acyl carrier protein, putative, expressed	12.1072	2e-138
AT5G27290		stress regulated protein, putative, expressed	2.11208	0.0034921
AT5G27750		OsFBX351 - F-box domain containing protein, expressed	1.0261	0.00935026
AT5G28020	ATCYSD2, CYSD2	cysteine synthase, mitochondrial precursor, putative, expressed	1.66006	3.95e-06
AT5G28020	ATCYSD2, CYSD2	cysteine synthase, putative, expressed	1.66006	3.95e-06
AT5G32450		RNA recognition motif containing protein, putative, expressed	1.25675	5.78e-19
AT5G33320	ARAPPT, CUE1, PPT	phosphate/phosphate translocator, putative, expressed	2.49551	5.86e-107
AT5G34940	AtGUS3, GUS3	heparanase-like protein precursor, putative, expressed	1.50557	1.55e-23
AT5G35080		glucosidase II beta subunit-like domain containing protein, expressed	1.08493	5.55e-08
AT5G35170		adenylate kinase family protein, putative, expressed	2.18394	7.04e-41
AT5G35220	EGY1	peptidase M50, mammalian sterol-regulatory element binding protein, putative, expressed	2.61958	1.37e-09
AT5G35360	CAC2	methylcrotonoyl-CoA carboxylase subunit alpha, mitochondrial precursor, putative, expressed	4.87918	3.88e-241
AT5G35753		dnaJ domain containing protein, expressed	1.06788	0.0138098
AT5G35790	G6PD1	glucose-6-phosphate 1-dehydrogenase, chloroplast precursor, putative, expressed	3.7063	4.55e-47
AT5G36170	ATPRFB, HCF109	peptide chain release factor protein, putative, expressed	1.22774	5.55e-05
AT5G37010		ulp1 protease family, C-terminal catalytic domain containing protein, expressed	2.55973	4.34e-08
AT5G37790		protein kinase family protein, putative, expressed	4.55361	7.4e-11
AT5G38410		ribulose bisphosphate carboxylase small chain, chloroplast precursor, putative, expressed	1.37146	9.59e-06
AT5G38430		ribulose bisphosphate carboxylase small chain, chloroplast precursor, putative, expressed	1.99763	0.00338351
AT5G38565		OsFBX348 - F-box domain containing protein, expressed	3.22096	1.32e-06
AT5G38980			3.30817	5.27e-20
AT5G38990		TKL_IRAK_CrRLK1L-1.8 - The CrRLK1L-1 subfamily has homology to the CrRLK1L homolog, expressed	3.51586	7.49e-38
AT5G39080		transferase family protein, putative, expressed	1.20268	0.0339049
AT5G39530		expressed protein	2.2149	1.89e-10
AT5G39550	ORTH1, VIM3	zinc finger, C3HC4 type domain containing protein, expressed	1.56213	6.71e-08
AT5G39980		expressed protein	1.77332	1.19e-07
AT5G40160	EMB139, EMB506	ankyrin repeat domain-containing protein, chloroplast precursor, putative, expressed	1.20018	0.00169051
AT5G40600		bromodomain domain containing protein, expressed	2.11595	0.000302109
AT5G40610		glycerol-3-phosphate dehydrogenase, putative, expressed	3.49064	1.24e-77
AT5G40640		steroid nuclear receptor, ligand-binding, putative, expressed	2.20392	1.34e-15
AT5G40930	TOM20-4	mitochondrial import receptor subunit TOM20, putative, expressed	1.17106	1.61e-18
AT5G41000	YSL4	transposon protein, putative, unclassified, expressed	5.18089	3.15e-59
AT5G41130		expressed protein	1.55091	2.69e-10
AT5G41670		6-phosphogluconate dehydrogenase, decarboxylating, putative, expressed	1.84124	1.09e-49
AT5G41920		GRAS family transcription factor domain containing protein, expressed	2.81687	4.45e-08
AT5G42030	ABIL4	ABIL2, putative, expressed	1.81019	0.000876579
AT5G42750	BKI1	expressed protein	1.56386	0.00195508
AT5G42760		methyltransferase, putative, expressed	1.60886	3.85e-18
AT5G42770		maf, putative, expressed	1.07717	0.0217898
AT5G42780	AtHB27, HB27	ZF-HD protein dimerisation region containing protein, expressed	6.02079	8.73e-06
AT5G42980	ATH3, ATTRX3, ATTRXH3, TRX3, TRXH3	thioredoxin, putative, expressed	1.631	6.02e-40
AT5G43150		expressed protein	1.88373	5.26e-07
AT5G43310		expressed protein	3.10483	2.62e-26
AT5G43745		expressed protein	1.0755	5.39e-15
AT5G44030	CESA4, IRX5, NWS2	CESA7 - cellulose synthase, expressed	1.95856	0.00139804
AT5G44110	ATNAP2, ATPOP1, POP1	ABC transporter, ATP-binding protein, putative, expressed	1.85869	1.8e-14
AT5G44190	ATGLK2, GLK2, GPRI2	myb-like DNA-binding domain containing protein, expressed	3.33976	4.04e-39
AT5G44580			4.53183	7.69e-77
AT5G44585			2.73385	0.00045631
AT5G44710		expressed protein	1.22528	0.000108831
AT5G44780		DAG protein, chloroplast precursor, putative, expressed	1.57001	2.82e-08
AT5G44785	OSB3	retrotransposon, putative, centromere-specific, expressed	1.06472	2.6e-05
AT5G45290		zinc finger, C3HC4 type domain containing protein, expressed	1.24291	4.33e-08
AT5G45330	DCP5-L	expressed protein	1.00519	0.00561797
AT5G45590		ribosomal protein L35, putative, expressed	1.98673	4.96e-06
AT5G45610	SUV2	expressed protein	1.91724	8.17e-09
AT5G45780		BRASSINOSTEROID INSENSITIVE 1-associated receptor kinase 1 precursor, putative, expressed	2.68028	4.75e-08
AT5G45800	MEE62	receptor-like kinase, putative, expressed	1.05973	2.29e-11
AT5G46050	ATPTR3, PTR3	peptide transporter PTR3-A, putative, expressed	1.56987	1.31e-08
AT5G46110	APE2, TPT	DUF250 domain containing protein, putative, expressed	1.32005	1.9e-19
AT5G46280	MCM3	MCM3 - Putative minichromosome maintenance MCM complex subunit 3, expressed	2.3844	1.91e-05
AT5G46290	KAS I, KAS1	3-oxoacyl-synthase, putative, expressed	4.10201	2.86e-225
AT5G46640		AT hook motif domain containing protein, expressed	1.49258	1.05e-06
AT5G46830	ATNIG1, NIG1	transcription factor MYC7E, putative, expressed	3.90337	5.94e-14
AT5G47020		glycine-rich protein, putative, expressed	2.88366	4.55e-50
AT5G47110	LIL3:2	expressed protein	1.30285	3.36e-14
AT5G47370	HAT2	homeobox associated leucine zipper, putative, expressed	5.18614	8.46e-10
AT5G47550		cysteine proteinase inhibitor 8 precursor, putative, expressed	1.43421	0.0252999
AT5G47580			1.65113	1.27e-22
AT5G47650	ATNUDT2, ATNUDX2, NUDT2	hydrolase, NUDIX family, domain containing protein, expressed	1.53585	1.02e-39
AT5G47710		expressed protein	1.55294	6.61e-09
AT5G47720		acetyl-CoA acetyltransferase, cytosolic, putative, expressed	1.16637	0.00036615
AT5G48230	ACAT2, EMB1276	acetyl-CoA acetyltransferase, cytosolic, putative, expressed	1.93514	8.34e-39
AT5G48880	KAT5, PKT1, PKT2	3-ketoacyl-CoA thiolase, peroxisomal precursor, putative, expressed	5.08943	6.02e-79
AT5G48950		thioesterase family protein, putative, expressed	5.59251	1.84e-23
AT5G49020	ATPRMT4A, PRMT4A	histone-arginine methyltransferase CARM1, putative, expressed	1.31902	0.000164133
AT5G49290	ATRLP56, RLP56	leucine-rich repeat family protein, putative, expressed	1.35443	0.0258961
AT5G49460	ACLB-2	ATP-citrate synthase subunit 1, putative, expressed	4.2123	4.28e-144
AT5G49650	XK-2, XK2	FGGY family of carbohydrate kinases, putative, expressed	1.3554	2.62e-16
AT5G49680	KIP	aberrant pollen transmission 1, putative, expressed	1.36129	6.12e-21
AT5G49740	ATFRO7, FRO7	ferric-chelate reductase, putative, expressed	3.78806	3.42e-41
AT5G49820	EMB1879, RUS6	DUF647 domain containing protein, putative, expressed	2.48227	5.97e-82
AT5G49910	cpHsc70-2, CPHSC70-2EAT SHOCK PROTEIN 70-2, HSC70-7	DnaK family protein, putative, expressed	2.06006	1.42e-86
AT5G50160	ATFRO8, FRO8	ferric-chelate reductase, putative, expressed	6.72734	1.09e-08
AT5G50250	CP31B	RNA recognition motif containing protein, putative, expressed	1.16915	1.75e-28
AT5G50260		vignain precursor, putative, expressed	2.31445	0.00121737
AT5G50370		adenylate kinase, putative, expressed	3.40495	3.57e-50
AT5G50390		pentatricopeptide repeat domain containing protein, putative, expressed	2.94849	2.64e-47
AT5G50410		expressed protein	1.13465	5.96e-05
AT5G50770	AtHSD6, HSD6	dehydrogenase/reductase, putative, expressed	7.76181	2e-16
AT5G51110		expressed protein	1.19017	9.27e-06
AT5G51760	AHG1	protein phosphatase 2C, putative, expressed	8.4628	2.01e-21
AT5G51820	ATPGMP, PGM, PGM1, STF1	phosphoglucomutase, putative, expressed	1.32469	0.00111831
AT5G52010		ZOS6-01 - C2H2 zinc finger protein, expressed	1.12485	0.000326123
AT5G52030		TraB family protein, putative, expressed	2.01699	4.3e-10
AT5G52120	AtPP2-A14, PP2-A14	OsFBX58 - F-box domain containing protein, expressed	1.32435	5.46e-05
AT5G52250		suppressor of phythchrome A, putative, expressed	1.54611	0.00144265
AT5G52290	SHOC1	expressed protein	1.53246	5.72e-07
AT5G52420		expressed protein	1.5723	3.09e-14
AT5G52570	B2, BCH2, BETA-OHASE 2, CHY2	fatty acid hydroxylase, putative, expressed	1.10315	8.65e-09
AT5G52920	PKP-BETA1, PKP1, PKP2	pyruvate kinase, putative, expressed	4.96599	8.82488368589464e-314
AT5G52950		expressed protein	1.97826	0.00404717
AT5G53290	CRF3	AP2 domain containing protein, expressed	1.23703	2.64e-09
AT5G53580		oxidoreductase, aldo/keto reductase family protein, putative, expressed	1.36733	0.0016404
AT5G53860	emb2737, EMB64		1.02384	3.26e-05
AT5G53890	AtPSKR2, PSKR2	phytosulfokine receptor precursor, putative, expressed	2.4077	1.3e-17
AT5G53990		UDP-glucoronosyl and UDP-glucosyl transferase domain containing protein, expressed	2.44068	0.000274186
AT5G54200		WD-40 repeat family protein, putative, expressed	1.29518	4.46e-07
AT5G54240		uncharacterized secreted protein, putative, expressed	2.53082	1.39e-11
AT5G54250	ATCNGC4, CNGC4, DND2, HLM1	cyclic nucleotide-gated ion channel 2, putative, expressed	2.59144	3.04e-63
AT5G54600		ribosomal protein L24, putative, expressed	1.2034	2.21e-08
AT5G54660		heat shock protein, putative, expressed	1.36359	0.00012182
AT5G54800	ATGPT1, GPT1	phosphate/phosphate translocator, putative, expressed	1.77891	6.48e-06
AT5G54850		expressed protein	1.48054	1.49e-08
AT5G55150		OsFBDUF17 - F-box and DUF domain containing protein, expressed	1.11723	0.000463418
AT5G55180		glucan endo-1,3-beta-glucosidase precursor, putative, expressed	1.40399	2.16e-22
AT5G55210		expressed protein	2.27526	0.000149183
AT5G56150	UBC30	ubiquitin-conjugating enzyme, putative, expressed	1.02213	1.04e-17
AT5G56500		T-complex protein, putative, expressed	4.58648	2.18e-56
AT5G56580	ANQ1, ATMKK6, MKK6	STE_MEK_ste7_MAP2K.2 - STE kinases include homologs to sterile 7, sterile 11 and sterile 20 from yeast, expressed	2.418	6.2e-10
AT5G56590		glucan endo-1,3-beta-glucosidase precursor, putative, expressed	1.57489	0.00128753
AT5G56660	ILL2	hydrolase, putative, expressed	1.36451	8.1e-18
AT5G56780	ATET2, ET2	transcription repressor HOTR, putative, expressed	4.25677	4.71e-18
AT5G56840		MYB family transcription factor, putative, expressed	1.09184	0.0114877
AT5G56850			2.77237	7.98e-16
AT5G56850		expressed protein	2.77237	7.98e-16
AT5G57030	LUT2	lycopene epsilon cyclase, chloroplast precursor, putative, expressed	1.01268	8.02e-07
AT5G57070		retrotransposon protein, putative, unclassified, expressed	2.54459	7.68e-09
AT5G57110	ACA8, AT-ACA8	calcium-transporting ATPase, plasma membrane-type, putative, expressed	1.80888	2.66e-17
AT5G57190	PSD2	phosphatidylserine decarboxylase, putative, expressed	2.04282	2.27e-13
AT5G57350	AHA3, ATAHA3, HA3	plasma membrane ATPase, putative, expressed	3.04829	1.54e-95
AT5G57380	VIN3	VIL2 protein, putative, expressed	6.26988	2.23e-15
AT5G57590	BIO1	aminotransferase, putative, expressed	3.82464	5.35e-18
AT5G57785			2.5822	3.44e-10
AT5G57830		DUF593 domain containing protein, expressed	1.24406	0.0175906
AT5G58260		NADH dehydrogenase I subunit N, putative, expressed	3.57895	9.45e-06
AT5G58480		glucan endo-1,3-beta-glucosidase 9 precursor, putative, expressed	1.58799	7.63e-06
AT5G58490		cinnamoyl CoA reductase, putative, expressed	1.22381	7.38e-20
AT5G58650	PSY1		1.02356	5.19e-05
AT5G58660		gibberellin 2-beta-dioxygenase 7, putative, expressed	1.44674	0.0108665
AT5G59030	COPT1	ctr copper transporter family protein, putative, expressed	1.92372	3.56e-17
AT5G59380	ATMBD6, MBD6	methyl-CpG binding domain containing protein, expressed	1.27425	0.00284543
AT5G59510	DVL18, RTFL5	expressed protein	1.40612	2.22e-07
AT5G59580	UGT76E1	cytokinin-N-glucosyltransferase 1, putative, expressed	3.6736	4.43e-14
AT5G59590	UGT76E2	cytokinin-N-glucosyltransferase 1, putative, expressed	8.08144	2.48e-44
AT5G59670		receptor-like protein kinase, putative, expressed	1.68368	0.000486989
AT5G59730	ATEXO70H7, EXO70H7	exo70 exocyst complex subunit domain containing protein, expressed	1.34478	3.16e-10
AT5G59790		domain of unknown function DUF966 domain containing protein, expressed	1.24716	1.94e-05
AT5G60050		H-BTB3 - Bric-a-Brac, Tramtrack, Broad Complex BTB domain with H family conserved sequence, expressed	1.07063	0.0151274
AT5G60670		L11 domain containing ribosomal protein, putative, expressed	1.02928	0.00300044
AT5G60680		DUF584 domain containing protein, putative, expressed	1.21973	4.05e-10
AT5G60690	IFL, IFL1, REV	START domain containing protein, expressed	2.19137	3.42e-41
AT5G60760		2-phosphoglycerate kinase-related, putative, expressed	2.93525	0.000144964
AT5G60840			3.02022	1.31e-11
AT5G61040		expressed protein	2.2975	6.51e-32
AT5G61350		TKL_IRAK_CrRLK1L-1.13 - The CrRLK1L-1 subfamily has homology to the CrRLK1L homolog, expressed	4.4164	1.34e-09
AT5G61410	EMB2728, RPE	ribulose-phosphate 3-epimerase, chloroplast precursor, putative, expressed	1.84871	5.62e-49
AT5G61520		transporter family protein, putative, expressed	2.77187	9.94e-09
AT5G61940		ubiquitin carboxyl-terminal hydrolase domain containing protein, expressed	2.51492	3.94e-08
AT5G62140		expressed protein	2.52906	1.66e-05
AT5G62400			7.11736	6.38e-10
AT5G62500	ATEB1, ATEB1B, EB1B	ATEB1A-like microtubule associated protein, putative, expressed	1.51136	8.08e-19
AT5G62630	HIPL2	expressed protein	1.51504	5.99e-09
AT5G62900		expressed protein	1.86656	0.00176962
AT5G63070		40S ribosomal protein S15, putative, expressed	6.2588	9.45e-43
AT5G63100		expressed protein	1.22563	0.0117825
AT5G63300		ribosome, putative, expressed	1.53079	0.00120266
AT5G63350		expressed protein	1.68588	0.00268392
AT5G63410		expressed protein	1.38418	0.0273234
AT5G63450	CYP94B1	cytochrome P450, putative, expressed	1.41735	1.15e-09
AT5G63480		expressed protein	1.38004	0.0194408
AT5G63530	ATFP3, FP3	heavy metal-associated domain containing protein, expressed	3.30849	1.88e-29
AT5G63540	ATRMI1, BLAP75, RMI1	expressed protein	2.30525	0.000487659
AT5G63700		plus-3 domain containing protein, putative, expressed	5.15191	3.62e-22
AT5G63760	ARI15, ATARI15	expressed protein	1.87107	3.55e-09
AT5G64040	PSAN	photosystem I reaction center subunit N, chloroplast precursor, putative, expressed	1.23885	6.18e-11
AT5G64290	DCT, DIT2.1	citrate transporter, putative, expressed	1.08064	3.43e-23
AT5G64490			3.83189	5.93e-11
AT5G64570	ATBXL4, XYL4	beta-D-xylosidase, putative, expressed	1.25219	1.77e-06
AT5G65010	ASN2	asparagine synthetase, putative, expressed	3.93561	4.6e-15
AT5G65140		uncharacterized glycosyl hydrolase Rv2006/MT2062, putative, expressed	5.26539	1.45e-13
AT5G65510	AIL7	AP2/EREBP transcription factor BABY BOOM, putative, expressed	1.95265	4.97e-11
AT5G65640	bHLH093	BHLH transcription factor, putative, expressed	1.58926	0.000253974
AT5G65640	bHLH093	inducer of CBF expression 1, putative, expressed	1.58926	0.000253974
AT5G65660			2.1352	1.27e-24
AT5G65683		zinc finger family protein, putative, expressed	1.29157	0.00711939
AT5G65810		expressed protein	1.21902	0.00423544
AT5G65820		PPR repeat containing protein, expressed	1.11163	0.0273884
AT5G66040	STR16	rhodanese-like domain containing protein, putative, expressed	1.03431	8.94e-05
AT5G66710		protein kinase domain containing protein, expressed	4.48395	6.44e-11
AT5G66740		expressed protein	1.40294	0.00366489
AT5G66750	ATDDM1, CHA1, CHR01, CHR1, DDM1, SOM1, SOM4	SNF2 family N-terminal domain containing protein, expressed	1.85724	0.000134134
AT5G66770		GRAS family transcription factor domain containing protein, expressed	4.39806	2.09e-36
AT5G66780		expressed protein	1.53331	0.00701915
AT5G67070	RALFL34	RALFL17 - Rapid ALkalinization Factor RALF family protein precursor, expressed	3.37874	0.000224494
AT5G67200		receptor kinase, putative, expressed	5.29252	6.41e-16
AT5G67260	CYCD3;2	cyclin, putative, expressed	1.26899	1.64e-05
AT5G67270	ATEB1C, ATEB1H1, EB1C	ATEB1A-like microtubule associated protein, putative, expressed	3.20338	1.86e-09
AT5G67360	ARA12	OsSub30 - Putative Subtilisin homologue, expressed	2.66936	8.65e-65

## Sheet: WRI1-OEX.UP.GO
INDEX	Enriched GO Terms for Up-regulated Genes in GmWRI1 Overexpressing Cells.
	(q value < 0.01)
GENE ONTOLOGY NUMBER	GENE ONTOLOGY ANNOTATION	ONTOLOGY	#FOUND IN QUERY LIST	SIZE OF QUERY LIST	#FOUND IN GENOME	# IN GENOME	Q-VALUE	Genes
GO:0006633	fatty acid biosynthetic process	BP	27	1490	70	27416	4.21583e-13	AT1G10670,AT1G30120,AT1G32440,AT1G52670,AT1G54580,AT1G54630,AT1G62640,AT1G66430,AT1G68530,AT1G74960,AT2G05990,AT2G22230,AT2G26640,AT2G30200,AT3G05020,AT3G15690,AT3G25110,AT4G13050,AT4G34520,AT5G10160,AT5G15530,AT5G16390,AT5G27200,AT5G35360,AT5G46290,AT5G49460,AT5G52920
GO:0006096	glycolytic process	BP	16	1490	54	27416	2.32626e-05	AT1G22170,AT1G32440,AT1G47840,AT1G56190,AT1G74030,AT1G78050,AT1G79530,AT2G01140,AT2G21330,AT3G12780,AT3G22960,AT3G55440,AT4G24620,AT4G26520,AT4G38970,AT5G52920
GO:0019253	reductive pentose-phosphate cycle	BP	8	1490	14	27416	0.000221206	AT1G12900,AT1G32060,AT1G42970,AT1G56190,AT3G04790,AT3G12780,AT3G55800,AT5G61410
GO:0006094	gluconeogenesis	BP	9	1490	23	27416	0.00163542	AT1G56190,AT2G01140,AT2G21330,AT3G12780,AT3G55440,AT3G55800,AT4G24620,AT4G26520,AT4G38970
GO:0046168	glycerol-3-phosphate catabolic process	BP	4	1490	4	27416	0.00676975	AT2G40690,AT2G41540,AT3G07690,AT5G40610
GO:0018119	peptidyl-cysteine S-nitrosylation	BP	7	1490	16	27416	0.00676975	AT1G32060,AT1G53240,AT3G12780,AT3G52960,AT3G55440,AT4G05180,AT4G21280
GO:0003729	mRNA binding	MF	91	1490	1009	27416	0.00401239	AT1G02150,AT1G03457,AT1G06680,AT1G07320,AT1G09660,AT1G10910,AT1G12900,AT1G13730,AT1G15290,AT1G15820,AT1G17220,AT1G19720,AT1G31330,AT1G31920,AT1G35680,AT1G42970,AT1G44575,AT1G51580,AT1G55890,AT1G60770,AT1G64510,AT1G67090,AT1G70070,AT1G70580,AT1G71800,AT1G75040,AT1G75780,AT1G78260,AT1G79080,AT1G79850,AT2G13360,AT2G17970,AT2G21530,AT2G21660,AT2G22600,AT2G24060,AT2G24090,AT2G26080,AT2G39010,AT2G39730…
GO:0004367	glycerol-3-phosphate dehydrogenase [NAD+] activity	MF	4	1490	4	27416	0.00835378	AT2G40690,AT2G41540,AT3G07690,AT5G40610
GO:0003989	acetyl-CoA carboxylase activity	MF	5	1490	7	27416	0.00835378	AT1G36180,AT2G38040,AT5G15530,AT5G16390,AT5G35360
GO:0015250	water channel activity	MF	10	1490	36	27416	0.00901946	AT2G25810,AT2G39010,AT3G06100,AT3G16240,AT3G26520,AT4G00430,AT4G17340,AT4G23400,AT4G35100,AT5G18290
GO:0000036	acyl carrier activity	MF	6	1490	12	27416	0.00901946	AT1G54580,AT1G54630,AT3G05020,AT3G25110,AT4G13050,AT5G27200
GO:0050661	NADP binding	MF	13	1490	62	27416	0.00901946	AT1G12200,AT1G12900,AT1G19250,AT1G42970,AT1G62570,AT1G64190,AT1G79530,AT3G52940,AT4G19710,AT4G29120,AT5G13110,AT5G35790,AT5G41670
GO:0009507	chloroplast	CC	502	1490	4985	27416	5.44553e-49	AT1G01090,AT1G01860,AT1G02150,AT1G02280,AT1G04420,AT1G05300,AT1G06680,AT1G06690,AT1G07040,AT1G07280,AT1G07320,AT1G08390,AT1G10910,AT1G10960,AT1G12230,AT1G12250,AT1G12330,AT1G12550,AT1G12900,AT1G13590,AT1G14310,AT1G15410,AT1G15500,AT1G15820,AT1G15980,AT1G16460,AT1G16880,AT1G17050,AT1G17100,AT1G17220,AT1G17960,AT1G18060,AT1G18360,AT1G19250,AT1G19350,AT1G19710,AT1G19720,AT1G20340,AT1G20560,AT1G21350…
GO:0009570	chloroplast stroma	CC	126	1490	635	27416	4.61986e-35	AT1G01090,AT1G04420,AT1G06680,AT1G07320,AT1G10960,AT1G12230,AT1G12900,AT1G16880,AT1G17050,AT1G17220,AT1G20340,AT1G21440,AT1G24360,AT1G30120,AT1G32060,AT1G32440,AT1G35420,AT1G35680,AT1G42970,AT1G50900,AT1G53280,AT1G53520,AT1G54630,AT1G55480,AT1G56190,AT1G56500,AT1G60950,AT1G62640,AT1G64190,AT1G65930,AT1G66430,AT1G67090,AT1G68590,AT1G70070,AT1G70570,AT1G70580,AT1G74030,AT1G74960,AT1G77060,AT1G78390…
GO:0009941	chloroplast envelope	CC	110	1490	566	27416	1.10061e-29	AT1G01090,AT1G02280,AT1G04420,AT1G06680,AT1G06690,AT1G12230,AT1G12900,AT1G15500,AT1G15820,AT1G16880,AT1G17220,AT1G24360,AT1G30120,AT1G31330,AT1G32060,AT1G32080,AT1G34430,AT1G35680,AT1G42960,AT1G42970,AT1G50900,AT1G55480,AT1G64680,AT1G67080,AT1G67090,AT1G76405,AT1G77590,AT1G78180,AT1G79850,AT1G80030,AT2G05100,AT2G05990,AT2G21330,AT2G26080,AT2G26900,AT2G34590,AT2G36835,AT2G38040,AT2G39730,AT2G40100…
GO:0009535	chloroplast thylakoid membrane	CC	70	1490	360	27416	1.58233e-18	AT1G06680,AT1G06690,AT1G07320,AT1G12250,AT1G15820,AT1G15980,AT1G16880,AT1G31330,AT1G32060,AT1G42960,AT1G42970,AT1G44575,AT1G52230,AT1G52410,AT1G55480,AT1G64510,AT1G67090,AT1G68590,AT1G72640,AT1G73110,AT1G73885,AT1G76450,AT1G80030,AT2G01590,AT2G05100,AT2G06520,AT2G21530,AT2G26340,AT2G36145,AT2G39730,AT2G40100,AT2G47910,AT3G01480,AT3G04790,AT3G09050,AT3G10060,AT3G17830,AT3G45140,AT3G47070,AT3G52150…
GO:0009579	thylakoid	CC	52	1490	218	27416	1.17575e-17	AT1G06680,AT1G07320,AT1G12250,AT1G15820,AT1G20340,AT1G31330,AT1G32060,AT1G32220,AT1G44575,AT1G52230,AT1G55480,AT1G56190,AT1G64510,AT1G67090,AT1G68590,AT1G76100,AT1G76450,AT2G05100,AT2G05990,AT2G21330,AT2G37660,AT2G39730,AT2G40100,AT3G01480,AT3G04790,AT3G10060,AT3G12780,AT3G15850,AT3G47070,AT3G52150,AT3G52380,AT3G52960,AT3G53460,AT3G55800,AT3G61470,AT4G01150,AT4G02530,AT4G02770,AT4G03280,AT4G04640…
GO:0009534	chloroplast thylakoid	CC	52	1490	231	27416	1.49943e-16	AT1G06680,AT1G12250,AT1G15820,AT1G15980,AT1G20340,AT1G31330,AT1G34430,AT1G44575,AT1G52230,AT1G55480,AT1G56500,AT1G64680,AT1G79850,AT2G01140,AT2G21330,AT2G22230,AT2G26900,AT2G38540,AT2G40100,AT2G43710,AT3G01480,AT3G02730,AT3G10060,AT3G21200,AT3G25860,AT3G47070,AT3G53460,AT3G56940,AT3G61470,AT3G61680,AT3G61870,AT4G01150,AT4G01900,AT4G02530,AT4G02770,AT4G03280,AT4G04640,AT4G05180,AT4G21280,AT4G22890…
GO:0005829	cytosol	CC	229	1490	2555	27416	1.08132e-12	AT1G05010,AT1G07110,AT1G07750,AT1G08390,AT1G10670,AT1G12000,AT1G12050,AT1G12550,AT1G13170,AT1G13730,AT1G16460,AT1G17640,AT1G19350,AT1G20380,AT1G20950,AT1G23820,AT1G25350,AT1G31812,AT1G47840,AT1G48550,AT1G49650,AT1G51570,AT1G53280,AT1G56190,AT1G60550,AT1G64190,AT1G64660,AT1G64980,AT1G65240,AT1G65800,AT1G65930,AT1G66130,AT1G66430,AT1G69040,AT1G70570,AT1G70580,AT1G74720,AT1G74960,AT1G75080,AT1G76550…
GO:0009536	plastid	CC	103	1490	932	27416	5.64042e-10	AT1G01090,AT1G15500,AT1G17050,AT1G24360,AT1G42960,AT1G45170,AT1G47580,AT1G56190,AT1G64190,AT1G68590,AT1G74960,AT1G77590,AT1G78050,AT1G79530,AT2G01140,AT2G02500,AT2G06010,AT2G27510,AT2G29630,AT2G36990,AT2G38040,AT2G43710,AT3G06960,AT3G11945,AT3G52960,AT3G63170,AT4G00370,AT4G01900,AT4G02990,AT4G10750,AT4G24620,AT4G31990,AT4G35760,AT4G39460,AT5G12370,AT5G12470,AT5G12860,AT5G13120,AT5G13630,AT5G14260…
GO:0048046	apoplast	CC	43	1490	304	27416	8.67771e-07	AT1G06680,AT1G08260,AT1G12900,AT1G32060,AT1G42970,AT1G62050,AT1G65930,AT1G67090,AT1G75040,AT2G13360,AT2G21330,AT2G26080,AT2G37660,AT2G38540,AT2G39730,AT2G45470,AT3G06030,AT3G12780,AT3G16570,AT3G20270,AT3G23805,AT3G54400,AT3G55440,AT3G55800,AT4G05180,AT4G23170,AT4G31990,AT4G33010,AT4G34260,AT4G38740,AT4G38970,AT5G04140,AT5G11720,AT5G13980,AT5G20950,AT5G38410,AT5G38430,AT5G49910,AT5G51820,AT5G61410…
GO:0009543	chloroplast thylakoid lumen	CC	12	1490	45	27416	0.000282094	AT1G06680,AT1G12250,AT1G20340,AT1G76100,AT1G76450,AT3G01480,AT3G10060,AT4G02530,AT4G05180,AT4G21280,AT5G13120,AT5G64040
GO:0016020	membrane	CC	71	1490	755	27416	0.000390643	AT1G05300,AT1G06520,AT1G07650,AT1G08090,AT1G11090,AT1G13170,AT1G18360,AT1G32400,AT1G33265,AT1G47290,AT1G60160,AT1G62950,AT1G63050,AT1G64930,AT1G65790,AT1G71880,AT1G71890,AT1G73700,AT1G77590,AT1G80530,AT2G01590,AT2G04070,AT2G04080,AT2G14720,AT2G16660,AT2G35060,AT2G38540,AT2G39450,AT2G44590,AT2G46750,AT2G47600,AT3G02050,AT3G03470,AT3G06960,AT3G09300,AT3G14240,AT3G19720,AT3G24460,AT3G26290,AT3G26300…
GO:0031977	thylakoid lumen	CC	12	1490	54	27416	0.00178049	AT1G06680,AT1G20340,AT1G67090,AT1G76100,AT1G76450,AT2G21330,AT3G01480,AT4G02530,AT4G05180,AT4G21280,AT4G37200,AT5G13120
GO:0009331	glycerol-3-phosphate dehydrogenase complex	CC	4	1490	5	27416	0.00263495	AT2G40690,AT2G41540,AT3G07690,AT5G40610
GO:0043596	nuclear replication fork	CC	3	1490	3	27416	0.00943014	AT1G48310,AT3G42660,AT5G07810

## Sheet: WRI1-OEX.DOWN.Anno
INDEX		Down-regulated Genes in GmWRI1 Overexpressing Cells
Genes significantly down regulated in arabidopsis leaf protoplasts transfected with a p35S:GmWRI1 construct when compared to protoplasts transfected with p35S:mCherry construct. (logFC < -1 & FDR <= 0.05)
* Log2 fold change (logFC) between Arabidopsis leaf protoplasts transfected with p35S:WRI1 and p35S:mCherry and associated false discovery rate (FDR) from differential expression analysis (edgeR).
Gene synonym and annotation are from TAIR10.
TAIR10 id	TAIR10 synonym	TAIR10 Annotation	logFC p35s:GmWRI1/p35s:mCherry *	FDR p35s:GmWRI1/p35s:mCherry *
AT1G01020	ARV1	arv1, putative, expressed	-1.18005	6.29e-05
AT1G02980	ATCUL2, CUL2	cullin, putative, expressed	-2.81767	0.000496716
AT1G03770	ATRING1B, RING1B	zinc finger C3HC4 type family protein, putative, expressed	-1.07538	0.00411584
AT1G04760	ATVAMP726, VAMP726	vesicle-associated membrane protein, putative, expressed	-1.32963	0.0175116
AT1G05575		expressed protein	-1.32134	0.0216541
AT1G06160	ORA59	AP2 domain containing protein, expressed	-1.5946	0.00647912
AT1G09080	BIP3	DnaK family protein, putative, expressed	-1.76566	4.45e-08
AT1G09090	ATRBOHB, ATRBOHB-BETA, RBOHB	respiratory burst oxidase, putative, expressed	-1.50725	0.00516796
AT1G09710		MYB family transcription factor, putative, expressed	-1.38358	0.000267276
AT1G10220			-1.48451	0.00640651
AT1G10220		ZCF37, putative, expressed	-1.48451	0.00640651
AT1G10585		helix-loop-helix DNA-binding domain containing protein, expressed	-1.74661	5.54e-51
AT1G10990			-1.20527	6.35e-08
AT1G11300		carbohydrate binding protein, putative, expressed	-1.13251	0.0287953
AT1G12210	RFL1	disease resistance protein RPS2, putative, expressed	-1.15095	3.45e-11
AT1G13630		PPR repeat domain containing protein, putative, expressed	-1.06949	0.010382
AT1G13800		PPR repeat domain containing protein, putative, expressed	-1.6123	0.0316218
AT1G13830		X8 domain containing protein, expressed	-1.06502	0.00043134
AT1G14480		ankyrin repeat family protein, putative, expressed	-1.27102	0.0347751
AT1G14520	MIOX1	inositol oxygenase, putative, expressed	-1.20285	0.023511
AT1G14920	GAI, RGA2	GRAS family transcription factor domain containing protein, expressed	-1.20988	3.53e-05
AT1G15415			-1.09287	0.000514583
AT1G15520	ABCG40, ATABCG40, ATPDR12, PDR12	pleiotropic drug resistance protein, putative, expressed	-1.49732	5.21e-45
AT1G17090			-2.32661	9.18e-06
AT1G17180	ATGSTU25, GSTU25	glutathione S-transferase, putative, expressed	-1.15616	4.01e-07
AT1G17710		phosphoethanolamine/phosphocholine phosphatase, putative, expressed	-1.55803	5.04e-09
AT1G18310		beta-glucan-binding protein 4, putative, expressed	-1.70376	0.00565464
AT1G18620		expressed protein	-1.09878	0.0206913
AT1G18750	AGL65	OsMADS68 - MADS-box family gene with MIKC* type-box, expressed	-1.23912	0.00122121
AT1G18910		E3 ubiquitin ligase, putative, expressed	-1.36696	0.0023231
AT1G20930	CDKB2;2	cyclin-dependent kinase B2-1, putative, expressed	-1.08704	0.00715394
AT1G21240	WAK3	OsWAK11 - OsWAK receptor-like protein kinase, expressed	-1.34213	1.41e-10
AT1G21390	emb2170	expressed protein	-1.15465	6.48e-16
AT1G22530	PATL2	patellin protein, putative, expressed	-1.14248	1.69e-13
AT1G23110		expressed protein	-1.05036	0.0220275
AT1G23120		pathogenesis-related Bet v I family protein, putative, expressed	-1.06098	0.0101546
AT1G25480		aluminum-activated malate transporter, putative, expressed	-1.02859	0.00805126
AT1G26740		structural constituent of ribosome, putative, expressed	-1.14584	0.00121671
AT1G27710			-1.22817	0.011106
AT1G28070		major ampullate spidroin 2-2, putative, expressed	-1.27847	0.0227011
AT1G28480	GRX480, roxy19	OsGrx_I1 - glutaredoxin subgroup III, expressed	-1.15356	1.57e-10
AT1G30135	JAZ8, TIFY5A	zinc-finger protein, putative, expressed	-2.27369	8.48e-28
AT1G30190		expressed protein	-1.49698	0.0299231
AT1G31290	AGO3	retrotransposon protein, putative, unclassified, expressed	-1.5292	0.0156638
AT1G31490		transferase family domain containing protein, expressed	-1.44493	0.00223871
AT1G48720			-1.87097	3.17e-13
AT1G48930	AtGH9C1, GH9C1	endoglucanase precursor, putative, expressed	-1.3045	0.0460384
AT1G49032			-1.01839	0.0035462
AT1G50750		expressed protein	-1.16988	0.00214411
AT1G53140	DRP5A	dynamin family protein, putative, expressed	-1.25065	0.00341862
AT1G53540		hsp20/alpha crystallin family protein, putative, expressed	-1.34203	0.0159111
AT1G53790		26S protease regulatory subunit 7, putative, expressed	-2.41255	3.83e-08
AT1G55152			-1.18316	0.0226191
AT1G55230		plant viral response family protein, putative, expressed	-1.76254	0.00184649
AT1G55370	NDF5	aldose 1-epimerase, putative, expressed	-1.07293	0.00150665
AT1G56660			-1.52037	2.31e-27
AT1G57980		purine permease, putative, expressed	-1.55408	0.0472573
AT1G59860		hsp20/alpha crystallin family protein, putative, expressed	-1.08895	0.00224237
AT1G59865			-1.59759	0.000270614
AT1G60740		peroxiredoxin, putative, expressed	-1.18368	0.000657845
AT1G61120	GES, TPS04, TPS4	ent-kaurene synthase, chloroplast precursor, putative, expressed	-1.10603	2.12e-24
AT1G62170		serpin domain containing protein, putative, expressed	-3.45287	1.88e-05
AT1G63080		Rf1, mitochondrial precursor, putative, expressed	-2.61496	0.000637938
AT1G63460	ATGPX8, GPX8	glutathione peroxidase, putative, expressed	-1.16498	0.000291565
AT1G64940	CYP89A6	transposon protein, putative, unclassified, expressed	-1.31149	3.08e-16
AT1G66170	MMD1	PHD-finger domain containing protein, putative, expressed	-1.17512	0.000591793
AT1G66600	ABO3, ATWRKY63, WRKY63	WRKY48, expressed	-1.75134	0.000643224
AT1G72140		peptide transporter, putative, expressed	-1.11966	0.00106116
AT1G72420		Complex I intermediate-associated protein 30 domain containing protein, putative, expressed	-1.09616	0.0275156
AT1G72760		protein kinase domain containing protein, putative, expressed	-1.15438	0.00263249
AT1G75960		AMP-binding enzyme, putative, expressed	-1.09815	0.00171611
AT1G76620		ternary complex factor MIP1, putative, expressed	-1.39904	3.37e-09
AT1G76780			-2.42908	0.00362041
AT1G80890		expressed protein	-1.17237	0.000386742
AT2G01870		expressed protein	-1.80742	0.000436428
AT2G02150		pentatricopeptide, putative, expressed	-1.27498	0.00751852
AT2G03360		glycosyltransferase, putative, expressed	-1.24718	1.76e-06
AT2G05830		initiation factor 2 subunit family domain containing protein, expressed	-1.09779	0.00471973
AT2G11810	ATMGD3, MGD3, MGDC	monogalactosyldiacylglycerol synthase, putative, expressed	-1.56336	5.31e-07
AT2G12905			-1.50975	2.99e-20
AT2G17670		PPR repeat containing protein, expressed	-1.92137	3.28e-07
AT2G17670		pentatricopeptide, putative, expressed	-1.92137	3.28e-07
AT2G17830		OsFBX440 - F-box domain containing protein, expressed	-1.17018	9.19e-08
AT2G18860		syntaxin 6, N-terminal domain containing protein, expressed	-1.10302	0.000216284
AT2G19330	PIRL6	leucine rich repeat containing protein, expressed	-1.25811	0.0121086
AT2G20150			-1.70921	0.00189539
AT2G21640		expressed protein	-1.00997	9.17e-06
AT2G22760		helix-loop-helix DNA-binding domain containing protein, expressed	-1.27064	2.75e-16
AT2G22770	NAI1	helix-loop-helix DNA-binding domain containing protein, expressed	-1.83293	0.0161112
AT2G23100		DC1 domain-containing protein, putative, expressed	-1.30885	8.82e-05
AT2G23680		cold acclimation protein WCOR413, putative, expressed	-1.1059	5.32e-12
AT2G26135		protein binding protein, putative, expressed	-1.06287	0.00282215
AT2G28210	ACA2, ATACA2	bifunctional monodehydroascorbate reductase and carbonic anhydrasenectarin-3 precursor, putative, expressed	-2.2389	4.84e-08
AT2G30400	ATOFP2, OFP2	DUF623 domain containing protein, expressed	-1.49803	4.89e-08
AT2G31210		helix-loop-helix DNA-binding domain containing protein, expressed	-1.28811	0.0167452
AT2G31270	ATCDT1A, CDT1, CDT1A	CDT1A - Putative DNA replication initiation protein, expressed	-1.63436	0.00743065
AT2G31305	INH3	protein phosphatase 1 regulatory subunit 11, putative, expressed	-1.18149	5.75e-06
AT2G31990		xyloglucan galactosyltransferase KATAMARI1, putative, expressed	-1.15216	3.46e-05
AT2G32120	HSP70T-2	DnaK family protein, putative, expressed	-1.10354	0.011521
AT2G32680	AtRLP23, RLP23	expressed protein	-1.03879	0.000840373
AT2G32830	PHT1;5, PHT5	inorganic phosphate transporter, putative, expressed	-1.29921	1.34e-15
AT2G34360		MATE efflux family protein, putative, expressed	-1.0873	0.0156782
AT2G35520	DAD2	defender against cell death 1, putative, expressed	-1.07878	7.49e-05
AT2G35650	ATCSLA07, ATCSLA7, CSLA07, CSLA7	CSLA9 - cellulose synthase-like family A, expressed	-1.19544	0.0179758
AT2G38823			-1.20928	0.00030799
AT2G39120		ubiquitin carboxyl-terminal hydrolase, family 1, putative, expressed	-2.05571	0.00249342
AT2G40720		pentatricopeptide, putative, expressed	-1.32016	0.0130963
AT2G43000	anac042, NAC042	no apical meristem protein, putative, expressed	-1.19834	3.69e-28
AT2G43150			-1.18648	0.00850481
AT2G44510		BCCIP, putative, expressed	-1.57162	0.000574134
AT2G45130	ATSPX3, SPX3	SPX domain-containing protein, putative, expressed	-1.96353	3.94e-10
AT2G45450	ZPR1	expressed protein	-1.39704	5.7e-08
AT2G45920		protein kinase, putative, expressed	-1.19613	6.74e-21
AT2G47500		kinesin motor domain containing protein, expressed	-1.57513	0.00275487
AT2G47950			-1.93939	1.17e-06
AT3G02030		expressed protein	-1.04617	0.0216541
AT3G03010		peptidyl-tRNA hydrolase, putative, expressed	-1.13245	0.00763879
AT3G03020			-1.13813	0.043965
AT3G03530	NPC4	phosphoesterase family protein, putative, expressed	-1.78479	1.91e-22
AT3G04950		expressed protein	-1.27605	0.0386502
AT3G09400	PLL3	protein phosphatase 2C, putative, expressed	-1.48709	1.33e-05
AT3G09430		expressed protein	-1.92713	7.17e-05
AT3G09710	IQD1	IQ calmodulin-binding motif domain containing protein, expressed	-1.50984	0.00243975
AT3G11120			-1.49266	0.0413014
AT3G13090	ATABCC6, ATMRP8, MRP8	ABC transporter family protein, putative, expressed	-1.05865	0.000130557
AT3G13650		dirigent, putative, expressed	-1.0362	0.0306867
AT3G17160		acidic leucine-rich nuclear phosphoprotein 32-related protein 1, putative, expressed	-1.06775	0.000126453
AT3G18730	BRU1, MGO3, TSK	BRUSHY 1, putative, expressed	-1.2812	0.0456924
AT3G19270	CYP707A4	cytochrome P450, putative, expressed	-1.08481	2.64e-13
AT3G19370		plant protein of unknown function DUF869 domain containing protein, expressed	-1.51136	0.00430094
AT3G20860	ATNEK5, NEK5	protein kinase domain containing protein, expressed	-1.01506	1.18e-05
AT3G22410		SEC14 cytosolic factor family protein, putative, expressed	-1.4149	0.00590042
AT3G22900	NRPD7	RNA polymerase Rpb7, N-terminal domain containing protein, expressed	-1.32699	0.00530426
AT3G25490		OsWAK50 - OsWAK receptor-like protein kinase, expressed	-1.38221	0.00188281
AT3G25655	IDL1		-1.34757	0.000986997
AT3G26200	CYP71B22	cytochrome P450 71E1, putative, expressed	-1.26257	0.00310108
AT3G27340		1-5-phosphoribosyl-5-5-phosphoribosylaminomethylideneaminoimidazole-4-carboxamide isomerase, chloroplast precursor, putative, expressed	-1.83619	1.16e-07
AT3G28340	GATL10	glycosyl transferase 8 domain containing protein, putative, expressed	-1.00208	9.25e-18
AT3G28580		ATPase 3, putative, expressed	-1.03447	0.000331371
AT3G28740	CYP81D1	cytochrome P450, putative, expressed	-1.14757	3.64e-20
AT3G28930	AIG2	AIG2-like family domain containing protein, expressed	-1.01926	2.42e-10
AT3G28950		AIG2-like family domain containing protein, expressed	-1.01245	0.00157857
AT3G29000		EF hand family protein, putative	-1.29831	3.37e-08
AT3G29010		lipoate protein ligase, putative, expressed	-1.37507	0.00834558
AT3G46230	ATHSP17.4, HSP17.4	hsp20/alpha crystallin family protein, putative, expressed	-1.53102	9.4e-09
AT3G46520	ACT12	actin, putative, expressed	-1.08314	0.0147396
AT3G48350		vignain precursor, putative, expressed	-1.30924	0.0418348
AT3G50340		expressed protein	-1.10074	0.0109076
AT3G52540	ATOFP18, OFP18	ATOFP18/OFP18, putative, expressed	-1.27689	0.0433041
AT3G55890		yippee zinc-binding protein, putative, expressed	-1.17715	4.93e-06
AT3G57040	ARR9, ATRR4	OsRR10 type-A response regulator, expressed	-1.51777	0.00218643
AT3G57730		OsWAK53b - OsWAK receptor-like protein kinase, expressed	-1.36649	0.0187393
AT3G58810	ATMTP3, ATMTPA2, MTP3, MTPA2	cation efflux family protein, putative, expressed	-1.39555	0.024325
AT3G59690	IQD13	IQ calmodulin-binding motif domain containing protein, expressed	-1.2071	4.24e-07
AT3G60160	ATMRP9, MRP9	ABC transporter family protein, putative, expressed	-1.58864	0.00100353
AT3G62150	PGP21	MDR-like ABC transporter, putative, expressed	-1.01936	6.64e-12
AT3G63370	OTP86	pentatricopeptide, putative, expressed	-1.20164	9.91e-05
AT4G01590		expressed protein	-1.09711	0.000444096
AT4G02650		clathrin assembly protein, putative, expressed	-1.19742	0.0151541
AT4G05540		tRNA-splicing endonuclease positive effector-related, putative, expressed	-1.82028	0.00388718
AT4G05631			-1.10972	1.61e-05
AT4G08555			-1.84217	2.91e-11
AT4G09420		NBS-LRR disease resistance protein, putative, expressed	-1.18451	0.0034921
AT4G10845			-1.02529	0.0413664
AT4G11590		OsFBA3 - F-box and FBA domain containing protein, expressed	-1.18725	5.88e-07
AT4G12090		cornichon protein, putative, expressed	-1.29628	0.00329467
AT4G12400		heat shock protein STI, putative, expressed	-1.28987	1.8e-09
AT4G13160		expressed protein	-1.36973	3.1e-05
AT4G13340		retrotransposon protein, putative, Ty3-gypsy subclass, expressed	-1.18095	1.05e-09
AT4G13790		OsSAUR9 - Auxin-responsive SAUR gene family member, expressed	-1.24633	0.00424577
AT4G14290		OsPOP8 - Putative Prolyl Oligopeptidase homologue, expressed	-1.0626	0.0017513
AT4G15210	AT-BETA-AMY, ATBETA-AMY, BAM5, BMY1, RAM1	beta-amylase, putative, expressed	-1.05772	0.00243114
AT4G17880		transcription factor MYC7E, putative, expressed	-1.07323	0.000328429
AT4G18140	SSP4b	NLI interacting factor-like phosphatase, putative, expressed	-1.23224	1.36e-08
AT4G19000	ATIWS2, IWS2	IWS1 C-terminus family protein, putative, expressed	-1.1369	0.00528564
AT4G19220		pentatricopeptide repeat protein PPR1106-17, putative, expressed	-1.49742	0.00380276
AT4G19880		uncharacterized protein yqjG, putative, expressed	-1.01113	4.86e-20
AT4G21170		PPR repeat containing protein, expressed	-2.15694	0.00827085
AT4G21192		expressed protein	-1.53629	0.000120945
AT4G23200	CRK12	TKL_IRAK_DUF26-lc.12 - DUF26 kinases have homology to DUF26 containing loci, expressed	-1.13039	1.98e-10
AT4G23350		carboxyl-terminal peptidase, putative, expressed	-1.3142	0.00117639
AT4G24350		bark storage protein A precursor, putative, expressed	-1.05278	1.46e-08
AT4G24580	REN1	pleckstrin homology domain-containing protein, putative, expressed	-1.30912	0.000408998
AT4G25400		helix-loop-helix DNA-binding domain containing protein, expressed	-1.6602	0.000224494
AT4G25810	XTH23, XTR6	glycosyl hydrolases family 16, putative, expressed	-1.80199	2.85e-29
AT4G31400	CTF7	N-acetyltransferase ESCO2, putative, expressed	-1.07537	0.00136259
AT4G33495	RPD1	amino acid transporter, putative, expressed	-1.09957	0.00941421
AT4G35165		ECAGL3 - ECA1 gametogenesis related family protein precursor, putative, expressed	-1.5229	0.00555269
AT4G38010		pentatricopeptide, putative, expressed	-1.23801	0.0339502
AT4G38620	ATMYB4, MYB4	MYB family transcription factor, putative, expressed	-1.19702	0.000765
AT5G01250		glycosyltransferase sugar-binding region containing DXD motif, putative, expressed	-1.10687	1.8e-05
AT5G01610		DUF538 domain containing protein, putative, expressed	-1.2685	0.0126208
AT5G05240		expressed protein	-1.21085	0.00165485
AT5G05350		SAG20, putative, expressed	-1.37319	5.51e-10
AT5G06300		possible lysine decarboxylase domain containing protein, expressed	-1.07496	0.0497199
AT5G07860		transferase family protein, putative, expressed	-1.15303	0.00933551
AT5G07870		transferase family protein, putative, expressed	-1.61632	9.56e-10
AT5G07880	ATSNAP29, SNAP29	SNARE domain containing protein, putative, expressed	-1.39645	0.0212003
AT5G12030	AT-HSP17.6A, HSP17.6, HSP17.6A	hsp20/alpha crystallin family protein, putative, expressed	-1.2743	0.000902434
AT5G13230		pentatricopeptide, putative, expressed	-1.79895	0.000192963
AT5G15254			-1.92194	0.0313489
AT5G16020	GEX3	expressed protein	-1.67674	0.00152493
AT5G16640		PPR repeat containing protein, expressed	-1.83091	0.00140558
AT5G19110		basic 7S globulin precursor, putative, expressed	-1.56537	0.0144454
AT5G19880		peroxidase precursor, putative, expressed	-1.27656	4.69e-06
AT5G20150	ATSPX1, SPX1	SPX domain containing protein, putative, expressed	-1.07039	1.2e-21
AT5G20790			-1.32107	1.11e-16
AT5G20790		expressed protein	-1.32107	1.11e-16
AT5G21020			-1.21615	0.000641372
AT5G22140		apoptosis-inducing factor 2, putative, expressed	-1.83654	3.14e-56
AT5G25450		cytochrome b-c1 complex subunit 7, putative, expressed	-1.06369	6.21e-07
AT5G28237		tryptophan synthase beta chain 1, putative, expressed	-2.02379	0.000329611
AT5G36970	NHL25	harpin-induced protein 1 domain containing protein, expressed	-1.61102	2.4e-15
AT5G39680	EMB2744	EMB2744, putative, expressed	-1.43773	2.03e-10
AT5G39720	AIG2L	AIG2-like family domain containing protein, expressed	-2.23378	1.19e-20
AT5G39730		AIG2-like family domain containing protein, expressed	-2.37946	1.37e-34
AT5G42370		expressed protein	-1.07653	0.0192761
AT5G42965		expressed protein	-1.29714	0.0455268
AT5G44990		uncharacterized protein yqjG, putative, expressed	-1.25526	5.79e-13
AT5G47060		DUF581 domain containing protein, expressed	-1.43474	0.00171757
AT5G47740		serine threonine kinase, putative, expressed	-1.25366	2.46e-24
AT5G48570	ATFKBP65, FKBP65, ROF2	peptidyl-prolyl isomerase, putative, expressed	-1.07987	1.16e-05
AT5G48640		cyclin, putative, expressed	-1.1935	0.010918
AT5G48650		RNA-binding protein-like, putative, expressed	-1.92111	4.21e-07
AT5G55170	ATSUMO3, SUM3, SUMO 3, SUMO3	ubiquitin family domain containing protein, expressed	-1.49775	0.00129099
AT5G56630	PFK7	6-phosphofructokinase, putative, expressed	-1.03033	3.19e-18
AT5G57123		expressed protein	-1.28235	0.00137124
AT5G57980	RPB5C	DNA-directed RNA polymerases I, II, and III subunit RPABC1, putative, expressed	-1.33294	0.033671
AT5G58050	SVL4	glycerophosphoryl diester phosphodiesterase family protein, putative, expressed	-1.96363	0.000660274
AT5G58300		inactive receptor kinase At2g26730 precursor, putative, expressed	-1.39535	5.98e-05
AT5G59530		1-aminocyclopropane-1-carboxylate oxidase homolog 4, putative, expressed	-1.02035	8.02e-11
AT5G61550		protein kinase family protein, putative, expressed	-1.10537	0.0172655
AT5G62170		expressed protein	-1.24946	0.00015757
AT5G62370		PPR repeat containing protein, expressed	-1.33149	0.00189121
AT5G63970		copine, putative, expressed	-1.05754	1.55e-17
AT5G64510		expressed protein	-1.25276	2.22e-07
AT5G64620	ATC/VIF2, C/VIF2	invertase/pectin methylesterase inhibitor family protein, putative, expressed	-1.08999	0.0273329
AT5G64710		expressed protein	-1.27297	0.00162031
AT5G64905	PROPEP3		-1.17689	0.0314737
AT5G64910		ATP/GTP binding protein, putative, expressed	-1.37258	0.0172655
AT5G65170		VQ domain containing protein, putative, expressed	-1.03789	0.0104795
AT5G65207			-1.42663	0.00237208
AT5G66890		disease resistance protein, putative, expressed	-1.123	0.000352347
AT5G67160	EPS1	transferase family protein, putative, expressed	-1.29092	0.0126208
ATCG00070		photosystem II reaction center protein K precursor, putative, expressed	-1.01365	7.98e-06
ATCG00520		photosystem I assembly protein ycf4, putative, expressed	-1.06566	9.74e-17
ATCG00600			-1.69751	2.34e-26
ATCG01110		NADPH-dependent oxidoreductase, putative, expressed	-1.22834	1.27e-10

## Sheet: WRI1-MUT.UP.Anno
INDEX		Up-regulated Genes in atwri1 Mutant Arabidopsis embryos
Genes significantly up regulated in atwri1 mutant Arabidopsis embryos in comparison with wild-type (WT) embryos. (logFC > 1 & FDR <= 0.05)
* Log2 fold change (logFC) between wri1 Arabidopsis mutant embryos and WT embryos and associated false discovery rate (FDR) from differential expression analysis (edgeR).
Gene synonym and annotation are from TAIR10.
TAIR10 id	TAIR10 synonym	TAIR10 Annotation	logFC wri1/WT *	FDR wri1/WT *
AT1G01250		AP2 domain containing protein, expressed	1.32531	0.016044
AT1G01520		myb-like DNA-binding domain containing protein, expressed	1.52048	0.0481657
AT1G01630		CRAL/TRIO domain containing protein, expressed	1.53382	1.22e-05
AT1G02030		ZOS10-07 - C2H2 zinc finger protein, expressed	2.04559	0.00792528
AT1G04220	KCS2	3-ketoacyl-CoA synthase, putative, expressed	1.48562	1.99e-07
AT1G04250	AXR3, IAA17	OsIAA11 - Auxin-responsive Aux/IAA gene family member, expressed	1.0271	0.018023
AT1G05170		galactosyltransferase, putative, expressed	1.52863	7.51e-06
AT1G05490	chr31	required to maintain repression 1, putative, expressed	1.23515	0.0176769
AT1G06000		cytokinin-O-glucosyltransferase, putative, expressed	1.32697	0.0369175
AT1G07180	ATNDI1, NDA1	NADH-ubiquinone oxidoreductase, mitochondrial precursor, putative, expressed	3.31044	2.16e-13
AT1G08430	ALMT1, ATALMT1	aluminum-activated malate transporter, putative, expressed	4.38109	9.55e-20
AT1G08910	EMB3001	zinc finger protein, putative, expressed	1.03837	0.000151327
AT1G09310		DUF538 domain containing protein, putative, expressed	1.80299	9.21e-09
AT1G09550		pectinacetylesterase domain containing protein, expressed	1.15834	0.00519577
AT1G10040		serine esterase family protein, putative, expressed	1.09933	0.0212693
AT1G12240	ATBETAFRUCT4, VAC-INV	glycosyl hydrolases, putative, expressed	1.31688	0.0310738
AT1G14760	KNATM		1.20412	0.0457387
AT1G14760	KNATM	Homeobox domain containing protein, expressed	1.20412	0.0457387
AT1G15950	ATCCR1, CCR1, IRX4	cinnamoyl-CoA reductase, putative, expressed	1.09897	2.23e-05
AT1G15960	ATNRAMP6, NRAMP6	metal transporter Nramp6, putative, expressed	1.39729	0.0126298
AT1G16290		transglycosylase SLT domain containing protein, expressed	2.90509	1.33e-06
AT1G18100	E12A11, MFT	osMFT1 MFT-Like1 homologous to Mother of FT and TFL1 gene; contains Pfam profile PF01161: Phosphatidylethanolamine-binding protein, expressed	2.02655	8.1e-07
AT1G19320		thaumatin, putative, expressed	1.97937	0.0200229
AT1G19450		transporter family protein, putative, expressed	1.26136	0.00147165
AT1G23940		AP-1 complex subunit gamma-1, putative, expressed	1.02773	0.0362979
AT1G25270		integral membrane protein DUF6 containing protein, expressed	2.72911	0.00210233
AT1G28300	LEC2	B3 DNA binding domain containing protein, expressed	1.03536	0.00176794
AT1G29670		GDSL-like lipase/acylhydrolase, putative, expressed	2.40313	0.00145489
AT1G29680		DUF1264 domain containing protein, putative, expressed	2.02897	7.99e-06
AT1G30660		toprim domain-containing protein, putative, expressed	1.49071	0.0486432
AT1G31290	AGO3	retrotransposon protein, putative, unclassified, expressed	2.94123	0.000824731
AT1G32560		late embryogenesis abundant group 1, putative, expressed	1.14147	0.0267266
AT1G32870	ANAC013, ANAC13, NAC13	no apical meristem protein, putative, expressed	1.09456	0.00198974
AT1G33170		dehydration response related protein, putative, expressed	2.51406	0.00127293
AT1G33700		non-lysosomal glucosylceramidase, putative, expressed	1.35253	1.92e-06
AT1G35320			3.06284	3.11e-11
AT1G48130	ATPER1, PER1	peroxiredoxin, putative, expressed	2.94265	1.04e-11
AT1G48470	GLN1;5	glutamine synthetase, catalytic domain containing protein, expressed	1.14011	4.67e-05
AT1G48930	AtGH9C1, GH9C1	endoglucanase precursor, putative, expressed	1.26044	0.00225891
AT1G49770	RGE1, ZOU	helix-loop-helix DNA-binding domain containing protein, expressed	1.31329	0.0142663
AT1G51805		senescence-induced receptor-like serine/threonine-protein kinase precursor, putative, expressed	2.91917	0.000214345
AT1G52890	ANAC019, NAC019	No apical meristem protein, putative, expressed	1.8085	0.00882202
AT1G53480	ATMRD1, MRD1		5.89557	1.04e-09
AT1G55320	AAE18	AMP-binding enzyme, putative, expressed	1.37206	2.9e-07
AT1G61800	ATGPT2, GPT2	phosphate/phosphate translocator, putative, expressed	2.95294	7.26e-06
AT1G62000			1.53684	0.0165344
AT1G62220			1.4903	0.0162602
AT1G62225			1.66396	0.0403912
AT1G62280	SLAH1	C4-dicarboxylate transporter/malic acid transport protein domain containing protein, expressed	2.20077	0.0053173
AT1G62620		flavin-containing monooxygenase family protein, putative, expressed	1.7032	0.0286903
AT1G63210		SH2 motif, putative, expressed	2.01682	0.00469203
AT1G64260		expressed protein	1.25694	0.00949812
AT1G64600		expressed protein	1.01875	0.00198004
AT1G65060	4CL3	AMP-binding domain containing protein, expressed	1.94975	0.00102931
AT1G65370		MATH domain containing protein, expressed	1.27148	0.0348948
AT1G65880	BZO1	AMP-binding domain containing protein, expressed	1.39338	1.7e-05
AT1G65890	AAE12	AMP-binding domain containing protein, expressed	1.704	0.028706
AT1G65920		FYVE zinc finger domain containing protein, expressed	1.3198	0.000964229
AT1G66360		expressed protein	1.6989	0.0370073
AT1G66980	SNC4	glycerophosphoryl diester phosphodiesterase family protein, putative, expressed	1.52939	0.00586624
AT1G67750		pectate lyase precursor, putative, expressed	2.07191	4.32e-06
AT1G67760		T-complex protein, putative, expressed	5.09677	2.56e-06
AT1G68170		integral membrane protein DUF6 containing protein, expressed	2.39968	4.2e-18
AT1G68180		zinc finger, C3HC4 type domain containing protein, expressed	4.0172	4.37e-08
AT1G68470		xyloglucan galactosyltransferase KATAMARI1, putative, expressed	1.3675	7.33e-05
AT1G68640	PAN	transcription factor HBP-1b, putative, expressed	1.32503	3.2e-05
AT1G69180	CRC	YABBY domain containing protein, putative, expressed	2.00259	0.00373442
AT1G69260	AFP1	protein of unknown function DUF1675 domain containing protein, expressed	1.61075	0.00385785
AT1G69410	ATELF5A-3, ELF5A-3	eukaryotic translation initiation factor 5A, putative, expressed	1.33362	2.3e-05
AT1G69530	AT-EXP1, ATEXP1, ATEXPA1, ATHEXP ALPHA 1.2, EXP1, EXPA1	expansin precursor, putative, expressed	1.74163	9.73e-06
AT1G69690		TCP-domain protein, putative, expressed	1.20515	0.0365101
AT1G71250		GDSL-like lipase/acylhydrolase, putative, expressed	1.11444	0.0424166
AT1G72100		seed maturation protein PM27, putative, expressed	1.23122	0.0270236
AT1G72210		helix-loop-helix DNA-binding protein, putative, expressed	1.09453	0.00202594
AT1G72500		von Willebrand factor type A domain containing protein, expressed	1.54647	0.00356293
AT1G72720		expressed protein	1.40158	0.0316271
AT1G73620		thaumatin family domain containing protein, expressed	1.01095	0.000626233
AT1G74670		GASR5 - Gibberellin-regulated GASA/GAST/Snakin family protein precursor, expressed	1.6322	0.0132573
AT1G75430	BLH11	homeodomain protein, putative, expressed	1.25715	0.0104618
AT1G77520		O-methyltransferase, putative, expressed	1.00163	0.00479
AT1G77760	GNR1, NIA1, NR1	nitrate reductase, putative, expressed	1.50923	0.000196373
AT1G77950	AGL67	OsMADS63 - MADS-box family gene with MIKC* type-box, expressed	3.47265	1.28e-05
AT1G78570	ATRHM1, RHM1, ROL1	NAD dependent epimerase/dehydratase family domain containing protein, expressed	1.99442	7.96e-13
AT1G80130		expressed protein	3.15178	8.56e-15
AT2G02120	LCR70, PDF2.1	DEF7 - Defensin and Defensin-like DEFL family, expressed	1.24444	0.00880313
AT2G04100		MATE efflux family protein, putative, expressed	1.48024	0.00190744
AT2G05350			1.87916	0.0350198
AT2G05940		protein kinase APK1B, chloroplast precursor, putative, expressed	1.2294	0.00662306
AT2G14060		SAM dependent carboxyl methyltransferase, putative, expressed	2.12658	0.0119492
AT2G15010		THION2 - Plant thionin family protein precursor, expressed	1.42851	0.00880036
AT2G15050	LTP, LTP7	LTPL11 - Protease inhibitor/seed storage/LTP family protein precursor, expressed	1.32112	0.0435087
AT2G17750	NIP1	carboxyl-terminal peptidase, putative, expressed	3.3329	0.000727854
AT2G17820	AHK1, ATHK1, HK1	histidine kinase, putative, expressed	1.16765	0.0309151
AT2G18193		mitochondrial chaperone BCS1, putative, expressed	2.62078	0.00141817
AT2G19670	ATPRMT1A, PRMT1A	methyltransferase, putative, expressed	1.38447	1.12e-05
AT2G19900	ATNADP-ME1, NADP-ME1	NADP-dependent malic enzyme, putative, expressed	2.77365	0.00107603
AT2G21590	APL4	glucose-1-phosphate adenylyltransferase large subunit, chloroplast precursor, putative, expressed	3.04409	1.62e-28
AT2G23180	CYP96A1	cytochrome P450 protein, putative, expressed	2.3448	7.78e-05
AT2G23590	ATMES8, MES8	OsPOP4 - Putative Prolyl Oligopeptidase homologue, expressed	2.1798	2.01e-05
AT2G25890		oleosin, putative, expressed	1.08339	0.0325872
AT2G26150	ATHSFA2, HSFA2	heat stress transcription factor, putative, expressed	2.33611	6.6e-06
AT2G26580	YAB5	YABBY domain containing protein, putative, expressed	1.10622	0.00234497
AT2G26690		peptide transporter PTR2, putative, expressed	2.74615	0.000479424
AT2G28420		glyoxalase family protein, putative, expressed	2.60265	8.38e-07
AT2G28440		lysine-rich arabinogalactan protein 19 precursor, putative, expressed	1.62803	0.00755678
AT2G28490		cupin domain containing protein, expressed	1.27473	2.74e-05
AT2G28900	ATOEP16-1, ATOEP16-L, OEP16, OEP16-1	mitochondrial import inner membrane translocase subunit Tim17, putative, expressed	1.31968	0.000142936
AT2G31910	ATCHX21, CHX21	ATCHX, putative, expressed	1.32639	0.0362265
AT2G33000			2.12497	0.0335722
AT2G34220	MEE20	ubiquitin carboxyl-terminal hydrolase domain containing protein, expressed	2.21592	0.00877203
AT2G35300	LEA18	late embryogenesis abundant group 1, putative, expressed	1.64409	0.0248144
AT2G35310		B3 DNA binding domain containing protein, expressed	1.13273	0.000190884
AT2G35740	ATINT3, INT3	transporter family protein, putative, expressed	1.51059	0.000997639
AT2G36270	ABI5, GIA1	bZIP transcription factor, putative, expressed	1.037	0.0204693
AT2G36380	ATPDR6, PDR6	pleiotropic drug resistance protein, putative, expressed	1.15474	3.68e-06
AT2G36460		fructose-bisphospate aldolase isozyme, putative, expressed	1.1492	0.000126356
AT2G36660	PAB7	polyadenylate-binding protein, putative, expressed	1.03646	0.000127928
AT2G36830	GAMMA-TIP, GAMMA-TIP1, TIP1;1	aquaporin protein, putative, expressed	1.36085	0.000447933
AT2G37040	ATPAL1, PAL1	phenylalanine ammonia-lyase, putative, expressed	1.61879	1.82e-05
AT2G37460		integral membrane protein DUF6 containing protein, expressed	1.2925	0.0456695
AT2G38430		expressed protein	1.45163	0.00045638
AT2G38530	cdf3, LP2, LTP2	LTPL14 - Protease inhibitor/seed storage/LTP family protein precursor, expressed	2.90096	4.45e-18
AT2G38540	ATLTP1, LP1, LTP1	LTPL7 - Protease inhibitor/seed storage/LTP family protein precursor, expressed	1.09385	0.000707476
AT2G38740		haloacid dehalogenase-like hydrolase family protein, putative, expressed	1.044	0.000788339
AT2G39230	LOJ	pentatricopeptide containing protein, putative, expressed	1.40851	0.0413458
AT2G39830	DAR2	LIM domain-containing protein, putative, expressed	1.69513	0.0184053
AT2G41280	ATM10, M10		1.74336	0.00287371
AT2G41290	SSL2	strictosidine synthase, putative, expressed	1.298	2.46e-06
AT2G42150		DNA-binding bromodomain-containing protein, putative, expressed	1.09558	0.019464
AT2G44250		carboxyl-terminal peptidase, putative, expressed	2.24402	0.0274284
AT2G45135			2.01035	0.000310879
AT2G45290		transketolase, chloroplast precursor, putative, expressed	3.20132	8.91e-28
AT2G45360		expressed protein	1.21336	0.00322436
AT2G46680	ATHB-7, ATHB7, HB-7	homeobox associated leucine zipper, putative, expressed	1.16835	0.0449498
AT2G46950	CYP709B2	cytochrome P450 72A1, putative, expressed	1.44003	2.08e-08
AT2G47010		expressed protein	1.8746	2.76e-05
AT2G47460	ATMYB12, MYB12, PFG1	MYB family transcription factor, putative, expressed	1.46855	0.0445117
AT2G48140	EDA4	LTPL99 - Protease inhibitor/seed storage/LTP family protein precursor, expressed	2.36143	0.00734704
AT3G01600	anac044, NAC044	no apical meristem protein, putative, expressed	2.0923	0.0106549
AT3G02140	AFP4, TMAC2	protein of unknown function DUF1675 domain containing protein, expressed	1.34896	8.95e-05
AT3G02410	ICME-LIKE2	ATPCME, putative, expressed	1.45867	2.62e-07
AT3G02410	ICME-LIKE2	serine esterase, putative, expressed	1.45867	2.62e-07
AT3G02940	AtMYB107, MYB107	MYB family transcription factor, putative, expressed	1.90913	0.0347912
AT3G05630	PDLZ2, PLDP2, PLDZETA2	phospholipase D p1, putative, expressed	1.34702	1.76e-05
AT3G06035		uncharacterized GPI-anchored protein At5g19240 precursor, putative, expressed	1.01648	0.00303548
AT3G06435			1.05734	0.0110465
AT3G08720	ATPK19, ATPK2, ATS6K2, S6K2	AGC_AGC_other_RS6K_like.1 - ACG kinases include homologs to PKA, PKG and PKC, expressed	1.34876	0.0018188
AT3G08790		VHS and GAT domain containing protein, expressed	2.62236	0.00129485
AT3G08970	ATERDJ3A, TMS1	heat shock protein DnaJ, putative, expressed	1.17717	0.00299682
AT3G09110		expressed protein	1.76002	0.00412326
AT3G11000		kelch repeat-containing protein, putative, expressed	1.33236	0.00128282
AT3G11180		flavonol synthase/flavanone 3-hydroxylase, putative, expressed	1.199	0.00856504
AT3G11420		fringe-related protein, putative, expressed	1.41852	0.00740933
AT3G11930		universal stress protein domain containing protein, putative, expressed	1.40776	0.000470503
AT3G12700		aspartyl protease family protein, putative, expressed	2.23927	0.0104601
AT3G13880		pentatricopeptide, putative, expressed	1.24895	0.0147049
AT3G13890	ATMYB26, MS35, MYB26	MYB family transcription factor, putative, expressed	2.06512	9.39e-06
AT3G13900		phospholipid-transporting ATPase 4, putative, expressed	1.59604	3.24e-05
AT3G14590	NTMC2T6.2, NTMC2TYPE6.2	C2 domain containing protein, putative, expressed	1.14941	0.0275727
AT3G14630	CYP72A9	cytochrome P450 72A1, putative, expressed	1.8062	0.00604308
AT3G14940	ATPPC3, PPC3	phosphoenolpyruvate carboxylase, putative, expressed	1.64656	0.0283698
AT3G14950	TTL2	TTL1, putative, expressed	1.10649	0.042368
AT3G16470	JR1	jacalin-like lectin domain containing protein, expressed	1.26565	0.0333545
AT3G20180		heavy metal transport/detoxification protein, putative, expressed	1.70398	0.0274172
AT3G21620		early-responsive to dehydration protein-related, putative, expressed	1.70191	0.0365215
AT3G22310	ATRH9, PMH1	DEAD-box ATP-dependent RNA helicase, putative, expressed	1.17385	3.2e-05
AT3G23290	LSH4	DUF640 domain containing protein, putative, expressed	1.1841	0.00125137
AT3G23340	ckl10	CK1_CaseinKinase_1.6 - CK1 includes the casein kinase 1 kinases, expressed	1.49491	0.00208559
AT3G23370			1.1275	0.000701374
AT3G25160		ER lumen protein retaining receptor containing protein, expressed	1.21255	0.000311879
AT3G26125	CYP86C2	cytochrome P450, putative, expressed	1.59101	0.0234343
AT3G26330	CYP71B37	cytochrome P450 71E1, putative, expressed	1.33797	0.0318913
AT3G26440		lysine ketoglutarate reductase trans-splicing related 1, putative, expressed	1.54222	0.0108372
AT3G26520	GAMMA-TIP2, SITIP, TIP1;2, TIP2	aquaporin protein, putative, expressed	3.43431	8.35e-10
AT3G28130		auxin-induced protein 5NG4, putative, expressed	1.5692	0.00208591
AT3G28580		ATPase 3, putative, expressed	2.9588	5.13e-07
AT3G29020	AtMYB110, MYB110	MYB family transcription factor, putative, expressed	1.73156	0.0185731
AT3G30720	QQS		6.51029	7.27e-33
AT3G43270		pectinesterase, putative, expressed	1.50205	1.99e-05
AT3G44790		ubiquitin carboxyl-terminal hydrolase, putative, expressed	1.89027	0.000442722
AT3G44800		ubiquitin carboxyl-terminal hydrolase, putative, expressed	1.54723	0.01173
AT3G46810		DC1 domain-containing protein, putative, expressed	1.70597	0.0361535
AT3G46900	COPT2	ctr copper transporter family protein, putative, expressed	4.45577	5.13e-07
AT3G47420	ATPS3, PS3	transporter, major facilitator family, putative, expressed	2.82355	2.3e-09
AT3G48280	CYP71A25	cytochrome P450, putative, expressed	1.62666	0.00668183
AT3G50440	ATMES10, MES10	esterase, putative, expressed	1.46886	0.00182814
AT3G51240	F3'H, F3H, TT6	naringenin,2-oxoglutarate 3-dioxygenase, putative, expressed	1.77145	0.00106705
AT3G51570		NB-ARC domain containing protein, expressed	1.21074	0.00812488
AT3G53230		cell division control protein 48 homolog E, putative, expressed	2.71375	3.65e-06
AT3G53450		uncharacterized protein PA4923, putative, expressed	1.22465	0.00825299
AT3G53830		regulator of chromosome condensation, putative, expressed	1.3088	0.0123142
AT3G54320	ASML1, ATWRI1, WRI, WRI1	AP2 domain containing protein, expressed	2.76521	8.36e-28
AT3G54340	AP3, ATAP3	OsMADS16 - MADS-box family gene with MIKCc type-box, expressed	1.251	0.000384763
AT3G54490	RPB5E	DNA-directed RNA polymerases I, II, and III subunit RPABC1, putative, expressed	1.86563	0.00987976
AT3G54950	PLA IIIA, PLP7	PLA IIIA/PLP7, putative, expressed	1.75224	6.97e-06
AT3G55110		white-brown complex homolog protein, putative, expressed	1.45595	0.000214937
AT3G55120	A11, CFI, TT5	expressed protein	1.31436	0.00799375
AT3G55520		peptidyl-prolyl cis-trans isomerase, FKBP-type, putative, expressed	1.07288	8.11e-05
AT3G56060		HOTHEAD precursor, putative, expressed	1.4367	0.0421129
AT3G57010		strictosidine synthase, putative, expressed	1.8012	0.0234995
AT3G58270		ubiquitin carboxyl-terminal hydrolase, putative, expressed	1.57739	0.00377011
AT3G58410		ubiquitin carboxyl-terminal hydrolase, putative, expressed	2.02859	0.00812496
AT3G59140	ATMRP14, MRP14	ABC transporter, ATP-binding protein, putative, expressed	1.42591	0.00493616
AT3G59690	IQD13	IQ calmodulin-binding motif domain containing protein, expressed	1.98001	0.000162198
AT3G60780		expressed protein	2.22136	0.00120849
AT3G61630	CRF6	AP2 domain containing protein, expressed	2.23126	0.00016629
AT3G61680		lipase, putative, expressed	1.93473	6.85e-10
AT3G62460		expressed protein	1.99455	5.13e-07
AT3G62730		desiccation-related protein PCC13-62 precursor, putative, expressed	1.92574	0.00300215
AT4G02280	ATSUS3, SUS3	sucrose synthase, putative, expressed	2.05275	3.17e-07
AT4G02940		oxidoreductase, 2OG-Fe oxygenase family protein, putative, expressed	2.36036	3.75e-20
AT4G03292		expressed protein	1.09959	0.0279503
AT4G05110	ATENT6, ENT6	nucleoside transporter, putative, expressed	2.50154	6.22e-06
AT4G07960	ATCSLC12, CSLC12	CSLC7 - cellulose synthase-like family C, expressed	1.22313	0.00442212
AT4G09900	ATMES12, MES12	esterase, putative, expressed	1.50222	0.00329148
AT4G10850		nodulin MtN3 family protein, putative, expressed	2.76099	6.98e-09
AT4G11050	AtGH9C3, GH9C3	endoglucanase precursor, putative, expressed	1.8157	0.00917094
AT4G11320		oryzain beta chain precursor, putative, expressed	2.86208	7.04e-07
AT4G13030		expressed protein	1.03047	0.00361101
AT4G13345	MEE55	TMS membrane protein/tumour differentially expressed protein, putative, expressed	1.77702	1.05e-05
AT4G15250		CCT/B-box zinc finger protein, putative, expressed	1.23296	0.00975042
AT4G16550			2.75914	1.06e-05
AT4G18070			1.06775	0.000214931
AT4G18650		expressed protein	2.16393	0.000110707
AT4G20920		HEN1, putative, expressed	1.31197	0.0219479
AT4G21020		late embryogenesis abundant protein, group 3, putative, expressed	2.21754	1.64e-05
AT4G21500			1.52784	0.0467297
AT4G22730		expressed protein	1.47956	0.000793194
AT4G23600	CORI3, JR2	aminotransferase, classes I and II, domain containing protein, expressed	2.66066	0.000134388
AT4G24890	ATPAP24, PAP24	nucleotide pyrophosphatase/phosphodiesterase, putative, expressed	2.3899	0.000188648
AT4G25350	SHB1	phosphate transporter 1, putative, expressed	2.47957	0.00322436
AT4G25530	FWA, HDG6	homeobox and START domains containing protein, putative, expressed	2.4607	0.00294386
AT4G25630	ATFIB2, FIB2	rRNA 2-O-methyltransferase fibrillarin 2, putative, expressed	1.23792	1.44e-06
AT4G25850	ORP4B	oxysterol-binding protein, putative, expressed	2.05514	0.000974897
AT4G26740	ATPXG1, ATS1, CLO1	caleosin related protein, putative, expressed	1.63495	1.2e-05
AT4G29230	anac075, NAC075	no apical meristem protein, putative, expressed	1.91901	0.00855028
AT4G31660		B3 DNA binding domain containing protein, expressed	1.49134	0.00517572
AT4G32490	AtENODL4, ENODL4	plastocyanin-like domain containing protein, putative, expressed	1.32722	3.2e-05
AT4G32500	AKT5, KT5	potassium channel AKT1, putative, expressed	1.18361	2.28e-05
AT4G33070		pyruvate decarboxylase isozyme 2, putative, expressed	1.29524	0.00574042
AT4G33820		glycosyl hydrolase family 10 protein, putative, expressed	1.65066	2.77e-08
AT4G37810		expressed protein	1.05333	0.0420839
AT4G39210	APL3	glucose-1-phosphate adenylyltransferase large subunit, putative, expressed	1.67527	8.27e-06
AT5G02230		haloacid dehalogenase-like hydrolase family protein, putative, expressed	1.97552	6.14e-05
AT5G02430		WD-40 repeat family protein, putative, expressed	1.05005	0.0184053
AT5G05020			1.71394	0.0332725
AT5G05030		carboxyl-terminal proteinase, putative, expressed	2.23352	0.0148673
AT5G06760	LEA4-5	late embryogenesis abundant group 1, putative, expressed	2.2984	0.0103359
AT5G07240	IQD24	IQ calmodulin-binding motif family protein, putative, expressed	1.07349	0.000234106
AT5G07830	AtGUS2, GUS2	heparanase-like protein precursor, putative, expressed	1.21713	6.58e-05
AT5G07990	CYP75B1, D501, TT7	cytochrome P450, putative, expressed	1.7208	0.021818
AT5G08310		PPR repeat containing protein, expressed	1.09744	0.0470898
AT5G08600		utp14 protein, putative, expressed	1.53447	0.00921035
AT5G08640	ATFLS1, FLS, FLS1	flavonol synthase/flavanone 3-hydroxylase, putative, expressed	1.16642	0.0353509
AT5G09570		CHCH domain containing protein, expressed	1.48068	0.01179
AT5G10220	ANN6, ANNAT6	annexin, putative, expressed	1.81777	1.28e-05
AT5G11950		uncharacterized protein PA4923, putative, expressed	1.04964	6.99e-05
AT5G12020	HSP17.6II	hsp20/alpha crystallin family protein, putative, expressed	1.48729	0.000241554
AT5G13490	AAC2	mitochondrial carrier protein, putative, expressed	1.12163	7.11e-05
AT5G13940		expressed protein	1.30794	0.0155295
AT5G14570	ATNRT2.7, NRT2.7	transporter, major facilitator family, putative, expressed	2.5128	1.72e-18
AT5G14580		polynucleotide phosphorylase, putative, expressed	1.04984	7.44e-05
AT5G14940		peptide transporter PTR2, putative, expressed	1.19959	0.0195616
AT5G16990		NADP-dependent oxidoreductase, putative, expressed	1.04124	0.000395353
AT5G17000		NADP-dependent oxidoreductase, putative, expressed	2.03043	0.00260542
AT5G17040		anthocyanidin 3-O-glucosyltransferase, putative, expressed	1.34001	0.0365461
AT5G18550		zinc finger C-x8-C-x5-C-x3-H type family protein, expressed	1.05345	0.00272522
AT5G19600	SULTR3;5	sulfate transporter, putative, expressed	9.28729	1.03e-10
AT5G20280	ATSPS1F, SPS1F	sucrose-phosphate synthase, putative, expressed	1.25976	1.3e-06
AT5G22470		poly synthetase 3, putative, expressed	1.07684	0.00311563
AT5G22670		OsFBL13 - F-box domain and LRR containing protein, expressed	1.92883	0.0163629
AT5G24270	ATSOS3, CBL4, SOS3	calcineurin B, putative, expressed	2.15831	0.000286468
AT5G25190		AP2 domain containing protein, expressed	1.27937	0.0185536
AT5G25230		elongation factor, putative, expressed	1.85654	0.00453093
AT5G27890			1.91384	0.00673856
AT5G35450		disease resistance protein RPM1, putative, expressed	2.01811	1.29e-11
AT5G38140	NF-YC12	core histone H2A/H2B/H3/H4, putative, expressed	1.04717	0.0407976
AT5G38780		jasmonate O-methyltransferase, putative, expressed	3.7761	2.5e-07
AT5G39580		peroxidase precursor, putative, expressed	1.91975	0.0273934
AT5G42280		DC1 domain-containing protein, putative, expressed	1.11309	0.00456305
AT5G43330		lactate/malate dehydrogenase, putative, expressed	1.05237	0.00010006
AT5G45280		pectinacetylesterase domain containing protein, expressed	1.42268	1.3e-05
AT5G45990		crooked neck, putative, expressed	1.74186	0.0486398
AT5G46220		hydrolase, acting on carbon-nitrogen, putative, expressed	2.20953	0.0152171
AT5G47590			1.52416	0.0229908
AT5G49490	AGL83	OsMADS73 - MADS-box family gene with M-alpha type-box, expressed	2.11732	0.0274439
AT5G50360		expressed protein	1.17207	0.00597233
AT5G52450		MATE efflux family protein, putative, expressed	1.35251	0.00152923
AT5G52630	MEF1	tetratricopeptide-like helical, putative, expressed	1.24561	0.00997638
AT5G52882		AAA-type ATPase family protein, putative, expressed	1.77677	3.2e-05
AT5G55400		fimbrin-like protein 2, putative, expressed	1.06324	0.00670646
AT5G57500		hypro1, putative, expressed	2.08412	0.0129762
AT5G58610		PHD-finger domain containing protein, expressed	1.97925	0.000180249
AT5G59240		ribosomal protein, putative, expressed	1.89284	0.00862467
AT5G59390		transcription factor X1, putative, expressed	1.74953	0.0358924
AT5G60250		IBR domain containing protein, expressed	2.36414	0.000106653
AT5G60440	AGL62	OsMADS79 - MADS-box family gene with M-alpha type-box, expressed	1.88771	0.0200229
AT5G60470		ZOS4-11 - C2H2 zinc finger protein, expressed	2.01783	0.015223
AT5G61730	ATATH11, ATH11	ABC transporter, ATP-binding protein, putative, expressed	2.16065	0.00719631
AT5G61740	ATATH14, ATH14	ABC transporter, ATP-binding protein, putative, expressed	1.66728	0.0186258
AT5G64060	anac103, NAC103	no apical meristem protein, putative, expressed	2.65172	4.12e-08
AT5G64870		nodulin, putative, expressed	1.82132	0.00177291
AT5G64910		ATP/GTP binding protein, putative, expressed	2.36011	0.00562314

## Sheet: WRI1-MUT.DOWN.Anno
INDEX		Down-regulated Genes in atwri1 Mutant Arabidopsis embryos
Genes significantly down regulated in atwri1 mutant Arabidopsis embryos in comparison with wild-type (WT) embryos. (logFC <-1 & FDR <= 0.05)
* Log2 fold change (logFC) between wri1 Arabidopsis mutant embryos and WT embryos and associated false discovery rate (FDR) from differential expression analysis (edgeR).
Gene synonym and annotation are from TAIR10.
TAIR10 id	TAIR10 synonym	TAIR10 Annotation	logFC wri1/WT *	FDR wri1/WT *
AT1G01090	PDH-E1 ALPHA	dehydrogenase E1 component domain containing protein, expressed	-2.52409	1.2e-24
AT1G01130		CAMK_KIN1/SNF1/Nim1_like.15 - CAMK includes calcium/calmodulin depedent protein kinases, expressed	-1.80288	0.00151788
AT1G01170		ATOZI1, putative, expressed	-1.17142	0.00504129
AT1G01240		expressed protein	-1.29246	0.0124055
AT1G01430	TBL25	expressed protein	-2.02315	2.08e-13
AT1G01780		OsPLIM2a - LIM domain protein, putative actin-binding protein and transcription factor, expressed	-1.11769	0.0176197
AT1G01970		PPR repeat domain containing protein, putative, expressed	-1.25935	4.3e-05
AT1G02340	FBI1, HFR1, REP1, RSF1	helix-loop-helix DNA-binding domain containing protein, expressed	-1.87943	0.000959245
AT1G02970	ATWEE1, WEE1	wee1-like protein kinase, putative, expressed	-1.23941	5.95e-05
AT1G03090	MCCA	methylcrotonoyl-CoA carboxylase subunit alpha, mitochondrial precursor, putative, expressed	-1.34485	0.000383396
AT1G03106			-2.43744	3.59e-06
AT1G03130	PSAD-2	photosystem I reaction center subunit II, chloroplast precursor, putative, expressed	-1.55155	9.16e-07
AT1G03210		phenazine biosynthesis protein, putative, expressed	-5.50971	1.76e-33
AT1G03220		basic 7S globulin precursor, putative, expressed	-1.2763	0.000127595
AT1G03457		RNA recognition motif containing protein, putative, expressed	-1.02616	0.000284776
AT1G03600	PSB27	photosystem II 11 kD protein, putative, expressed	-1.24569	3.89e-06
AT1G03630	POR C, PORC	oxidoreductase, short chain dehydrogenase/reductase family domain containing family, expressed	-1.31786	1.92e-05
AT1G04280		expressed protein	-2.94143	0.00214143
AT1G04360		RING-H2 finger protein ATL5G, putative, expressed	-1.99409	0.00142177
AT1G04400	AT-PHH1, ATCRY2, CRY2, FHA, PHH1	FAD binding domain of DNA photolyase domain containing protein, expressed	-1.12774	4.55e-05
AT1G05160	ATKAO1, CYP88A3, KAO1	cytochrome P450, putative, expressed	-1.16775	2.08e-05
AT1G05220		expressed protein	-1.72501	0.000447933
AT1G05620	URH2	inosine-uridine preferring nucleoside hydrolase family protein, putative, expressed	-1.40914	1.67e-06
AT1G05810	ARA, ARA-1, ATRAB11D, ATRABA5E, RABA5E	ras-related protein, putative, expressed	-2.84864	0.000584286
AT1G06040	STO	B-box zinc finger family protein, putative, expressed	-1.17678	0.0037432
AT1G06310	ACX6	acyl-coenzyme A oxidase, putative, expressed	-1.21975	0.00401559
AT1G06320		expressed protein	-1.45766	0.0430297
AT1G06350			-4.03245	8.07e-08
AT1G06360			-6.32121	1.84e-31
AT1G06515		expressed protein	-2.18654	6.68e-07
AT1G06680	OE23, OEE2, PSBP-1, PSII-P	PsbP, putative, expressed	-1.25487	1.35e-06
AT1G06960		RNA recognition motif containing protein, putative, expressed	-1.4052	0.00164277
AT1G07040		expressed protein	-2.11181	2.61e-08
AT1G07320	RPL4	ribosomal protein L4, putative, expressed	-1.23534	6.42e-05
AT1G07750		cupin domain containing protein, expressed	-1.38616	1.03e-05
AT1G08380	PSAO	membrane protein, putative, expressed	-1.70634	1.25e-05
AT1G08770	PRA1.E	prenylated rab acceptor, putative, expressed	-1.3036	0.0309151
AT1G08830	CSD1	copper/zinc superoxide dismutase, putative, expressed	-1.89561	1.45e-06
AT1G08940		phosphoglycerate mutase, putative, expressed	-4.30879	2.79e-07
AT1G09340	CRB, CSP41B	3-beta hydroxysteroid dehydrogenase/isomerase family protein, putative, expressed	-1.2879	0.000392864
AT1G09390		GDSL-like lipase/acylhydrolase, putative, expressed	-1.6699	1.07e-06
AT1G09430	ACLA-3	ATP-grasp domain containing protein, expressed	-2.0781	4.2e-17
AT1G09750		aspartic proteinase nepenthesin precursor, putative, expressed	-1.18884	0.0001462
AT1G09995		helicase, putative, expressed	-4.09075	3.58e-13
AT1G10590		DNA-binding protein-related, putative, expressed	-1.09648	0.000501715
AT1G10657		plant-specific domain TIGR01589 family protein, expressed	-1.3658	0.00718397
AT1G10670	ACLA-1	ATP-grasp domain containing protein, expressed	-1.46868	1.81e-08
AT1G10690		peptidase aspartic family protein, putative, expressed	-2.26582	0.00826662
AT1G10990			-1.19491	0.00558418
AT1G11000	ATMLO4, MLO4	MLO domain containing protein, putative, expressed	-1.64894	3.16e-05
AT1G11070			-1.7366	0.000962183
AT1G11112			-1.58658	0.00646407
AT1G11180		secretory carrier-associated membrane protein, putative, expressed	-1.08964	0.0367899
AT1G11260	ATSTP1, STP1	transporter family protein, putative, expressed	-2.20641	2.67e-05
AT1G11270		OsFBO21 - F-box and other domain containing protein, expressed	-1.92921	0.000736389
AT1G11420	ATDUF2, DUF2	agenet domain containing protein, expressed	-1.10153	0.00447862
AT1G11530	ATCXXS1, CXXS1	thioredoxin, putative, expressed	-1.60153	0.0324662
AT1G11590		pectinesterase, putative, expressed	-1.88486	0.00846246
AT1G12000		pyrophosphate--fructose 6-phosphate 1-phosphotransferase subunit beta, putative, expressed	-1.67198	6.09e-12
AT1G12090	ELP	LTPL116 - Protease inhibitor/seed storage/LTP family protein precursor, expressed	-2.85544	4.66e-07
AT1G12200		flavin-containing monooxygenase family protein, putative, expressed	-2.08557	0.00194048
AT1G12230		transaldolase, putative, expressed	-3.45103	1.61e-40
AT1G12250		thylakoid lumenal protein, putative, expressed	-1.02456	0.00742636
AT1G12380		expressed protein	-1.56739	8.8e-08
AT1G12440		zinc finger A20 and AN1 domain-containing stress-associated protein, putative, expressed	-1.15153	1.9e-05
AT1G12450		SNARE associated Golgi protein, putative, expressed	-1.40359	0.000962457
AT1G12520	ATCCS, CCS	copper chaperone for superoxide dismutase, putative, expressed	-1.33359	0.00040575
AT1G12805			-1.85268	0.0114847
AT1G13080	CYP71B2	cytochrome P450, putative, expressed	-2.3099	0.00331257
AT1G13245	DVL4, RTFL17	expressed protein	-1.33941	0.0213175
AT1G13280	AOC4	allene oxide cyclase 4, chloroplast precursor, putative, expressed	-1.66026	0.000163298
AT1G13530		expressed protein	-2.09292	0.000681817
AT1G13590	ATPSK1, PSK1	phytosulfokines precursor, putative, expressed	-2.11306	0.00333172
AT1G13820		hydrolase, alpha/beta fold family domain containing protein, expressed	-1.15778	0.003216
AT1G13930		expressed protein	-1.52887	0.028706
AT1G14200		zinc finger, C3HC4 type domain containing protein, expressed	-1.9517	0.0271015
AT1G14210		ribonuclease T2 family domain containing protein, expressed	-5.06721	4.98e-46
AT1G14260		zinc finger, C3HC4 type, putative, expressed	-1.17412	0.03395
AT1G14345		putativ eribonuclease P, putative, expressed	-1.34512	3.49e-06
AT1G15180		MATE efflux family protein, putative, expressed	-1.07426	0.00258217
AT1G15330		CBS domain containing membrane protein, putative, expressed	-2.45274	5.84e-06
AT1G15380		glyoxalase family protein, putative, expressed	-1.75289	0.0150138
AT1G15820	CP24, LHCB6	chlorophyll A-B binding protein, putative, expressed	-1.34941	0.00123924
AT1G15885			-1.57598	0.049303
AT1G15980	NDF1, NDH48	expressed protein	-1.39622	0.015742
AT1G16460	ATMST2, ATRDH2, MST2, RDH2, ST2, STR2	rhodanese-like domain containing protein, putative, expressed	-1.25147	7.03e-06
AT1G16880		uridylyltransferase-related, putative, expressed	-2.73184	1.01e-23
AT1G17100		SOUL heme-binding protein, putative, expressed	-1.73814	1.19e-07
AT1G17190	ATGSTU26, GSTU26	glutathione S-transferase, putative, expressed	-2.2858	0.00603533
AT1G18060		expressed protein	-1.26689	0.0104601
AT1G18265		expressed protein	-3.47248	7.65e-11
AT1G18300	atnudt4, NUDT4	hydrolase, NUDIX family, domain containing protein, expressed	-2.10444	1.41e-05
AT1G18310		beta-glucan-binding protein 4, putative, expressed	-1.69948	0.00416039
AT1G18773		acyl-protein thioesterase, putative, expressed	-1.33621	0.00772752
AT1G18810			-2.95322	0.000159977
AT1G18940		nodulin, putative, expressed	-1.36403	0.0362413
AT1G19150	LHCA2*1, LHCA6	chlorophyll A-B binding protein, putative, expressed	-2.63911	4e-09
AT1G19660		wound responsive protein, putative, expressed	-2.73843	4.49e-16
AT1G20020	ATLFNR2, FNR2	ferredoxin--NADP reductase, chloroplast precursor, putative, expressed	-1.13099	0.013075
AT1G20340	DRT112, PETE2	plastocyanin, chloroplast precursor, putative, expressed	-1.58145	7.58e-06
AT1G20480		AMP-binding domain containing protein, expressed	-1.23689	0.000317911
AT1G20560	AAE1	AMP-binding enzyme, putative, expressed	-1.12952	0.000187731
AT1G20620	ATCAT3, CAT3, SEN2	catalase isozyme B, putative, expressed	-1.66857	2.62e-06
AT1G20620	ATCAT3, CAT3, SEN2	catalase domain containing protein, expressed	-1.66857	2.62e-06
AT1G21370		expressed protein	-1.17076	7.11e-05
AT1G21400		dehydrogenase E1 component domain containing protein, expressed	-1.6236	2.77e-10
AT1G21440		carboxyvinyl-carboxyphosphonate phosphorylmutase, putative, expressed	-1.21041	1.67e-06
AT1G21500		expressed protein	-2.52349	9.84e-16
AT1G21770		expressed protein	-3.83347	5.46e-11
AT1G21780		C3-BTB1 - Bric-a-Brac, Tramtrack, Broad Complex BTB domain with C3 subfamily conserved sequence, expressed	-1.12253	0.000391636
AT1G22170		phosphoglycerate mutase, putative, expressed	-1.12309	6.41e-05
AT1G22470		expressed protein	-1.35534	0.00288571
AT1G22590	AGL87		-6.44819	4.52e-54
AT1G22590	AGL87	OsMADS88 - MADS-box family gene with M-gamma type-box, expressed	-6.44819	4.52e-54
AT1G22630		expressed protein	-2.11499	4.55e-05
AT1G22640	ATMYB3, MYB3	MYB family transcription factor, putative, expressed	-1.8949	0.0032564
AT1G22710	ATSUC2, SUC2, SUT1	sucrose transporter, putativ, expressed	-4.53485	1.22e-30
AT1G23080	ATPIN7, PIN7	auxin efflux carrier component, putative, expressed	-1.549	0.000641901
AT1G23390		expressed protein	-4.22149	2.45e-08
AT1G23830			-1.48954	0.0240074
AT1G23870	ATTPS9, TPS9	trehalose-6-phosphate synthase, putative, expressed	-1.89162	4.5e-05
AT1G24350		Divergent PAP2 family domain containing protein, expressed	-1.42944	0.00276566
AT1G24360		3-oxoacyl-reductase, chloroplast precursor, putative, expressed	-2.84029	1.42e-16
AT1G24440		zinc finger, RING-type, putative, expressed	-1.36699	0.00368535
AT1G24470	ATKCR2, KCR2	estradiol 17-beta-dehydrogenase 12, putative, expressed	-2.45594	2.91e-07
AT1G25440		CCT/B-box zinc finger protein, putative, expressed	-1.48347	1.96e-07
AT1G25450	CER60, KCS5	3-ketoacyl-CoA synthase, putative, expressed	-1.64786	0.000106978
AT1G25530		amino acid transporter, putative, expressed	-1.2617	1.27e-06
AT1G25550		MYB family transcription factor, putative, expressed	-1.55766	0.003216
AT1G26220		acetyltransferase, GNAT family, putative, expressed	-1.20696	0.00837108
AT1G26761		SET domain-containing protein, putative, expressed	-1.25424	4.54e-05
AT1G27290		expressed protein	-1.94312	0.000675047
AT1G27540		OsFBDUF4 - F-box and DUF domain containing protein, expressed	-2.19982	8.85e-11
AT1G27540		OsFBDUF3 - F-box and DUF domain containing protein, expressed	-2.19982	8.85e-11
AT1G27990		expressed protein	-1.87673	0.00586166
AT1G28030		oxidoreductase, 2OG-FeII oxygenase domain containing protein, putative, expressed	-7.60291	8.4e-40
AT1G28100		expressed protein	-1.34296	1.11e-06
AT1G28130	GH3.17	OsGH3.11 - Probable indole-3-acetic acid-amido synthetase, expressed	-1.40888	0.000484419
AT1G28330	DRM1, DYL1	auxin-repressed protein, putative, expressed	-4.53483	9.54e-15
AT1G28580		GDSL-like lipase/acylhydrolase, putative, expressed	-1.5331	0.00897052
AT1G28670	ARAB-1	GDSL-like lipase/acylhydrolase, putative, expressed	-1.26537	0.000330562
AT1G29040		expressed protein	-1.29142	7.28e-05
AT1G29070		50S ribosomal protein, putative, expressed	-1.19771	0.00332978
AT1G29260	ATPEX7, PEX7	WD domain, G-beta repeat domain containing protein, expressed	-1.06596	0.0136218
AT1G29270		basic helix-loop-helix domain containing protein, expressed	-1.2421	0.00282361
AT1G29920	AB165, CAB2, LHCB1.1	chlorophyll A-B binding protein, putative, expressed	-1.80017	0.000736329
AT1G29930	AB140, CAB1, CAB140, LHCB1.3	chlorophyll A-B binding protein, putative, expressed	-1.00348	0.000170151
AT1G30110	ATNUDX25, NUDX25	hydrolase, NUDIX family, domain containing protein, expressed	-1.17544	0.0171711
AT1G30120	PDH-E1 BETA	transketolase, putative, expressed	-3.74063	1.68e-34
AT1G30220	ATINT2, INT2	transporter family protein, putative, expressed	-1.65096	0.0111948
AT1G30380	PSAK	photosystem I reaction center subunit, chloroplast precursor, putative, expressed	-1.96327	1.99e-05
AT1G30510	ATRFNR2, RFNR2	ferredoxin--NADP reductase, chloroplast precursor, putative, expressed	-1.32927	1.36e-06
AT1G30520	AAE14	acyl-activating enzyme 14, putative, expressed	-1.00922	0.00131728
AT1G30820		CTP synthase, putative, expressed	-2.4667	1.29e-05
AT1G31330	PSAF	photosystem I reaction center subunit III, chloroplast precursor, putative, expressed	-1.06051	0.000149815
AT1G31812	ACBP, ACBP6	acyl CoA binding protein, putative, expressed	-4.26045	2.87e-29
AT1G32060	PRK	phosphoribulokinase/Uridine kinase family protein, expressed	-1.5059	1.08e-08
AT1G32080		lrgB-like family protein, expressed	-2.30259	2.27e-05
AT1G32440	PKp3	pyruvate kinase, putative, expressed	-1.40635	0.000653228
AT1G32460			-1.62327	1.69e-09
AT1G32700		zinc-binding protein, putative, expressed	-1.98635	0.0441186
AT1G32780		dehydrogenase, putative, expressed	-1.67505	1.49e-05
AT1G32920			-1.44008	0.000636614
AT1G32928			-1.63494	0.0301478
AT1G33265		expressed protein	-1.53428	2.42e-07
AT1G34000	OHP2	high light inducible protein, putative, expressed	-1.1879	0.0043743
AT1G34340		hydrolase, alpha/beta fold family domain containing protein, expressed	-1.05542	0.00476323
AT1G34420		receptor-like protein kinase 2 precursor, putative, expressed	-1.75233	0.000106026
AT1G34430	EMB3003	2-oxo acid dehydrogenases acyltransferase domain containing protein, expressed	-2.91188	4.75e-29
AT1G35580	CINV1	plant neutral invertase domain containing protein, expressed	-1.0357	0.000867139
AT1G36060		ethylene-responsive transcription factor, putative, expressed	-1.04092	0.00130734
AT1G42960		expressed protein	-2.23385	1.45e-17
AT1G43560	Aty2, ty2	thioredoxin, putative, expressed	-1.39242	0.000351513
AT1G43670		fructose-1,6-bisphosphatase, putative, expressed	-1.75402	1.83e-13
AT1G45110		tetrapyrrole methylase family protein, putative, expressed	-1.1607	0.0391129
AT1G45474	LHCA5	chlorophyll A-B binding protein, putative, expressed	-1.33646	0.00404866
AT1G47290	3BETAHSD/D1, AT3BETAHSD/D1	sterol-4-alpha-carboxylate 3-dehydrogenase, decarboxylating, putative, expressed	-1.2016	1.89e-05
AT1G47530		MATE efflux family protein, putative, expressed	-1.14994	5.48e-06
AT1G47578		biotin--protein ligase, putative, expressed	-5.7849	1.19e-11
AT1G47580		pentatricopeptide, putative, expressed	-4.16467	2.91e-26
AT1G47760	AGL102	OsMADS23 - MADS-box family gene with MIKCc type-box, expressed	-2.45206	3.29e-05
AT1G47840	HXK3	hexokinase, putative, expressed	-8.4552	8.13e-109
AT1G48280		chloroplast unusual positioning protein, putative, expressed	-1.36281	3.18e-05
AT1G48320		thioesterase family protein, putative, expressed	-1.20587	0.0214419
AT1G48510		SURF1, putative, expressed	-7.14882	2.6e-18
AT1G48840		expressed protein	-1.65998	9.11e-06
AT1G49160	WNK7	protein kinase, putative, expressed	-1.85954	1.08e-05
AT1G49650		gibberellin receptor GID1L2, putative, expressed	-1.32033	0.000735272
AT1G49670	NQR	zinc-binding alcohol dehydrogenase domain-containing protein 2, putative, expressed	-1.69712	6.44e-11
AT1G49700		plant-specific domain TIGR01589 family protein, putative, expressed	-1.82846	0.00569686
AT1G49975		expressed protein	-1.77315	1.17e-06
AT1G50430	7RED, DWF5, LE, PA, ST7R	delta14-sterol reductase, putative, expressed	-2.04964	1.8e-17
AT1G50732			-2.16481	7.45e-05
AT1G50790		expressed protein	-1.84962	1.82e-08
AT1G51400		photosystem II 5 kDa protein, chloroplast precursor, putative, expressed	-2.89941	2.23e-11
AT1G51430			-2.19554	2.95e-15
AT1G51680	4CL.1, 4CL1, AT4CL1	AMP-binding domain containing protein, expressed	-1.61615	1.36e-09
AT1G52220		expressed protein	-1.60689	2.56e-08
AT1G52230	PSAH-2, PSAH2, PSI-H	expressed protein	-1.64116	1.38e-05
AT1G52560		hsp20/alpha crystallin family protein, putative, expressed	-6.93576	6.17e-14
AT1G52650		OsFBX346 - F-box domain containing protein, expressed	-2.11112	0.000127928
AT1G52660		disease resistance protein RPS2, putative, expressed	-2.97051	1.61e-06
AT1G52670			-3.2812	9.77e-27
AT1G52720		expressed protein	-1.3536	0.000122369
AT1G53520		chalcone isomerase 3, putative, expressed	-2.90125	4.14e-15
AT1G53580	ETHE1, GLX2-3, GLY3	metallo-beta-lactamase family protein, putative, expressed	-1.01939	0.00152147
AT1G54000		GDSL-like lipase/acylhydrolase, putative, expressed	-1.48995	0.0142437
AT1G54100	ALDH7B4	aldehyde dehydrogenase, putative, expressed	-1.80957	3.45e-13
AT1G54410		dehydrin, putative, expressed	-1.10018	0.0350198
AT1G54500		rubredoxin family protein, putative, expressed	-1.45607	5.11e-07
AT1G54580	ACP2	acyl carrier protein, putative, expressed	-2.46296	2.22e-21
AT1G54590		pre-mRNA-splicing factor, putative, expressed	-2.12821	0.00141092
AT1G54620		invertase/pectin methylesterase inhibitor family protein, putative, expressed	-1.67225	0.0351537
AT1G54630	ACP3	acyl carrier protein, putative, expressed	-1.6902	1.98e-11
AT1G54740		expressed protein	-1.87107	0.00431928
AT1G54780	TLP18.3	thylakoid lumen protein, putative, expressed	-1.24783	1.08e-06
AT1G55020	ATLOX1, LOX1	lipoxygenase, putative, expressed	-1.45219	0.000274252
AT1G55120	AtcwINV3, ATFRUCT5, FRUCT5	glycosyl hydrolases, putative, expressed	-2.60484	1.04e-07
AT1G55370	NDF5	aldose 1-epimerase, putative, expressed	-1.32111	0.034715
AT1G55670	PSAG	photosystem I reaction center subunit, chloroplast precursor, putative, expressed	-1.07518	4.73e-05
AT1G55700		DC1 domain-containing protein, putative, expressed	-2.56399	0.00226481
AT1G56045			-1.53496	0.00811798
AT1G56190		phosphoglycerate kinase protein, putative, expressed	-1.94291	2.16e-15
AT1G56220		auxin-repressed protein, putative, expressed	-1.97301	2.04e-12
AT1G56280	ATDI19, DI19	drought induced 19 protein, putative, expressed	-1.73897	2.54e-12
AT1G56500		HAD-superfamily hydrolase, subfamily IA, variant 3 containing protein, expressed	-1.10399	5.87e-05
AT1G56660			-1.49793	0.0464478
AT1G57540		expressed protein	-1.15397	0.0226855
AT1G57790		OsFBX292 - F-box domain containing protein, expressed	-1.82054	7.02e-05
AT1G58160			-5.92364	1.24e-15
AT1G58180	ATBCA6, BCA6	carbonic anhydrase, chloroplast precursor, putative, expressed	-1.65529	0.00154526
AT1G58440	SQE1, XF1	squalene monooxygenase, putative, expressed	-1.03255	0.000552224
AT1G58602		NBS-LRR disease resistance protein, putative, expressed	-2.01716	0.000964229
AT1G59700	ATGSTU16, GSTU16	glutathione S-transferase GSTU6, putative, expressed	-2.0115	2.03e-06
AT1G60000		RNA recognition motif containing protein, putative, expressed	-1.11952	0.000162198
AT1G60000			-1.11952	0.000162198
AT1G60810	ACLA-2	ATP-grasp domain containing protein, expressed	-2.63008	7.67e-16
AT1G60950	ATFD2, FED A	2Fe-2S iron-sulfur cluster binding domain containing protein, expressed	-2.28368	1.5e-08
AT1G60960	ATIRT3, IRT3	metal cation transporter, putative, expressed	-1.51189	0.000818384
AT1G60970		clathrin adaptor complex small chain domain containing protein, expressed	-2.5553	3.52e-09
AT1G61065		fiber protein Fb34, putative, expressed	-1.876	7.43e-09
AT1G61440		serine/threonine-protein kinase receptor precursor, putative, expressed	-3.95509	1.55e-12
AT1G61520	LHCA3	chlorophyll A-B binding protein, putative, expressed	-1.23253	1.27e-05
AT1G61820	BGLU46	Os4bglu18 - monolignol beta-glucoside homologue, expressed	-2.12676	0.00012792
AT1G62480			-2.83661	7.44e-08
AT1G62500		LTPL128 - Protease inhibitor/seed storage/LTP family protein precursor, expressed	-1.07615	0.00641093
AT1G62640	KAS III	3-oxoacyl-synthase III, chloroplast precursor, putative, expressed	-1.44224	5.41e-05
AT1G63050		O-acyltransferase, putative, expressed	-1.89278	3.16e-11
AT1G63420		DTA2, putative, expressed	-1.15125	0.00369836
AT1G63840		zinc finger, C3HC4 type domain containing protein, expressed	-1.66665	0.00841888
AT1G63870		Leucine Rich Repeat family protein, expressed	-3.71859	1.73e-07
AT1G64090	RTNLB3	reticulon domain containing protein, putative, expressed	-1.21633	0.000166671
AT1G64190		6-phosphogluconate dehydrogenase, decarboxylating, putative, expressed	-2.02592	5.05e-17
AT1G64450		proline-rich family protein, putative, expressed	-1.0593	0.0200137
AT1G64510		ribosomal protein S6, putative, expressed	-1.12783	0.00186319
AT1G64660	ATMGL, MGL	cystathionine gamma-synthase, putative, expressed	-1.32477	0.00016629
AT1G64720	CP5	membrane related protein CP5, putative, expressed	-2.55026	1.57e-20
AT1G65590	ATHEX1, HEXO3	beta-hexosaminidase precursor, putative, expressed	-1.39695	0.000435115
AT1G66130		uncharacterized oxidoreductase, putative, expressed	-1.10419	0.0128585
AT1G66140	ZFP4	ZOS3-07 - C2H2 zinc finger protein, expressed	-2.57168	0.000226346
AT1G66170	MMD1	PHD-finger domain containing protein, putative, expressed	-2.3768	0.00159289
AT1G66430		kinase, pfkB family, putative, expressed	-1.51027	9.14e-07
AT1G66760		MATE efflux family protein, putative, expressed	-6.56014	1.72e-16
AT1G66780		MATE efflux family protein, putative, expressed	-2.79626	3.67e-06
AT1G66820			-1.94905	0.000463078
AT1G66890			-1.37732	0.00726199
AT1G66950	ATPDR11, PDR11	pleiotropic drug resistance protein, putative, expressed	-1.84896	0.0150599
AT1G67090	RBCS1A	ribulose bisphosphate carboxylase small chain, chloroplast precursor, putative, expressed	-1.40878	7.95e-07
AT1G67480		OsFBK7 - F-box domain and kelch repeat containing protein, expressed	-1.53138	0.00156379
AT1G67650		signal recognition particle 72 kDa protein, putative, expressed	-3.30974	5.51e-08
AT1G67810	SUFE2	Fe-S metabolism associated domain containing protein, expressed	-2.29774	2.72e-19
AT1G68010	ATHPR1, HPR	erythronate-4-phosphate dehydrogenase domain containing protein, expressed	-1.66411	6.49e-10
AT1G68020	ATTPS6, TPS6	trehalose synthase, putative, expressed	-2.66833	3.8e-08
AT1G68190		CCT/B-box zinc finger protein, putative, expressed	-4.47143	8.63e-17
AT1G68440			-4.69899	1.55e-29
AT1G68520		CCT/B-box zinc finger protein, putative, expressed	-1.34531	0.0250485
AT1G68670		MYB family transcription factor, putative, expressed	-3.33058	1.2e-06
AT1G68740	PHO1;H1	phosphate transporter 1, putative, expressed	-1.96962	0.00100973
AT1G68795	CLE12	expressed protein	-5.90605	2.21e-07
AT1G69160			-1.7965	0.00280654
AT1G69460		emp24/gp25L/p24 family protein, putative, expressed	-1.01817	0.00604308
AT1G69490	ANAC029, ATNAP, NAP	No apical meristem protein, putative, expressed	-5.04924	4.67e-08
AT1G69935	SHW1	expressed protein	-1.5616	3.71e-05
AT1G70290	ATTPS8, ATTPSC, TPS8	trehalose-6-phosphate synthase, putative, expressed	-3.36423	5.59e-11
AT1G70300	KUP6	potassium transporter, putative, expressed	-2.46122	2.19e-09
AT1G70360		OsFBO13 - F-box and other domain containing protein, expressed	-1.96152	1.23e-05
AT1G70580	AOAT2, GGT2	aminotransferase, classes I and II, domain containing protein, expressed	-4.65282	1.03e-57
AT1G70790		expressed protein	-1.58286	7.69e-05
AT1G71170		dehydrogenase, putative, expressed	-1.9803	7.43e-09
AT1G71690		plant-specific domain TIGR01627 family protein, expressed	-1.26473	0.00018704
AT1G71880	ATSUC1, SUC1	sucrose transporter, putativ, expressed	-8.00361	3.28e-19
AT1G71890	ATSUC5, SUC5	sucrose transporter, putativ, expressed	-2.24186	5.13e-10
AT1G71960	ABCG25, ATABCG25	ABC-2 type transporter domain containing protein, expressed	-1.05867	0.000778147
AT1G72030		acetyltransferase, GNAT family, putative, expressed	-1.50987	3.29e-05
AT1G72280	AERO1, ERO1	endoplasmic oxidoreductin-1 precursor, putative, expressed	-1.29799	0.00562314
AT1G72430		OsSAUR33 - Auxin-responsive SAUR gene family member, expressed	-3.36979	1.64e-11
AT1G72510		expressed protein	-2.46767	6.07e-05
AT1G72610	ATGER1, GER1, GLP1	Cupin domain containing protein, expressed	-1.02167	0.00034192
AT1G72640		expressed protein	-1.3486	1.19e-06
AT1G72810		threonine synthase, chloroplast precursor, putative, expressed	-1.22768	0.000112416
AT1G72820		mitochondrial carrier protein, putative, expressed	-1.98113	7.25e-09
AT1G72840		disease resistance protein RGA3, putative, expressed	-1.3681	0.000168258
AT1G72840		powdery mildew resistance protein PM3F, putative, expressed	-1.3681	0.000168258
AT1G73170		uncharacterized protein ycf45, putative, expressed	-1.10492	0.000533714
AT1G73500	ATMKK9, MKK9	STE_MEK_ste7_MAP2K.6 - STE kinases include homologs to sterile 7, sterile 11 and sterile 20 from yeast, expressed	-1.57799	0.00215489
AT1G73530		RNA recognition motif containing protein, putative, expressed	-1.02251	0.000155252
AT1G73550		LTPL85 - Protease inhibitor/seed storage/LTP family protein precursor, expressed	-2.14511	0.000115908
AT1G73870		CCT/B-box zinc finger protein, putative, expressed	-2.12057	0.00957274
AT1G74030	ENO1	enolase, putative, expressed	-3.06246	3.92e-33
AT1G74070		peptidyl-prolyl cis-trans isomerase, putative, expressed	-1.35626	0.000372122
AT1G74300		hydrolase, alpha/beta fold family protein, putative, expressed	-1.20743	0.042581
AT1G74370		RING zinc finger protein-like, putative, expressed	-1.79207	2.48e-05
AT1G74710	ATICS1, EDS16, ICS1, SID2	isochorismate synthase 1, chloroplast precursor, putative, expressed	-1.23821	0.0266914
AT1G74730		expressed protein	-1.18214	0.00228458
AT1G74840		MYB family transcription factor, putative, expressed	-1.09893	0.000124597
AT1G74880	NDH-O	expressed protein	-1.71045	1.3e-06
AT1G74910		mannose-1-phosphate guanyltransferase, putative, expressed	-1.20719	6.15e-06
AT1G75000		GNS1/SUR4 membrane family protein, putative, expressed	-1.70768	0.00570715
AT1G75180		expressed protein	-1.47644	3.18e-08
AT1G75190			-1.6783	0.00233667
AT1G75300		isoflavone reductase homolog IRL, putative, expressed	-1.93717	0.00179529
AT1G75380	ATBBD1, BBD1	wound responsive protein, putative, expressed	-1.60803	1.52e-07
AT1G75460		ATP-dependent protease, putative, expressed	-3.46671	1.41e-13
AT1G75540	STH2	B-box zinc finger family protein, putative, expressed	-1.23523	0.00943211
AT1G75690		expressed protein	-1.47467	1.38e-06
AT1G75750	GASA1	GASR6 - Gibberellin-regulated GASA/GAST/Snakin family protein precursor, expressed	-2.04607	0.00363775
AT1G75760		ER lumen protein retaining receptor, putative, expressed	-1.70098	2.27e-08
AT1G76405		chloroplast channel forming outer membrane protein, putative, expressed	-1.32368	0.00284065
AT1G76470		reductase, putative, expressed	-2.2828	5.71e-13
AT1G76550		pyrophosphate--fructose 6-phosphate 1-phosphotransferase subunit alpha, putative, expressed	-3.3149	4.18e-28
AT1G76790		O-methyltransferase, putative, expressed	-3.64578	3.25e-10
AT1G77200		AP2 domain containing protein, expressed	-2.32147	0.00322436
AT1G77590	LACS9	acyl-CoA synthetase protein, putative, expressed	-1.40264	1.17e-06
AT1G77765			-1.59788	0.0401821
AT1G78260		RNA recognition motif containing protein, putative, expressed	-3.04379	4.94e-07
AT1G78270	AtUGT85A4, UGT85A4	cytokinin-O-glucosyltransferase 2, putative, expressed	-1.56576	0.00540151
AT1G78500		cycloartenol synthase, putative, expressed	-2.9735	1.05e-11
AT1G78820		lectin protein kinase family protein, putative, expressed	-3.05483	2.78e-09
AT1G78970	ATLUP1, LUP1	cycloartenol synthase, putative, expressed	-3.93458	4.64e-07
AT1G78995		expressed protein	-1.28702	8.9e-06
AT1G79040	PSBR	photosystem II 10 kDa polypeptide, chloroplast precursor, putative, expressed	-1.67967	2.14e-07
AT1G79360	44471, ATOCT2, 44471	organic cation transporter-related, putative, expressed	-5.97803	1.15e-19
AT1G79380		copine-6, putative, expressed	-1.08014	0.000395353
AT1G79700		AP2 domain containing protein, expressed	-1.40701	0.0190512
AT1G79850	CS17, PRPS17, RPS17	transportin-2, putative, expressed	-1.09099	0.000869221
AT1G80090		CBS domain containing membrane protein, putative, expressed	-2.78861	1.07e-11
AT1G80160		glyoxalase family protein, putative, expressed	-2.17455	1.38e-06
AT1G80380		uncharacterized kinase mug58, putative, expressed	-1.16147	7.51e-06
AT1G80460	GLI1, NHO1	FGGY family of carbohydrate kinases, putative, expressed	-1.85342	1.56e-11
AT1G80650	RTL1	Dicer, putative, expressed	-2.97398	4.8e-14
AT1G80920	J8	heat shock protein DnaJ, putative, expressed	-3.7956	1.03e-12
AT2G01140		fructose-bisphospate aldolase isozyme, putative, expressed	-1.34053	9.26e-08
AT2G01260		expressed protein	-1.91629	0.00017051
AT2G01540		expressed protein	-1.86872	0.000992396
AT2G01590	CRR3	expressed protein	-3.91923	4.53e-11
AT2G01710		heat shock protein DnaJ, putative, expressed	-1.36024	0.000292278
AT2G02710	PLP, PLPA, PLPB, PLPC	Twin LOV 1, putative, expressed	-2.14014	3.88e-07
AT2G03440	ATNRP1, NRP1	keratin, type I cytoskeletal 9, putative, expressed	-2.12741	0.00119458
AT2G03505		X8 domain containing protein, expressed	-1.40175	0.000402346
AT2G03750		sulfotransferase domain containing protein, expressed	-2.29862	2.22e-09
AT2G03760	AtSOT1, AtSOT12, ATST1, RAR047, SOT12, ST, ST1	sulfotransferase domain containing protein, expressed	-1.75385	0.0400213
AT2G05060		STE_MEKK_ste11_MAP3K.5 - STE kinases include homologs to sterile 7, sterile 11 and sterile 20 from yeast, expressed	-2.34673	0.000292278
AT2G05070	LHCB2, LHCB2.2	chlorophyll A-B binding protein, putative, expressed	-2.1572	7.3e-18
AT2G05100	LHCB2, LHCB2.1	chlorophyll A-B binding protein, putative, expressed	-1.98499	1.37e-16
AT2G05160		zinc finger family protein, putative, expressed	-1.67197	1.73e-05
AT2G05310		expressed protein	-1.65121	3.35e-06
AT2G05330		C3-BTB2 - Bric-a-Brac, Tramtrack, Broad Complex BTB domain with C3 subfamily conserved sequence, expressed	-1.21699	0.0111446
AT2G05990	ENR1, MOD1	enoyl-acyl-carrier-protein reductase NADH, chloroplast precursor, expressed	-2.81518	1.19e-26
AT2G06520	PSBX	ultraviolet-B-repressible protein, putative, expressed	-1.38206	0.000999072
AT2G12170			-3.18048	5.86e-05
AT2G13360	AGT, AGT1, SGAT	aminotransferase, putative, expressed	-6.00153	2.99e-45
AT2G13770		retrotransposon protein, putative, unclassified, expressed	-2.78033	0.000208067
AT2G15400	NRPE3B, RBP36B	DNA-directed RNA polymerase subunit, putative, expressed	-1.0111	0.00759814
AT2G15880		uncharacterized protein At4g06744 precursor, putative, expressed	-1.46029	0.0255041
AT2G15890	MEE14	expressed protein	-3.1786	2.43e-21
AT2G16595		translocon-associated protein subunit alpha precursor, putative, expressed	-3.0968	9.96e-25
AT2G16660		nodulin, putative, expressed	-2.25708	5.89e-10
AT2G16760		SMP-30/Gluconolaconase/LRE domain protein, putative, expressed	-4.7043	6.41e-19
AT2G17080		carrier, putative, expressed	-3.19742	1.5e-08
AT2G17120	LYM2	lysM domain-containing GPI-anchored protein precursor, putative, expressed	-1.32303	5.72e-07
AT2G17350		expressed protein	-1.14903	0.0331238
AT2G17450	RHA3A	RING-H2 finger protein, putative, expressed	-1.55316	1.92e-07
AT2G17650		AMP-binding enzyme, putative, expressed	-1.79526	1.68e-08
AT2G17880		heat shock protein DnaJ, putative, expressed	-2.54424	2.02e-09
AT2G18540		cupin domain containing protein, expressed	-1.16141	0.0177051
AT2G18670		Zinc finger, C3HC4 type domain containing protein, expressed	-1.20804	0.00200701
AT2G18700	ATTPS11, ATTPSB, TPS11	trehalose-6-phosphate synthase, putative, expressed	-2.27651	3.13e-07
AT2G19660		DC1 domain-containing protein, putative, expressed	-2.44509	6.46e-06
AT2G19800	MIOX2	inositol oxygenase, putative, expressed	-11.3843	2.6e-14
AT2G20180	PIF1, PIL5	helix-loop-helix DNA-binding domain containing protein, expressed	-1.49583	0.00139573
AT2G20180	PIF1, PIL5	phytochrome-interacting factor 4, putative, expressed	-1.49583	0.00139573
AT2G20670		plant-specific domain TIGR01615 family protein, expressed	-5.62466	9.43e-07
AT2G21970	44441	expressed protein	-1.76222	0.000134779
AT2G22000	PROPEP6		-1.36657	0.0129545
AT2G22230		FabA-like domain containing protein, expressed	-2.01532	2.27e-15
AT2G22240	ATIPS2, ATMIPS2, MIPS2	inositol-3-phosphate synthase, putative, expressed	-1.03868	0.000321228
AT2G22540	AGL22, SVP	OsMADS47 - MADS-box family gene with MIKCc type-box, expressed	-2.78943	1.38e-10
AT2G22600		KH domain-containing protein, putative, expressed	-1.60758	0.000168647
AT2G22660		DUF1399 containing protein, putative, expressed	-2.70352	2.3e-24
AT2G22990	SCPL8, SNG1	OsSCP22 - Putative Serine Carboxypeptidase homologue, expressed	-3.92829	3.32e-06
AT2G22990	SCPL8, SNG1	OsSCP44 - Putative Serine Carboxypeptidase homologue, expressed	-3.92829	3.32e-06
AT2G23090		expressed protein	-1.43173	0.000741966
AT2G23240		expressed protein	-3.33276	4.59e-05
AT2G23290	AtMYB70, MYB70	MYB family transcription factor, putative, expressed	-1.00846	0.00305556
AT2G23670	YCF37		-1.46554	0.00505943
AT2G23840		HNH endonuclease domain-containing protein, putative, expressed	-3.92849	5.08e-15
AT2G24580		FAD dependent oxidoreductase domain containing protein, expressed	-1.84671	4.46e-06
AT2G24610	ATCNGC14, CNGC14	cyclic nucleotide-gated ion channel 14, putative, expressed	-1.85241	0.00313125
AT2G24762	AtGDU4, GDU4	GDU1, putative, expressed	-1.83171	0.000237009
AT2G24790	ATCOL3, COL3	CCT/B-box zinc finger protein, putative, expressed	-1.11711	0.00107306
AT2G25210		60S ribosomal protein L39, putative, expressed	-1.04092	0.0393935
AT2G25420		lissencephaly type-1-like homology motif, putative, expressed	-1.14172	8.4e-06
AT2G25680	MOT1	sulfate transporter, putative, expressed	-9.75045	1.48e-23
AT2G25770		lachrymatory factor synthase, putative, expressed	-2.11073	0.00434472
AT2G25900	ATCTH, ATTZF1	zinc finger CCCH type family protein, putative, expressed	-3.03822	1.95e-19
AT2G25964			-1.26857	0.00827928
AT2G26500		cytochrome b6f complex subunit, putative, expressed	-2.02878	7.48e-13
AT2G26500			-2.02878	7.48e-13
AT2G26640	KCS11	3-ketoacyl-CoA synthase, putative, expressed	-2.08645	7.56e-16
AT2G26740	ATSEH, SEH	hydrolase, alpha/beta fold family domain containing protein, expressed	-1.37859	0.00153199
AT2G26980	CIPK3, SnRK3.17	CAMK_KIN1/SNF1/Nim1_like.37 - CAMK includes calcium/calmodulin depedent protein kinases, expressed	-1.34719	2.42e-07
AT2G26980	CIPK3, SnRK3.17	CAMK_KIN1/SNF1/Nim1_like.5 - CAMK includes calcium/calmodulin depedent protein kinases, expressed	-1.34719	2.42e-07
AT2G27000	CYP705A8	cytochrome P450, putative, expressed	-1.82605	0.00459896
AT2G27180		pollen preferential protein, putative, expressed	-1.88369	0.0363942
AT2G27290		protein of unknown function DUF1279 domain containing protein, expressed	-1.20749	0.0263331
AT2G27505			-1.48831	0.0485599
AT2G27510	ATFD3, FD3	2Fe-2S iron-sulfur cluster binding domain containing protein, expressed	-1.34424	2.03e-07
AT2G27830		expressed protein	-1.66319	0.0157649
AT2G28190	CSD2, CZSOD2	copper/zinc superoxide dismutase, putative, expressed	-1.7594	7.57e-09
AT2G29180		expressed protein	-1.21964	0.00975471
AT2G29330	TRI	oxidoreductase, short chain dehydrogenase/reductase family domain containing protein, expressed	-3.46219	2.56e-11
AT2G29460	ATGSTU4, GST22, GSTU4	glutathione S-transferase, putative, expressed	-8.12014	4.13e-10
AT2G29500		hsp20/alpha crystallin family protein, putative, expressed	-5.65076	2.77e-12
AT2G30200		malonyl CoA-acyl carrier protein transacylase, mitochondrial precursor, putative, expressed	-2.62512	1.76e-26
AT2G30340	LBD13	DUF260 domain containing protein, putative, expressed	-1.90979	0.00369836
AT2G30500		KIP1, putative, expressed	-1.61347	5.06e-09
AT2G30570	PSBW	photosystem II reaction center W protein, chloroplast precursor, putative, expressed	-1.56936	9.15e-09
AT2G30600		BBF1 - 2 Bric-a-Brac, Tramtrack, Broad Complex BTB domains with a F5/8 type C discoidin domain, expressed	-2.29397	4.73e-06
AT2G30620		AT hook-containing DNA-binding protein, putative, expressed	-1.3392	0.00045142
AT2G30790	PSBP-2	PsbP, putative, expressed	-1.72298	2.64e-05
AT2G30810		GASR10 - Gibberellin-regulated GASA/GAST/Snakin family protein precursor, expressed	-3.96775	0.0255253
AT2G30970	ASP1	aminotransferase, classes I and II, domain containing protein, expressed	-1.10559	9.03e-05
AT2G31180	ATMYB14, MYB14, MYB14AT	MYB family transcription factor, putative, expressed	-8.43581	4.79e-11
AT2G31490		expressed protein	-1.05843	0.034159
AT2G31570	ATGPX2, GPX2	glutathione peroxidase, putative, expressed	-2.52475	1.59e-16
AT2G31670		stress responsive A/B Barrel domain containing protein, expressed	-1.41112	4.39e-06
AT2G31800		serine/threonine protein kinase, putative, expressed	-1.75473	0.00186067
AT2G31980	AtCYS2, CYS2	cysteine proteinase inhibitor precursor, putative, expressed	-1.91052	0.00130805
AT2G32100	ATOFP16, OFP16	DUF623 domain containing protein, expressed	-1.94915	0.000419675
AT2G32550		expressed protein	-4.95556	3.03e-11
AT2G33830		auxin-repressed protein, putative, expressed	-3.43272	1.67e-06
AT2G33855		expressed protein	-1.85483	0.00038611
AT2G34420	LHB1B2, LHCB1.5	chlorophyll A-B binding protein, putative, expressed	-1.16997	0.00350462
AT2G34430	LHB1B1, LHCB1.4	chlorophyll A-B binding protein, putative, expressed	-4.42135	6.55e-18
AT2G34560		AAA-type ATPase family protein, putative, expressed	-1.40043	8.22e-09
AT2G34585		expressed protein	-1.48293	0.000479337
AT2G34590		transketolase, putative, expressed	-2.73608	8.22e-20
AT2G34620		mTERF domain containing protein, expressed	-1.84585	5.71e-08
AT2G35450		amidohydrolase family protein, expressed	-1.62003	1.25e-08
AT2G35690	ACX5	acyl-coenzyme A oxidase 1.2, peroxisomal, putative, expressed	-2.75287	1.97e-21
AT2G35780	scpl26	OsSCP5 - Putative Serine Carboxypeptidase homologue, expressed	-1.9492	1.25e-15
AT2G35800		mitochondrial substrate carrier family protein, putative, expressed	-1.42935	0.00300344
AT2G35820		ureidoglycolate hydrolase, putative, expressed	-1.75752	4.42e-06
AT2G36080		B3 DNA binding domain containing protein, expressed	-1.43582	0.0387508
AT2G36080		expressed protein	-1.43582	0.0387508
AT2G36145		expressed protein	-1.95233	4.97e-10
AT2G36530	ENO2, LOS2	enolase, putative, expressed	-1.60383	3.75e-09
AT2G36835		expressed protein	-1.33393	0.000664764
AT2G36950		heavy metal-associated domain containing protein, expressed	-1.31838	0.000633079
AT2G37170	PIP2;2, PIP2B	aquaporin protein, putative, expressed	-2.90614	3.71e-05
AT2G37540		oxidoreductase, short chain dehydrogenase/reductase family domain containing family, expressed	-1.33409	0.0453413
AT2G37710	RLK	receptor like protein kinase, putative, expressed	-1.24433	0.00179774
AT2G37720	TBL15	expressed protein	-8.25618	4.23e-12
AT2G37760		oxidoreductase, aldo/keto reductase family protein, putative, expressed	-5.85489	1.56e-26
AT2G38040	CAC3		-2.80368	2.51e-29
AT2G38210	PDX1L4	SOR/SNZ family protein, putative, expressed	-2.36804	0.000809649
AT2G38230	ATPDX1.1, PDX1.1	SOR/SNZ family protein, putative, expressed	-3.36813	1.49e-35
AT2G38310	PYL4, RCAR10	cyclase/dehydrase family protein, putative, expressed	-1.06928	0.0126298
AT2G38700	ATMVD1, MVD1	GHMP kinases ATP-binding protein, putative, expressed	-1.73622	7.93e-12
AT2G38820		plant-specific domain TIGR01615 family protein, expressed	-2.69561	1.9e-05
AT2G38870		inhibitor I family protein, putative, expressed	-1.74817	0.011469
AT2G39300		expressed protein	-1.77958	3.93e-07
AT2G39470	PPL2	PsbP, putative, expressed	-1.31813	1.87e-05
AT2G39570		ACT domain containing protein, expressed	-2.43107	7.69e-10
AT2G39730	RCA	AAA-type ATPase family protein, putative, expressed	-1.40867	1.55e-05
AT2G40080	ELF4	EARLY flowering protein, putative, expressed	-2.01153	0.000148256
AT2G40110		yippee zinc-binding protein, putative, expressed	-1.43134	0.00426161
AT2G40230		transferase family protein, putative, expressed	-1.35431	0.0165294
AT2G40400		expressed protein	-1.96125	1.61e-06
AT2G40470	ASL11, LBD15	DUF260 domain containing protein, putative, expressed	-1.61272	0.0246549
AT2G40490	HEME2	uroporphyrinogen decarboxylase, putative, expressed	-1.15255	2.18e-05
AT2G40520		nucleotidyltransferase, putative, expressed	-2.72968	7.95e-07
AT2G40880	ATCYSA, CYSA, FL3-27	cysteine proteinase inhibitor precursor protein, putative, expressed	-1.15652	0.0271973
AT2G41190		transmembrane amino acid transporter protein, putative, expressed	-3.95228	1.76e-26
AT2G41430	CID1, ERD15, LSR1	expressed protein	-1.32238	7.29e-06
AT2G41560	ACA4	calcium-transporting ATPase, plasma membrane-type, putative, expressed	-1.12575	0.0233008
AT2G41680	NTRC	bifunctional thioredoxin reductase/thioredoxin, putative, expressed	-1.12717	1.13e-05
AT2G41800		expressed protein	-1.62031	0.0062293
AT2G42190		expressed protein	-2.1455	2.55e-06
AT2G42220		rhodanese-like, putative, expressed	-1.40265	9.99e-08
AT2G42530	COR15B		-1.6527	0.0171996
AT2G42690		lipase, putative, expressed	-1.90589	2.66e-07
AT2G42800	AtRLP29, RLP29	TOO MANY MOUTHS precursor, putative, expressed	-2.85356	8.43e-12
AT2G42870	HLH1, PAR1	expressed protein	-1.20249	0.0120776
AT2G42885			-2.98636	0.000201327
AT2G43010	PIF4, SRL2	helix-loop-helix DNA-binding domain containing protein, expressed	-2.8291	4.02e-08
AT2G43340		expressed protein	-1.02524	0.0391354
AT2G43360	BIO2, BIOB	radical SAM enzyme, putative, expressed	-1.98291	1.86e-11
AT2G43480		peroxidase precursor, putative, expressed	-2.49008	3.25e-05
AT2G43520	ATTI2, TI2		-8.91775	8.37e-67
AT2G43530			-1.70395	0.000834532
AT2G43560		peptidyl-prolyl cis-trans isomerase, FKBP-type, putative, expressed	-1.12393	2.46e-05
AT2G44290		LTPL82 - Protease inhibitor/seed storage/LTP family protein precursor, expressed	-1.51	0.0250137
AT2G44470	BGLU29	Os6bglu24 - beta-glucosidase homologue, similar to G. max isohydroxyurate hydrolase, expressed	-1.66525	1.61e-09
AT2G44470	BGLU29	Os9bglu30 - beta-glucosidase, similar to Os4bglu12 exoglucanase, expressed	-1.66525	1.61e-09
AT2G44590	ADL1D, DL1D	dynamin family protein, putative, expressed	-1.95991	0.0222786
AT2G44650	CHL-CPN10, CPN10	chaperonin, putative, expressed	-1.20065	0.00965378
AT2G44670		DUF581 domain containing protein, expressed	-1.09173	4.3e-05
AT2G44690	ARAC9, ATROP8, ROP8	ras-related protein, putative, expressed	-1.15938	0.00184591
AT2G44790	UCC2	plastocyanin-like domain containing protein, putative, expressed	-1.92428	0.0374295
AT2G44920		thylakoid lumenal protein, putative, expressed	-1.505	2.68e-05
AT2G45080	cycp3;1	cyclin, putative, expressed	-1.46101	0.00166043
AT2G45170	ATATG8E, ATG8E	autophagy-related protein, putative, expressed	-1.40545	0.0108372
AT2G45510	CYP704A2	cytochrome P450 86A1, putative, expressed	-1.99616	3.66e-11
AT2G45820		remorin, putative, expressed	-1.10372	0.000257376
AT2G46140		late embryogenesis abundant protein, putative, expressed	-1.01874	0.0454179
AT2G46210		desaturase/cytochrome b5 protein, putative, expressed	-1.5477	0.000427669
AT2G46220		expressed protein	-1.77754	7.59e-09
AT2G46330	AGP16, ATAGP16	expressed protein	-1.18722	0.000815778
AT2G46330	AGP16, ATAGP16		-1.18722	0.000815778
AT2G46450	ATCNGC12, CNGC12	cyclic nucleotide-gated ion channel 1, putative, expressed	-1.20969	0.00258162
AT2G46690		CPuORF40 - conserved peptide uORF-containing transcript, expressed	-1.34824	1.29e-05
AT2G46820	PSAP, PSI-P, PTAC8, TMP14	expressed protein	-1.04402	9.53e-05
AT2G46910		PAP fibrillin family domain containing protein, expressed	-2.60283	9e-21
AT2G47400	CP12, CP12-1	calvin cycle protein CP12, putative, expressed	-2.02	5.48e-06
AT2G47490	ATNDT1, NDT1	mitochondrial carrier protein, putative, expressed	-1.53446	1.53e-05
AT2G47690		fiber protein Fb14, putative, expressed	-1.08484	0.00654523
AT3G01440	PQL1, PQL2	oxygen evolving enhancer protein 3 domain containing protein, expressed	-1.47119	0.00561905
AT3G01480	ATCYP38, CYP38	peptidyl-prolyl cis-trans isomerase, chloroplast precursor, putative, expressed	-1.09857	1.86e-05
AT3G01516		expressed protein	-1.28917	0.00699136
AT3G01890		SWIB/MDM2 domain containing protein, expressed	-1.43112	1.04e-06
AT3G01910	AT-SO, AtSO, SOX	sulfite oxidase, putative, expressed	-1.81826	7.03e-14
AT3G02468	CPuORF9	S-adenosyl-l-methionine decarboxylase leader peptide, putative, expressed	-1.08113	0.00997638
AT3G02540	RAD23-3, RAD23C	RAD23 DNA repair protein, putative, expressed	-1.09358	3.36e-05
AT3G02630		acyl-desaturase, chloroplast precursor, putative, expressed	-1.12939	5.39e-05
AT3G02730	ATF1, TRXF1	thioredoxin, putative, expressed	-1.23993	3.03e-06
AT3G02790		ZOS6-10 - C2H2 zinc finger protein, expressed	-3.53239	1e-19
AT3G02875	ILR1	hydrolase, putative, expressed	-1.77852	1.52e-08
AT3G03150		seed specific protein Bn15D1B, putative, expressed	-2.36808	2.62e-19
AT3G03990		hydrolase, alpha/beta fold family domain containing protein, expressed	-1.55978	2.78e-05
AT3G04290	ATLTL1, LTL1	GDSL-like lipase/acylhydrolase, putative, expressed	-1.46898	0.0356653
AT3G04570	AHL19	DNA binding protein, putative, expressed	-1.01381	0.0403129
AT3G04730	IAA16	OsIAA30 - Auxin-responsive Aux/IAA gene family member, expressed	-2.39797	0.00219089
AT3G04780		thioredoxin, putative, expressed	-1.48142	0.0101918
AT3G04790		ribose-5-phosphate isomerase A, putative, expressed	-1.3179	4.5e-06
AT3G05010		expressed protein	-1.06225	0.00119458
AT3G05020	ACP, ACP1	acyl carrier protein, putative, expressed	-3.63981	1.3e-36
AT3G05500		stress-related protein, putative, expressed	-1.36539	0.00125137
AT3G05625		TPR repeat, putative, expressed	-2.46646	9.29e-11
AT3G05880	RCI2A	OsRCI2-6 - Hydrophobic protein LTI6B, expressed	-4.28898	2.01e-30
AT3G06145			-1.95339	0.0206606
AT3G06850	BCE2, DIN3, LTA1	2-oxo acid dehydrogenases acyltransferase domain containing protein, expressed	-1.73917	1.8e-12
AT3G07130	ATPAP15, PAP15	Ser/Thr protein phosphatase family protein, expressed	-1.72345	8.74e-10
AT3G07310		expressed protein	-1.86629	2.86e-05
AT3G07460		expressed protein	-1.64783	0.00622275
AT3G07500		FAR1 family protein, expressed	-1.36533	0.000923982
AT3G07690		glycerol-3-phosphate dehydrogenase, putative, expressed	-1.51252	2.74e-08
AT3G07860		expressed protein	-1.34071	4.4e-05
AT3G08520			-1.70485	0.0431485
AT3G08590		2,3-bisphosphoglycerate-independent phosphoglycerate mutase, putative, expressed	-2.11957	4.45e-18
AT3G08890		DUF538 domain containing protein, putative, expressed	-1.78169	2.15e-06
AT3G08920		rhodanese-like family protein, putative, expressed	-1.546	1.5e-06
AT3G08940	LHCB4.2	chlorophyll A-B binding protein, putative, expressed	-1.39288	1.5e-08
AT3G09085		membrane protein, putative, expressed	-2.10306	0.00369836
AT3G09480		Core histone H2A/H2B/H3/H4 domain containing protein, putative, expressed	-2.4836	9.25e-07
AT3G09580		amine oxidase family protein, putative, expressed	-1.55359	4.3e-05
AT3G09735		DNA-binding protein S1FA, putative, expressed	-1.06848	0.0300626
AT3G10020		expressed protein	-3.90381	2.16e-34
AT3G10130		SOUL heme-binding protein, putative, expressed	-1.22882	0.0209823
AT3G10290		transporter, putative, expressed	-2.13625	1.21e-06
AT3G10405		expressed protein	-2.29454	4.5e-14
AT3G10740	ARAF, ARAF1, ASD1, ATASD1	alpha-N-arabinofuranosidase A, putative, expressed	-1.5088	9.27e-08
AT3G11160			-2.47433	0.00815187
AT3G11620		BAS1, putative, expressed	-1.25549	1.08e-06
AT3G11810		expressed protein	-1.24791	1.7e-05
AT3G12345		expressed protein	-1.28642	8.11e-05
AT3G12685		Divergent PAP2 family domain containing protein, expressed	-1.44348	0.0111716
AT3G12780	PGK1	phosphoglycerate kinase protein, putative, expressed	-1.01317	9.47e-05
AT3G12830		OsSAUR14 - Auxin-responsive SAUR gene family member, expressed	-1.72776	0.00543633
AT3G13010		hAT dimerisation domain containing protein, expressed	-1.94949	0.0169839
AT3G13175			-3.46612	7.41e-11
AT3G13310		heat shock protein DnaJ, putative, expressed	-1.2649	0.00115075
AT3G13450	DIN4	transketolase, putative, expressed	-3.42845	5.22e-42
AT3G13790	ATBFRUCT1, ATCWINV1	glycosyl hydrolases, putative, expressed	-2.34748	1.19e-15
AT3G13970	APG12, APG12B	autophagy-related protein 12, putative, expressed	-1.44208	0.0475723
AT3G14220		GDSL-like lipase/acylhydrolase, putative, expressed	-1.12972	1.19e-05
AT3G14310	ATPME3, PME3	pectinesterase, putative, expressed	-1.04734	0.00260785
AT3G14415		hydroxyacid oxidase 1, putative, expressed	-1.59246	4.44e-06
AT3G14930	HEME1	uroporphyrinogen decarboxylase, putative, expressed	-1.36044	4.59e-06
AT3G14990		DJ-1 family protein, putative, expressed	-4.3741	1.96e-51
AT3G15115			-2.20358	0.00179529
AT3G15240		transcription factor-related, putative, expressed	-1.40174	2.24e-06
AT3G15356		lectin-like receptor kinase, putative, expressed	-2.72796	4.28e-06
AT3G15450		stem-specific protein TSJT1, putative, expressed	-9.09013	4.05e-35
AT3G15630		expressed protein	-5.41176	5.3e-17
AT3G15690			-3.94881	1.08e-23
AT3G15820	ROD1	expressed protein	-3.18951	1.15e-19
AT3G16240	AQP1, ATTIP2;1, DELTA-TIP, DELTA-TIP1, TIP2;1	aquaporin protein, putative, expressed	-1.99834	0.000916997
AT3G16370		GDSL-like lipase/acylhydrolase, putative, expressed	-1.21251	5.8e-06
AT3G16400	ATMLP-470, ATNSP1, NSP1	kelch repeat protein, putative, expressed	-2.12647	3.36e-11
AT3G16510		SRC2 protein, putative, expressed	-1.41961	0.0044451
AT3G16520	UGT88A1	UDP-glucoronosyl and UDP-glucosyl transferase domain containing protein, expressed	-3.35803	1.83e-40
AT3G16565		alanyl-tRNA synthetase, putative, expressed	-1.12403	0.0248144
AT3G16570	ATRALF23, RALF23	RALFL4 - Rapid ALkalinization Factor RALF family protein precursor, expressed	-1.44529	0.000298488
AT3G16910	AAE7, ACN1	AMP-binding enzyme, putative, expressed	-1.79539	9.8e-09
AT3G16950	LPD1, ptlpd1	dihydrolipoyl dehydrogenase, putative, expressed	-4.55313	3.03e-61
AT3G17210	ATHS1, HS1	stress responsive A/B Barrel domain containing protein, expressed	-1.03886	0.00240346
AT3G17810	PYD1	dihydroorotate dihydrogenase protein, putative, expressed	-1.65546	1.51e-10
AT3G18050		expressed protein	-1.1205	0.000119685
AT3G18170		glycosyltransferase protein, putative, expressed	-1.47672	0.0399842
AT3G18410		expressed protein	-1.22428	0.0131077
AT3G19000		gibberellin 20 oxidase 2, putative, expressed	-1.35193	8.36e-08
AT3G19010		gibberellin 20 oxidase 2, putative, expressed	-1.57964	0.00286548
AT3G19380	PUB25	U-box domain-containing protein, putative, expressed	-1.56485	0.0206737
AT3G19450	ATCAD4, CAD, CAD-C, CAD4	dehydrogenase, putative, expressed	-1.42628	8.97e-08
AT3G19470		F-box protein interaction domain containing protein, expressed	-1.66637	0.00329148
AT3G19800		expressed protein	-1.16389	2.94e-05
AT3G19820	CBB1, DIM, DIM1, DWF1, EVE1	FAD-linked oxidoreductase protein, putative, expressed	-1.81171	7.43e-09
AT3G19930	ATSTP4, STP4	transporter family protein, putative, expressed	-2.47702	0.00037915
AT3G20015		aspartic proteinase nepenthesin precursor, putative, expressed	-1.68785	8.48e-09
AT3G20270		BPI/LBP family protein At3g20270 precursor, putative, expressed	-2.34013	3.82e-13
AT3G20340			-3.58423	6.51e-07
AT3G20590		harpin-induced protein 1 domain containing protein, expressed	-2.90356	0.000194216
AT3G21055	PSBTN	photosystem II 5 kDa protein, chloroplast precursor, putative, expressed	-1.28806	0.000102188
AT3G21240	4CL2, AT4CL2	AMP-binding domain containing protein, expressed	-1.28921	0.00344211
AT3G21800	UGT71B8	UDP-glucoronosyl and UDP-glucosyl transferase domain containing protein, expressed	-2.12394	1.95e-08
AT3G22060		TKL_IRAK_DUF26-la.1 - DUF26 kinases have homology to DUF26 containing loci, expressed	-2.21076	0.00044687
AT3G22070		expressed protein	-1.17518	0.0453946
AT3G22120	CWLP	LTPL128 - Protease inhibitor/seed storage/LTP family protein precursor, expressed	-2.245	5.84e-06
AT3G22200	GABA-T, HER1, POP2	aminotransferase, putative, expressed	-1.23635	0.000382968
AT3G22210			-1.95813	1.5e-07
AT3G22240		expressed protein	-3.08569	0.000529512
AT3G22640	PAP85	cupin domain containing protein, expressed	-1.46201	0.00018743
AT3G22750		protein kinase domain containing protein, expressed	-2.31705	0.00770939
AT3G22960	PKP-ALPHA, PKP1	pyruvate kinase, putative, expressed	-1.68925	2.15e-06
AT3G22961			-2.43852	9.97e-05
AT3G23030	IAA2	OsIAA12 - Auxin-responsive Aux/IAA gene family member, expressed	-1.31996	0.0215008
AT3G23080		START domain containing protein, putative, expressed	-2.55256	4.48e-13
AT3G23170			-1.93264	0.000156721
AT3G23280	XBAT35	ankyrin repeat domain containing protein, expressed	-1.12099	7.77e-05
AT3G23470		Cyclopropane-fatty-acyl-phospholipid synthase, putative, expressed	-3.17654	9.3e-09
AT3G23570		endo-1,3;1,4-beta-D-glucanase precursor, putative, expressed	-2.5018	9.54e-09
AT3G23700		S1 RNA binding domain containing protein, expressed	-1.44772	1.26e-06
AT3G23760		expressed protein	-4.6525	5.5e-51
AT3G23805	RALFL24	RALFL4 - Rapid ALkalinization Factor RALF family protein precursor, expressed	-1.25788	0.0118757
AT3G24100		4F5 protein family protein, expressed	-3.55021	1.19e-11
AT3G24506		expressed protein	-1.16959	5.36e-05
AT3G25110	AtFaTA, FaTA	acyl-ACP thioesterase, putative, expressed	-1.19237	8.5e-06
AT3G25220	FKBP15-1	peptidyl-prolyl cis-trans isomerase, FKBP-type, putative, expressed	-1.76307	3.89e-06
AT3G25250	AGC2, AGC2-1, AtOXI1, OXI1	AGC_PVPK_like_CDK8.1 - ACG kinases include homologs to PKA, PKG and PKC, expressed	-2.05916	0.0170932
AT3G25280		peptide transporter PTR2, putative, expressed	-5.22262	2.98e-16
AT3G25690	CHUP1	chloroplast unusual positioning protein, putative, expressed	-1.2507	1.77e-05
AT3G25860	LTA2, PLE2	2-oxo acid dehydrogenases acyltransferase domain containing protein, expressed	-2.94509	1.82e-29
AT3G25870		expressed protein	-1.4499	0.0240074
AT3G25882	NIMIN-2		-2.99067	0.000256297
AT3G26240		DC1 domain-containing protein, putative, expressed	-1.5241	0.000870471
AT3G26290	CYP71B26	cytochrome P450 71E1, putative, expressed	-4.68486	5.84e-06
AT3G26650	GAPA, GAPA-1	glyceraldehyde-3-phosphate dehydrogenase, putative, expressed	-1.10031	2.4e-05
AT3G26710	CCB1	CCB1, putative, expressed	-1.23854	0.00107306
AT3G26720		lysosomal alpha-mannosidase precursor, putative, expressed	-1.15957	6.15e-06
AT3G26740	CCL	light-induced protein 1-like, putative, expressed	-5.35502	5.03e-51
AT3G26742			-1.43327	0.0444722
AT3G26760		sex determination protein tasselseed-2, putative, expressed	-2.96967	3.01e-07
AT3G27160	GHS1	ribosome, putative, expressed	-1.14398	0.000123012
AT3G27340		1-5-phosphoribosyl-5-5-phosphoribosylaminomethylideneaminoimidazole-4-carboxamide isomerase, chloroplast precursor, putative, expressed	-1.82465	0.000272689
AT3G27690	LHCB2, LHCB2.3, LHCB2.4	chlorophyll A-B binding protein, putative, expressed	-3.43957	4.69e-21
AT3G27830	RPL12, RPL12-A	ribosomal protein L7/L12 C-terminal domain containing protein, expressed	-1.01432	0.000292358
AT3G28150	TBL22	proteins of unknown function domain containing protein, expressed	-1.22124	0.000315675
AT3G28415		multidrug resistance protein, putative, expressed	-1.46909	0.0250485
AT3G29160	AKIN11, ATKIN11, KIN11, SNRK1.2	CAMK_KIN1/SNF1/Nim1_like_AMPKh.3 - CAMK includes calcium/calmodulin depedent protein kinases, expressed	-2.09007	0.00014908
AT3G29240		transcriptional regulator, putative, expressed	-2.29484	1.99e-20
AT3G29770	ATMES11, MES11	esterase, putative, expressed	-4.63767	9.27e-52
AT3G30350	RGF4		-1.69467	0.00897552
AT3G30775	AT-POX, ATPDH, ATPOX, ERD5, PRO1, PRODH	proline oxidase, mitochondrial precursor, putative, expressed	-1.42003	0.000529756
AT3G42630		pentatricopeptide repeat protein, putative, expressed	-1.3012	0.000957759
AT3G42640	AHA8, HA8	plasma membrane ATPase, putative, expressed	-1.75433	1.05e-08
AT3G44150		expp1 protein precursor, putative, expressed	-1.25524	4.98e-07
AT3G44300	AtNIT2, NIT2	nitrilase, putative, expressed	-10.3815	1.74e-101
AT3G44380		harpin-induced protein 1 domain containing protein, expressed	-1.23458	0.0250485
AT3G44460	AtbZIP67, DPBF2	bZIP transcription factor, putative, expressed	-6.68311	6.28e-68
AT3G45300	ATIVD, IVD, IVDH	acyl-coenzyme A dehydrogenase, mitochondrial precursor, putative, expressed	-1.01042	0.000157874
AT3G46600		SCARECROW, putative, expressed	-1.2899	0.0139217
AT3G46780	PTAC16	PTAC16, putative, expressed	-1.44013	9.82e-08
AT3G47070		expressed protein	-1.62965	9.64e-06
AT3G47340	ASN1, AT-ASN1, DIN6	asparagine synthetase, putative, expressed	-12.2055	5.35e-16
AT3G47350	ATHSD2, HSD2	dehydrogenase/reductase, putative, expressed	-1.93387	1.21e-10
AT3G47470	CAB4, LHCA4	chlorophyll A-B binding protein, putative, expressed	-1.27385	3.24e-06
AT3G47520	MDH	lactate/malate dehydrogenase, putative, expressed	-1.19061	7.35e-06
AT3G47560		esterase, putative, expressed	-1.18086	0.000606119
AT3G47750	ABCA4, ATATH3	ABC transporter, ATP-binding protein, putative, expressed	-1.22074	0.0393585
AT3G47800		aldose 1-epimerase, putative, expressed	-1.787	0.000237762
AT3G47950	AHA4, HA4	plasma membrane ATPase, putative, expressed	-2.09047	5.82e-15
AT3G47965			-4.10626	7.82e-20
AT3G48240		PB1 domain containing protein, expressed	-1.91422	0.00351635
AT3G48360	ATBT2, BT2	BTBZ2 - Bric-a-Brac, Tramtrack, and Broad Complex BTB domain with TAZ zinc finger and Calmodulin-binding domains, expressed	-3.49389	0.000121008
AT3G48530	KING1	CBS domain containing membrane protein, putative, expressed	-1.03062	0.000149316
AT3G48590	ATHAP5A, HAP5A, NF-YC1	core histone H2A/H2B/H3/H4, putative, expressed	-1.08421	0.016044
AT3G49790		PHLOEM 2-LIKE A10, putative, expressed	-2.20081	0.00355461
AT3G50210		oxidoreductase, putative, expressed	-2.42992	9.41e-20
AT3G50240	KICP-02	kinesin motor domain containing protein, putative, expressed	-1.92972	7.29e-13
AT3G50685		expressed protein	-1.09785	0.00475663
AT3G50820	OEC33, PSBO-2, PSBO2	oxygen-evolving enhancer protein 1, chloroplast precursor, putative, expressed	-1.12155	1.94e-05
AT3G50840		BTBN10 - Bric-a-Brac, Tramtrack, Broad Complex BTB domain with non-phototropic hypocotyl 3 NPH3 and coiled-coil domains, expressed	-2.46259	0.00200881
AT3G50980	XERO1	dehydrin family protein, expressed	-2.07893	0.00997638
AT3G51510		expressed protein	-1.435	0.0257825
AT3G51520		diacylglycerol O-acyltransferase, putative, expressed	-2.69932	6.76e-14
AT3G51600	LTP5	LTPL8 - Protease inhibitor/seed storage/LTP family protein precursor, expressed	-1.56841	1.22e-09
AT3G51840	ACX4, ATG6, ATSCX	glutaryl-CoA dehydrogenase, mitochondrial precursor, putative, expressed	-2.07549	1.17e-17
AT3G52060		DNA binding protein, putative, expressed	-1.34722	0.000227406
AT3G52070		expressed protein	-1.1835	0.0292062
AT3G52380	CP33, PDE322	RNA recognition motif containing protein, putative, expressed	-1.17872	8.11e-05
AT3G52930		fructose-bisphospate aldolase isozyme, putative, expressed	-1.51853	1.51e-06
AT3G52940	ELL1, FK, HYD2	delta14-sterol reductase, putative, expressed	-1.14425	0.00168103
AT3G52960		peroxiredoxin, putative, expressed	-1.95367	2.59e-09
AT3G53420	PIP2, PIP2;1, PIP2A	aquaporin protein, putative, expressed	-1.66596	0.000119373
AT3G53470		expressed protein	-1.62381	6.37e-06
AT3G53800	Fes1B	armadillo/beta-catenin-like repeat containing protein, expressed	-1.14656	0.0019941
AT3G54050	HCEF1	fructose-1,6-bisphosphatase, putative, expressed	-1.34231	5.04e-07
AT3G54880		expressed protein	-3.73471	1.16e-10
AT3G54890	LHCA1	chlorophyll A-B binding protein, putative, expressed	-1.08756	5.66e-05
AT3G55330	PPL1	PsbP, putative, expressed	-1.22724	6.32e-07
AT3G55850	LAF3, LAF3 ISF1, LAF3 ISF2	amidohydrolase, putative, expressed	-1.16598	2.6e-05
AT3G56130			-2.88494	5.27e-29
AT3G56140		PX domain containing protein, expressed	-1.23799	9.23e-05
AT3G56470		OsFBX292 - F-box domain containing protein, expressed	-1.10284	0.0287033
AT3G56650		thylakoid lumenal 20 kDa protein, putative, expressed	-1.2834	1.02e-05
AT3G56710	SIB1	VQ domain containing protein, putative, expressed	-3.40103	0.000300689
AT3G56950	SIP2, SIP2;1	aquaporin SIP2-1, putative, expressed	-1.06556	0.000293248
AT3G57450		expressed protein	-1.4611	0.00167581
AT3G57520	AtSIP2, SIP2	uncharacterized glycosyltransferase, putative, expressed	-1.47888	0.00410201
AT3G57750		OsWAK53b - OsWAK receptor-like protein kinase, expressed	-1.33051	0.034592
AT3G58170	ATBET11, ATBS14A, BET11, BS14A	SNARE domain containing protein, putative, expressed	-1.0157	0.00699136
AT3G58600		adaptin ear-binding coat-associated protein 2, putative, expressed	-1.23986	4.32e-06
AT3G59060	PIF5, PIL6	phytochrome-interacting factor 4, putative, expressed	-3.40803	1.23e-05
AT3G59480		kinase, pfkB family, putative, expressed	-1.43644	0.0313914
AT3G59940		OsFBK25 - F-box domain and kelch repeat containing protein, expressed	-1.73672	9.1e-10
AT3G60110		bromodomain domain containing protein, expressed	-1.00773	0.0363898
AT3G60130	BGLU16	Os4bglu12 - beta-glucosidase, exo-beta-glucanase, expressed	-6.72672	3.93e-52
AT3G60750		transketolase, chloroplast precursor, putative, expressed	-1.27622	9.71e-07
AT3G61260		remorin, putative, expressed	-1.5404	1.33e-08
AT3G61440	ARATH;BSAS3;1, ATCYSC1, CYSC1	cysteine synthase, chloroplast/chromoplast precursor, putative, expressed	-2.40826	3.18e-20
AT3G61470	LHCA2	chlorophyll A-B binding protein, putative, expressed	-1.21605	1.77e-06
AT3G62650		expressed protein	-1.32726	0.000237766
AT3G62700	ATMRP10, MRP10	multidrug resistance-associated protein, putative, expressed	-1.0871	1.37e-05
AT3G63160			-2.28718	1.89e-06
AT3G63170		chalcone isomerase, putative, expressed	-1.2947	2.24e-06
AT3G63540		thylakoid lumenal 19 kDa protein, chloroplast precursor, putative, expressed	-1.26112	9.16e-07
AT4G00370	ANTR2, PHT4;4	transporter, major facilitator family, putative, expressed	-2.11187	4.45e-18
AT4G01026	PYL7, RCAR2	CAPIP1, putative, expressed	-1.40585	0.0312444
AT4G01040		chitinase domain-containing protein 1 precursor, putative, expressed	-1.30406	1.87e-05
AT4G01250	AtWRKY22, WRKY22	WRKY39, expressed	-1.12893	0.0262751
AT4G01740		DC1 domain-containing protein, putative, expressed	-2.00617	0.00207175
AT4G01840	ATKCO5, ATTPK5, KCO5, TPK5	potassium channel protein, putative, expressed	-1.50083	0.0104618
AT4G01870		WD40-like Beta Propeller Repeat family protein, expressed	-1.81598	0.000198409
AT4G01900	GLB1, PII	nitrogen regulatory protein P-II, putative, expressed	-3.43035	8.31e-25
AT4G01910		DC1 domain-containing protein, putative, expressed	-2.15685	0.000498831
AT4G02050	STP7	transporter family protein, putative, expressed	-1.00065	0.000328363
AT4G02130	GATL6, LGT10	glycosyl transferase 8 domain containing protein, putative, expressed	-1.63003	0.00404211
AT4G02370		expressed protein	-1.63797	7.41e-07
AT4G02770	PSAD-1	photosystem I reaction center subunit II, chloroplast precursor, putative, expressed	-1.18417	0.000142807
AT4G03050	AOP3	oxidoreductase, 2OG-FeII oxygenase domain containing protein, putative, expressed	-2.96281	1.18e-14
AT4G03110	AtRBP-DR1, RBP-DR1	RNA recognition motif containing protein, putative, expressed	-1.03183	0.000238639
AT4G03150		expressed protein	-1.56589	0.00020505
AT4G03280	PETC, PGR1	cytochrome b6-f complex iron-sulfur subunit, chloroplast precursor, putative, expressed	-1.00412	0.00139573
AT4G03400	DFL2, GH3-10	OsGH3.5 - Probable indole-3-acetic acid-amido synthetase, expressed	-1.16678	0.0488514
AT4G03510	ATRMA1, RMA1	zinc finger, C3HC4 type domain containing protein, expressed	-1.69353	2.22e-06
AT4G03930		pectinesterase, putative, expressed	-2.06321	0.00111041
AT4G03940			-1.32499	0.000645592
AT4G04040	MEE51	pyrophosphate--fructose 6-phosphate 1-phosphotransferase subunit beta, putative, expressed	-2.02625	6.61e-08
AT4G04360		expressed protein	-1.24982	0.0434803
AT4G04640	ATPC1	ATP synthase gamma chain, putative, expressed	-1.34148	6.83e-08
AT4G04710	CPK22	CAMK_CAMK_like.33 - CAMK includes calcium/calmodulin depedent protein kinases, expressed	-5.10133	6.26e-11
AT4G05070			-1.55772	0.000152827
AT4G05150		PB1 domain containing protein, expressed	-1.24408	0.000435115
AT4G05180	PSBQ, PSBQ-2, PSII-Q	oxygen evolving enhancer protein 3 domain containing protein, expressed	-2.02495	1.98e-08
AT4G06598		bZIP transcription factor domain containing protein, expressed	-1.22785	0.000380898
AT4G08950	EXO	phosphate-induced protein 1 conserved region domain containing protein, expressed	-1.58323	6.17e-08
AT4G09650	ATPD	ATP synthase F1, delta subunit family protein, putative, expressed	-1.19783	2.22e-05
AT4G10020	AtHSD5, HSD5	oxidoreductase, short chain dehydrogenase/reductase family domain containing protein, expressed	-1.06309	0.00260785
AT4G10030		mitochondrion protein, putative, expressed	-1.36493	0.000462967
AT4G10340	LHCB5	chlorophyll A-B binding protein, putative, expressed	-1.31688	0.000161151
AT4G10380	NIP5;1, NLM6, NLM8	aquaporin protein, putative, expressed	-2.45298	9.94e-08
AT4G10750		4-hydroxy-2-oxovalerate aldolase, putative, expressed	-1.29025	0.000326524
AT4G10770	ATOPT7, OPT7	oligopeptide transporter, putative, expressed	-3.04776	7.38e-15
AT4G10810		expressed protein	-1.12067	0.0028181
AT4G11810		uncharacterized membrane protein, putative, expressed	-4.16428	1.55e-34
AT4G11820	EMB2778, FKP1, HMGS, MVA1	hydroxymethylglutaryl-CoA synthase, putative, expressed	-1.75493	4.75e-13
AT4G12120	ATSEC1B, SEC1B	Sec1 family transport protein, putative, expressed	-1.30085	0.0214921
AT4G12390	PME1	invertase/pectin methylesterase inhibitor family protein, putative, expressed	-1.21244	0.00295633
AT4G12560	CPR30	OsFBO21 - F-box and other domain containing protein, expressed	-1.28046	0.000286735
AT4G12690		expressed protein	-1.66654	0.00477332
AT4G12700		expressed protein	-1.68385	1.1e-09
AT4G12800	PSAL	photosystem I reaction center subunit XI, chloroplast precursor, putative, expressed	-1.09194	0.00149034
AT4G12830		hydrolase, alpha/beta fold family domain containing protein, expressed	-5.26118	1.77e-21
AT4G12970	EPFL9, STOMAGEN	expressed protein	-1.54717	0.0323567
AT4G12980		membrane protein, putative, expressed	-1.49049	0.0108343
AT4G13050		acyl-ACP thioesterase, putative, expressed	-2.55792	1.2e-21
AT4G13520	SMAP1		-1.60313	0.00736288
AT4G13572			-2.47937	0.00191533
AT4G13575			-1.73853	0.00978773
AT4G14040	EDA38, SBP2	selenium-binding protein, putative, expressed	-3.7002	1.11e-06
AT4G14100		expressed protein	-1.1235	0.000888591
AT4G14270		expressed protein	-2.04493	2.6e-12
AT4G14500		START domain containing protein, putative, expressed	-1.71827	0.00053788
AT4G14540	NF-YB3	histone-like transcription factor and archaeal histone, putative, expressed	-1.6136	0.000351513
AT4G14690	ELIP2	early light-induced protein, chloroplast precursor, putative, expressed	-3.8596	2.16e-34
AT4G14695		UPF0041 domain containing protein, putative, expressed	-4.36116	6.09e-23
AT4G14780		protein kinase domain containing protein, expressed	-3.71508	2.24e-23
AT4G14870			-1.85159	8.11e-05
AT4G15210	AT-BETA-AMY, ATBETA-AMY, BAM5, BMY1, RAM1	beta-amylase, putative, expressed	-1.09432	0.0344805
AT4G15510		PsbP, putative, expressed	-1.08969	0.000788339
AT4G15545		expressed protein	-1.362	4.03e-05
AT4G15940		fumarylacetoacetase, putative, expressed	-1.55046	7.04e-07
AT4G16155		dihydrolipoyl dehydrogenase, putative, expressed	-2.8034	4.87e-25
AT4G16410		expressed protein	-1.88869	0.011802
AT4G16450		expressed protein	-1.14862	0.0463138
AT4G16500		cysteine proteinase inhibitor 8 precursor, putative, expressed	-1.27964	0.000999499
AT4G16520	ATG8F	autophagy-related protein, putative, expressed	-1.10216	1.85e-05
AT4G16690	ATMES16, MES16	esterase, putative, expressed	-1.30179	0.000230318
AT4G16980			-3.38573	5.06e-23
AT4G17190	FPS2	polyprenyl synthetase, putative, expressed	-1.15069	3.89e-06
AT4G17460	HAT1	homeobox associated leucine zipper, putative, expressed	-2.53371	0.000427063
AT4G17500	ATERF-1, ERF-1	ethylene-responsive transcription factor, putative, expressed	-2.44082	0.00128344
AT4G17560		50S ribosomal protein L19, chloroplast precursor, putative, expressed	-1.02601	0.00109439
AT4G17730	ATSYP23, SYP23	syntaxin, putative, expressed	-1.11506	0.000380898
AT4G17790		SNARE associated Golgi protein, putative, expressed	-2.16804	9.98e-08
AT4G17870	PYR1, RCAR11	cyclase/dehydrase family protein, putative, expressed	-1.38859	0.000209004
AT4G18910	ATNLM2, NIP1;2, NLM2	aquaporin protein, putative, expressed	-1.0434	0.0369752
AT4G19100		expressed protein	-1.44631	4.03e-05
AT4G19380		alcohol oxidase, putative, expressed	-1.27406	3.79e-07
AT4G19700	RING	protein binding protein, putative, expressed	-1.96231	4.44e-06
AT4G20070	AAH, ATAAH	hydrolase, putative, expressed	-1.56464	7.06e-07
AT4G20260	ATPCAP1, PCAP1	salt stress root protein RS1, putative, expressed	-2.89146	7.59e-09
AT4G21160	AGD12, ZAC	stromal membrane-associated protein, putative, expressed	-1.4501	4.24e-08
AT4G21280	PSBQ, PSBQ-1, PSBQA	oxygen evolving enhancer protein 3 domain containing protein, expressed	-1.99935	7.29e-13
AT4G21380	ARK3, RK3	serine/threonine-protein kinase receptor precursor, putative, expressed	-1.89984	0.000576966
AT4G21445		expressed protein	-5.08921	2.77e-10
AT4G21585	ENDO4	nuclease PA3, putative, expressed	-1.07376	0.00866524
AT4G22753	ATSMO1, ATSMO1-3, SMO1, SMO1-3	fatty acid hydroxylase, putative, expressed	-1.81402	6.06e-07
AT4G22756	ATSMO1, ATSMO1-2, SMO1, SMO1-2	fatty acid hydroxylase, putative, expressed	-1.49517	2.59e-07
AT4G22810		DNA binding protein, putative, expressed	-2.27055	0.000870471
AT4G23670		pathogenesis-related Bet v I family protein, putative, expressed	-1.91281	1.23e-05
AT4G23680		pathogenesis-related Bet v I family protein, putative, expressed	-5.75401	7.2e-39
AT4G23890		expressed protein	-1.27391	0.00139781
AT4G24040	ATTRE1, TRE1	trehalase precursor, putative, expressed	-2.83964	2.11e-09
AT4G24230	ACBP3	acyl CoA binding protein, putative, expressed	-3.11327	2.6e-07
AT4G24620	PGI, PGI1	glucose-6-phosphate isomerase, putative, expressed	-1.87114	4.24e-13
AT4G24800		MA3 domain containing protein, expressed	-1.18281	7.99e-06
AT4G25050	ACP4	acyl carrier protein, putative, expressed	-1.22256	2.35e-06
AT4G25070		expressed protein	-4.22125	9.25e-29
AT4G25080	CHLM	magnesium-protoporphyrin O-methyltransferase, putative, expressed	-1.15316	1.13e-05
AT4G25170		expressed protein	-5.04893	1.83e-40
AT4G25270		pentatricopeptide, putative, expressed	-1.0755	0.0407976
AT4G25750		ABC-2 type transporter domain containing protein, expressed	-3.17708	8.87e-31
AT4G25835		AAA-type ATPase family protein, putative, expressed	-2.06628	1.54e-06
AT4G26080	ABI1, AtABI1	protein phosphatase 2C, putative, expressed	-1.20443	6.39e-05
AT4G26540		receptor-like protein kinase 2 precursor, putative, expressed	-1.56878	0.0234436
AT4G26555		peptidyl-prolyl cis-trans isomerase, FKBP-type, putative, expressed	-1.89978	1.22e-10
AT4G27130		translation initiation factor SUI1, putative, expressed	-1.13727	1.49e-05
AT4G27230	HTA2	core histone H2A/H2B/H3/H4, putative, expressed	-1.42893	0.00413263
AT4G27250		dihydroflavonol-4-reductase, putative, expressed	-1.64229	0.0081803
AT4G27440	PORB	oxidoreductase, short chain dehydrogenase/reductase family domain containing family, expressed	-2.40139	2.46e-16
AT4G27450		stem-specific protein TSJT1, putative, expressed	-1.38138	0.000576244
AT4G27460		cystathionin beta synthase protein, putative, expressed	-2.9862	8e-08
AT4G27540	PRA1.H	expressed protein	-1.23451	4.96e-05
AT4G27700		rhodanese-like domain containing protein, putative, expressed	-1.42493	2.27e-08
AT4G27710	CYP709B3	cytochrome P450 72A1, putative, expressed	-4.01776	3.9e-11
AT4G27760	FEY, FEY3	oxidoreductase, short chain dehydrogenase/reductase family domain containing protein, expressed	-1.03822	3.47e-05
AT4G27990	ATYLMG1-2, YLMG1-2	YGGT family protein, putative, expressed	-2.2388	9.65e-11
AT4G28030		acetyltransferase, GNAT family, putative, expressed	-1.40216	3.93e-05
AT4G28040		nodulin, putative, expressed	-2.89069	0.00260785
AT4G28050	TET7	tetraspanin family protein, putative, expressed	-1.53928	2.32e-08
AT4G28080		tetratricopeptide repeat domain containing protein, putative, expressed	-1.40226	1.35e-07
AT4G28490	HAE, RLK5	receptor-like protein kinase 5 precursor, putative, expressed	-1.36412	0.000943064
AT4G28750	PSAE-1	photosystem I reaction center subunit IV A, chloroplast precursor, putative, expressed	-1.34517	9.81e-07
AT4G28860	ckl4	CK1_CaseinKinase_1.1 - CK1 includes the casein kinase 1 kinases, expressed	-1.17415	0.000745588
AT4G29120		dehydrogenase, putative, expressed	-1.71981	3.19e-07
AT4G29260		HAD superfamily phosphatase, putative, expressed	-1.36728	3.61e-05
AT4G29270		HAD superfamily phosphatase, putative, expressed	-1.89706	3.02e-10
AT4G30500		HSPC171 protein, putative, expressed	-1.47631	0.0020085
AT4G30530		class I glutamine amidotransferase, putative, expressed	-1.63982	0.00758891
AT4G30660		OsRCI2-11 - Hydrophobic protein OSR8, expressed	-1.09412	0.045656
AT4G30690		translation initiation factor IF-3, putative, expressed	-1.81038	9.35e-11
AT4G30880		LTPL35 - Protease inhibitor/seed storage/LTP family protein precursor, putative	-1.45314	0.0013481
AT4G30960	ATCIPK6, CIPK6, SIP3, SNRK3.14	CAMK_KIN1/SNF1/Nim1_like.8 - CAMK includes calcium/calmodulin depedent protein kinases, expressed	-1.43558	4.26e-07
AT4G31050		biotin--protein ligase, putative, expressed	-1.26713	0.00787557
AT4G31115		expressed protein	-1.05452	0.0207127
AT4G31130		expressed protein	-1.14978	0.0453413
AT4G31510		expressed protein	-1.48838	0.00727058
AT4G31520		SDA1, putative, expressed	-1.89675	0.000852249
AT4G31730	GDU1	GDU1, putative, expressed	-2.3499	0.000745423
AT4G31990	AAT3, ASP5, ATAAT1	aminotransferase, classes I and II, domain containing protein, expressed	-1.90103	1.08e-12
AT4G32480		plant-specific domain TIGR01615 family protein, expressed	-3.96103	6.53e-11
AT4G32650	ATKC1, AtLKT1, KAT3, KC1	potassium channel AKT1, putative, expressed	-1.29301	0.0146019
AT4G32870		lachrymatory factor synthase, putative, expressed	-2.01882	0.0137183
AT4G33000	ATCBL10, CBL10, SCABP8	calcineurin B, putative, expressed	-1.96159	1.96e-05
AT4G33110		Cyclopropane-fatty-acyl-phospholipid synthase, putative, expressed	-1.34079	0.00131728
AT4G33580	ATBCA5, BCA5	carbonic anhydrase, chloroplast precursor, putative, expressed	-1.20668	5.81e-06
AT4G33660			-1.98547	0.00939017
AT4G33666			-2.02334	0.00309906
AT4G33780		expressed protein	-2.63568	5.3e-17
AT4G33960			-1.91252	0.024112
AT4G34540		nmrA-like family domain containing protein, expressed	-1.16596	0.000208506
AT4G34620	SSR16	30S ribosomal protein S16, putative, expressed	-1.08775	0.00108177
AT4G34630			-1.01681	0.0221396
AT4G34881			-1.05515	0.00942942
AT4G34980	SLP2	OsSub28 - Putative Subtilisin homologue, expressed	-1.36276	4.46e-08
AT4G35090	CAT2	catalase domain containing protein, expressed	-1.61204	5.13e-10
AT4G35220		cyclase family protein, putative, expressed	-1.50098	2.85e-08
AT4G36040		heat shock protein DnaJ, putative, expressed	-3.14402	5.53e-08
AT4G36400		FAD-linked oxidoreductase protein, putative, expressed	-1.71327	6.31e-08
AT4G36700		cupin domain containing protein, expressed	-1.94119	2.05e-08
AT4G36850		PQ loop repeat domain containing protein, expressed	-4.37318	1.5e-17
AT4G36950	MAPKKK21	STE_MEKK_ste11_MAP3K.8 - STE kinases include homologs to sterile 7, sterile 11 and sterile 20 from yeast, expressed	-3.44178	3.62e-05
AT4G37180		MYB family transcription factor, putative, expressed	-1.35811	0.00127293
AT4G37200	HCF164	thioredoxin, putative, expressed	-2.34918	1.59e-15
AT4G37240		expressed protein	-1.01832	0.0442331
AT4G37300	MEE59	expressed protein	-1.71683	1.88e-06
AT4G37330	CYP81D4	cytochrome P450, putative, expressed	-2.07455	2.01e-05
AT4G37540	LBD39	DUF260 domain containing protein, putative, expressed	-2.55597	0.0010219
AT4G37608		expressed protein	-1.17363	0.0363618
AT4G37610	BT5	BTBZ1 - Bric-a-Brac, Tramtrack, and Broad Complex BTB domain with TAZ zinc finger and Calmodulin-binding domains, expressed	-4.16192	6.09e-06
AT4G37925	NDH-M	NDH-M H PLASTOQUINONE DEHY, putative, expressed	-2.13864	0.0021969
AT4G38370		phosphoglycerate mutase, putative, expressed	-2.54767	3.4e-10
AT4G38470		protein kinase family protein, putative, expressed	-1.98241	3.44e-07
AT4G38570	PIS2	CDP-alcohol phosphatidyltransferase, putative, expressed	-1.11333	0.00209573
AT4G38580	ATFP6, FP6, HIPP26	heavy metal-associated domain containing protein, expressed	-1.42088	3.96e-06
AT4G38690		ki1 protein, putative, expressed	-1.46804	0.00245832
AT4G39090	RD19, RD19A	cysteine proteinase 1 precursor, putative, expressed	-1.11228	7.77e-05
AT4G39540	ATSK2, SK2	shikimate kinase, putative, expressed	-1.65561	2.44e-05
AT4G39660	AGT2	aminotransferase, putative, expressed	-1.81499	1.3e-13
AT4G40042		signal peptidase complex subunit 1, putative, expressed	-1.496	0.0298777
AT5G01040	LAC8	retrotransposon protein, putative, unclassified, expressed	-1.00528	0.0063401
AT5G01340		mitochondrial carrier protein, putative, expressed	-1.72158	2.26e-08
AT5G01530	LHCB4.1	chlorophyll A-B binding protein, putative, expressed	-1.26672	4.46e-06
AT5G02020			-2.38015	2.41e-05
AT5G02020		expressed protein	-2.38015	2.41e-05
AT5G02100	ORP3A, UNE18	oxysterol-binding protein, putative, expressed	-2.53661	2.4e-22
AT5G02120	OHP	expressed protein	-1.20761	0.031282
AT5G02160		expressed protein	-2.82009	4.46e-25
AT5G02550			-2.76437	5.37e-07
AT5G02560	HTA12	Core histone H2A/H2B/H3/H4 domain containing protein, putative, expressed	-2.28868	5.01e-08
AT5G02650			-1.4639	0.00458323
AT5G02970		hydrolase, alpha/beta fold family protein, putative, expressed	-1.01832	0.0488104
AT5G03200		Zinc finger, C3HC4 type domain containing protein, expressed	-1.65816	3.34e-08
AT5G03210			-1.81955	0.00105022
AT5G03350		lectin-like receptor kinase, putative, expressed	-1.82972	4.02e-08
AT5G03860	MLS	malate synthase, glyoxysomal, putative, expressed	-2.91527	7.35e-06
AT5G03905		IscA-like iron-sulfur assembly protein, mitochondrial precursor, putative, expressed	-1.37339	0.000740273
AT5G03940	54CP, CPSRP54, FFC, SRP54CP	signal recognition particle 54 kDa protein, putative, expressed	-1.09859	2.85e-05
AT5G04040	SDP1	phospholipase, patatin family, putative, expressed	-1.84776	0.000159977
AT5G04220	ATSYTC, NTMC2T1.3, NTMC2TYPE1.3, SYT3, SYTC	C2 domain containing protein, expressed	-2.71388	4.92e-10
AT5G04220	ATSYTC, NTMC2T1.3, NTMC2TYPE1.3, SYT3, SYTC	NTMC2Type1.2 protein, putative, expressed	-2.71388	4.92e-10
AT5G04430	BTR1, BTR1L, BTR1S	KH domain containing protein, putative, expressed	-1.0165	0.000216515
AT5G04490	VTE5	phosphatidate cytidylyltransferase, putative, expressed	-1.17479	4.11e-05
AT5G04810		pentatricopeptide repeat protein, putative, expressed	-1.56977	2.08e-10
AT5G05370		cytochrome b-c1 complex subunit 8, putative, expressed	-1.50496	0.0494724
AT5G05440	PYL5, RCAR8	bet v I allergen family protein, putative, expressed	-1.67537	0.00546639
AT5G05550		transcription factor like protein, putative, expressed	-1.00437	0.00127304
AT5G05965		expressed protein	-4.96847	4.69e-21
AT5G06440		expressed protein	-1.00151	0.00656258
AT5G06690	WCRKC1	thioredoxin, putative, expressed	-4.55337	4.33e-24
AT5G06740		legume lectins beta domain containing protein, expressed	-1.59534	0.0477445
AT5G06750		protein phosphatase 2C, putative, expressed	-1.17188	0.00127304
AT5G06800		Myb-like DNA-binding domain containing protein, putative, expressed	-8.10268	2.44e-11
AT5G07140		protein kinase, putative, expressed	-1.13226	0.000875983
AT5G07330		expressed protein	-1.552	0.0182902
AT5G07440	GDH2	glutamate dehydrogenase protein, putative, expressed	-2.63418	1.96e-06
AT5G07460	ATMSRA2, PMSR2	peptide methionine sulfoxide reductase, putative, expressed	-1.76667	9.93e-06
AT5G07960		expressed protein	-1.27309	0.0218371
AT5G08030		glycerophosphoryl diester phosphodiesterase family protein, putative, expressed	-1.12032	0.000292278
AT5G08050		expressed protein	-1.91108	6.12e-06
AT5G08280	HEMC	porphobilinogen deaminase, chloroplast precursor, putative, expressed	-1.19065	5.89e-05
AT5G08415		radical SAM enzyme, putative, expressed	-2.73082	1.55e-29
AT5G09225		expressed protein	-1.28793	0.00468323
AT5G09230	AtSRT2, SRT2	transcriptional regulator Sir2 family protein, putative, expressed	-1.32064	0.000130335
AT5G09660	PMDH2	lactate/malate dehydrogenase, putative, expressed	-1.44692	4.4e-05
AT5G09970	CYP78A7	cytochrome P450, putative, expressed	-1.2866	0.00210941
AT5G10110		expressed protein	-1.07758	0.000573065
AT5G10130		POEI20 - Pollen Ole e I allergen and extensin family protein precursor, expressed	-2.12922	0.00133841
AT5G10160		FabA-like domain containing protein, expressed	-2.59452	6.22e-25
AT5G10170	ATMIPS3, MIPS3	inositol-3-phosphate synthase, putative, expressed	-2.36291	6.88e-09
AT5G10300	ATMES5, HNL, MES5	OsPOP4 - Putative Prolyl Oligopeptidase homologue, expressed	-1.55461	0.00282361
AT5G10480	PAS2, PEP	expressed protein	-2.07843	4.02e-13
AT5G10580		expressed protein	-5.24044	4.48e-13
AT5G10820		BT1 family protein, putative, expressed	-1.58251	2.41e-05
AT5G11500		coiled-coil domain-containing protein 25, putative, expressed	-1.46581	8.15e-06
AT5G11720		glycosyl hydrolase, family 31, putative, expressed	-2.68748	2.96e-19
AT5G11810		expressed protein	-1.59072	2.39e-06
AT5G11870		expressed protein	-1.47678	0.0176769
AT5G12240		expressed protein	-1.16094	0.0113952
AT5G12360			-1.19486	0.000234106
AT5G13090		expressed protein	-1.13517	0.012259
AT5G13110	G6PD2	glucose-6-phosphate 1-dehydrogenase, chloroplast precursor, putative, expressed	-1.26304	0.000216515
AT5G13360		OsGH3.11 - Probable indole-3-acetic acid-amido synthetase, expressed	-1.40433	3.04e-06
AT5G13980		lysosomal alpha-mannosidase precursor, putative, expressed	-1.12556	1.28e-05
AT5G14260		SET domain-containing protein, putative, expressed	-1.12034	2.76e-05
AT5G14450		GDSL-like lipase/acylhydrolase, putative, expressed	-1.35619	1.11e-06
AT5G14690		expressed protein	-1.61652	0.00267533
AT5G14920			-1.46099	0.00148026
AT5G14920		GASR4 - Gibberellin-regulated GASA/GAST/Snakin family protein precursor, expressed	-1.46099	0.00148026
AT5G15240		transmembrane amino acid transporter protein, putative, expressed	-5.65861	8.6e-28
AT5G15250	ATFTSH6, FTSH6	OsFtsH6 FtsH protease, homologue of AtFtsH6, expressed	-2.4915	3.01e-05
AT5G15310	ATMIXTA, ATMYB16, MYB16	MYB family transcription factor, putative, expressed	-2.98484	4.94e-07
AT5G15330	ATSPX4, SPX4	expressed protein	-1.11995	0.000665052
AT5G15530	BCCP2, CAC1-B		-5.47824	7.59e-66
AT5G15600	SP1L4	nitrilase-associated protein, putative, expressed	-2.29564	0.0019941
AT5G15850	ATCOL1, COL1	CCT/B-box zinc finger protein, putative, expressed	-2.2918	6.86e-13
AT5G15860	ATPCME, PCME	ATPCME, putative, expressed	-1.5336	0.000350136
AT5G15860	ATPCME, PCME	serine esterase, putative, expressed	-1.5336	0.000350136
AT5G16150	GLT1, PGLCT	transporter family protein, putative, expressed	-1.37927	3.8e-08
AT5G16240		acyl-desaturase, chloroplast precursor, putative, expressed	-2.77796	2.52e-26
AT5G16370	AAE5	AMP-binding enzyme, putative, expressed	-2.55158	1.01e-19
AT5G16380		expressed protein	-1.57508	0.00559637
AT5G16390	BCCP, BCCP-1, BCCP1, CAC1, CAC1-A, CAC1A		-1.70422	2.71e-11
AT5G16400	ATF2, TRXF2	thioredoxin, putative, expressed	-1.82272	4.7e-13
AT5G16650		heat shock protein DnaJ, putative, expressed	-1.29589	7.43e-07
AT5G17060	ARFB1B, ATARFB1B	miro, putative, expressed	-1.27396	0.000933694
AT5G17350		expressed protein	-2.31209	0.000958991
AT5G17670		expressed protein	-1.41372	1.01e-06
AT5G17700		MATE efflux family protein, putative, expressed	-2.4409	3.74e-16
AT5G17770	ATCBR, CBR, CBR1	NADH-cytochrome b5 reductase, putative, expressed	-1.411	5.55e-08
AT5G17830		choline transporter-related, putative, expressed	-1.90011	0.0222808
AT5G17840		expressed protein	-2.26675	4.66e-14
AT5G18290	SIP1;2, SIP1B	aquaporin protein, putative, expressed	-2.4673	1.36e-10
AT5G18670	BAM9, BMY3	beta-amylase, putative, expressed	-4.03642	1.76e-08
AT5G18780		OsFBX340 - F-box domain containing protein, expressed	-1.39562	0.0318913
AT5G18840		transporter family protein, putative, expressed	-1.44123	0.033798
AT5G18970		AWPM-19-like membrane family protein, putative, expressed	-1.11013	0.000510375
AT5G19120		xylanase inhibitor, putative, expressed	-3.72309	1.19e-12
AT5G19190			-1.48066	0.0222383
AT5G19340		expressed protein	-1.25082	0.00198069
AT5G19740		peptidase, putative, expressed	-1.64622	5.85e-07
AT5G19930		transmembrane protein, putative, expressed	-1.75774	7.26e-07
AT5G20060		acyl-protein thioesterase, putative, expressed	-1.25652	2.1e-06
AT5G20250	DIN10	uncharacterized glycosyltransferase, putative, expressed	-3.43008	1.16e-06
AT5G20300		GTP binding protein, putative, expressed	-1.07674	2.49e-05
AT5G20940		periplasmic beta-glucosidase precursor, putative, expressed	-1.33226	0.00154197
AT5G21020			-1.34235	0.00142177
AT5G21170	AKINBETA1	SNF1-related protein kinase regulatory subunit beta-1, putative, expressed	-1.30067	1.6e-06
AT5G21930	ATHMA8, HMA8, PAA2	copper-transporting ATPase PAA1, putative, expressed	-1.37784	6.87e-06
AT5G21940		MTD1, putative, expressed	-4.54783	2.95e-15
AT5G22300	AtNIT4, NIT4	nitrilase, putative, expressed	-3.57553	1.41e-13
AT5G22580		stress responsive A/B Barrel domain containing protein, expressed	-3.16095	3.95e-11
AT5G22920		RING finger and CHY zinc finger domain-containing protein 1, putative, expressed	-6.10787	4.81e-12
AT5G22930		expressed protein	-2.49215	0.000665915
AT5G22940	F8H	exostosin family domain containing protein, expressed	-1.29143	0.000588665
AT5G23050	AAE17	AMP-binding enzyme, putative, expressed	-1.49788	3.38e-05
AT5G23060	CaS	arsenate reductase, putative, expressed	-1.09073	0.000355097
AT5G23870		pectinacetylesterase domain containing protein, expressed	-1.84329	0.00942942
AT5G23920		expressed protein	-1.26231	0.0106604
AT5G24165			-1.53922	0.00190804
AT5G24400	EMB2024, PGL3	6-phosphogluconolactonase, putative, expressed	-1.43764	0.000126957
AT5G24490		plastid-specific 30S ribosomal protein 1, chloroplast precursor, putative, expressed	-2.61123	4.22e-15
AT5G24500		expressed protein	-1.0907	0.00482817
AT5G24530	DMR6	flavonol synthase/flavanone 3-hydroxylase, putative, expressed	-4.09003	4.46e-06
AT5G24630	BIN4	expressed protein	-1.48432	3.86e-05
AT5G24890		expressed protein	-1.02969	0.000346755
AT5G24920	AtGDU5, GDU5	GDU1, putative, expressed	-2.17085	0.00189872
AT5G25210			-2.13247	6.29e-05
AT5G25490		zinc finger family protein, putative, expressed	-1.76266	0.00108004
AT5G25830	GATA12	GATA zinc finger domain containing protein, expressed	-4.20972	4.75e-13
AT5G26280		ubiquitin carboxyl-terminal hydrolase, putative, expressed	-2.78415	3.29e-07
AT5G27200	ACP5	acyl carrier protein, putative, expressed	-5.212	4.11e-67
AT5G27210		expressed protein	-1.17201	0.00106705
AT5G27390		tat pathway signal sequence family protein, expressed	-1.00268	0.000736389
AT5G27420	ATL31, CNI1	zinc finger, C3HC4 type domain containing protein, expressed	-3.54142	3.78e-09
AT5G27920		F-box/LRR-repeat protein 3, putative, expressed	-2.52927	3.61e-05
AT5G28320			-1.79775	0.00145489
AT5G28340		PPR repeat domain containing protein, putative, expressed	-2.14444	0.00384137
AT5G28390		RNA recognition motif containing protein, expressed	-1.62218	0.00902283
AT5G28400			-1.86604	2.74e-05
AT5G28500		expressed protein	-1.02161	0.00250714
AT5G28770	AtbZIP63, BZO2H3	bZIP transcription factor domain containing protein, expressed	-2.41226	1.74e-17
AT5G33320	ARAPPT, CUE1, PPT	phosphate/phosphate translocator, putative, expressed	-2.46542	5.83e-16
AT5G33330			-2.94278	0.000274252
AT5G34940	AtGUS3, GUS3	heparanase-like protein precursor, putative, expressed	-1.08152	4.17e-05
AT5G35170		adenylate kinase family protein, putative, expressed	-1.40716	1.96e-08
AT5G35360	CAC2	methylcrotonoyl-CoA carboxylase subunit alpha, mitochondrial precursor, putative, expressed	-1.46817	5.94e-07
AT5G35370		D-mannose binding lectin family protein, expressed	-1.52055	0.000462967
AT5G35790	G6PD1	glucose-6-phosphate 1-dehydrogenase, chloroplast precursor, putative, expressed	-1.59132	1.69e-09
AT5G35940		jacalin-like lectin domain containing protein, expressed	-2.21646	0.000484419
AT5G36100			-4.82797	1.06e-13
AT5G36100		expressed protein	-4.82797	1.06e-13
AT5G36160		aminotransferase, classes I and II, domain containing protein, expressed	-3.15783	2.21e-22
AT5G36910	THI2.2	THION7 - Plant thionin family protein precursor, expressed	-1.58869	0.00396001
AT5G38280	PR5K	Protein kinase domain containing protein, expressed	-4.12579	2.65e-16
AT5G38410		ribulose bisphosphate carboxylase small chain, chloroplast precursor, putative, expressed	-3.29627	9.16e-25
AT5G38420		ribulose bisphosphate carboxylase small chain, chloroplast precursor, putative, expressed	-3.77894	9.25e-06
AT5G38430		ribulose bisphosphate carboxylase small chain, chloroplast precursor, putative, expressed	-1.97523	0.00837309
AT5G39050		transferase family protein, putative, expressed	-1.93271	0.00738714
AT5G39210	CRR7		-1.82721	0.00279938
AT5G39530		expressed protein	-3.34722	1.18e-19
AT5G40610		glycerol-3-phosphate dehydrogenase, putative, expressed	-3.00815	5.41e-28
AT5G41000	YSL4	transposon protein, putative, unclassified, expressed	-1.36558	7.48e-06
AT5G41080		glycerophosphoryl diester phosphodiesterase family protein, putative, expressed	-2.30018	0.00251124
AT5G41160	ATPUP12, PUP12	purine permease, putative, expressed	-3.67324	2.27e-15
AT5G41670		6-phosphogluconate dehydrogenase, decarboxylating, putative, expressed	-1.79069	2.11e-13
AT5G42030	ABIL4	ABIL2, putative, expressed	-1.33325	9.1e-05
AT5G42750	BKI1	expressed protein	-1.89083	0.00321406
AT5G42780	AtHB27, HB27	ZF-HD protein dimerisation region containing protein, expressed	-1.64992	3.32e-05
AT5G42825			-1.64503	0.000443533
AT5G42830		transferase family protein, putative, expressed	-2.14042	1.37e-05
AT5G42880		paramyosin, putative, expressed	-1.33874	7.54e-06
AT5G44060		expressed protein	-1.27409	0.00054944
AT5G44080		bZIP transcription factor domain containing protein, expressed	-1.01328	0.012259
AT5G44600		expressed protein	-1.14367	0.0202328
AT5G45010	ATDSS1(V), DSS1(V)		-1.56228	0.00167581
AT5G45040		cytochrome c, putative, expressed	-1.9131	0.00120031
AT5G45100		protein binding protein, putative, expressed	-2.01995	3.4e-05
AT5G45680	ATFKBP13, FKBP13	peptidyl-prolyl cis-trans isomerase, FKBP-type, putative, expressed	-1.65636	3.03e-09
AT5G46110	APE2, TPT	DUF250 domain containing protein, putative, expressed	-1.43197	2.09e-08
AT5G46290	KAS I, KAS1	3-oxoacyl-synthase, putative, expressed	-1.36274	3.86e-06
AT5G46540	PGP7	MDR-like ABC transporter, putative, expressed	-3.14549	5.87e-08
AT5G47435		formyl transferase, putative, expressed	-1.72086	2.77e-10
AT5G47650	ATNUDT2, ATNUDX2, NUDT2	hydrolase, NUDIX family, domain containing protein, expressed	-1.68881	2.78e-07
AT5G47670	L1L, NF-YB6	histone-like transcription factor and archaeal histone, putative, expressed	-3.76934	3.45e-26
AT5G47720		acetyl-CoA acetyltransferase, cytosolic, putative, expressed	-1.76817	3.61e-10
AT5G47770	FPS1	polyprenyl synthetase, putative, expressed	-1.06008	0.0270236
AT5G47900		heparan-alpha-glucosaminide N-acetyltransferase, putative, expressed	-2.11809	0.00868402
AT5G48230	ACAT2, EMB1276	acetyl-CoA acetyltransferase, cytosolic, putative, expressed	-2.73041	5.22e-25
AT5G48480			-1.333	7.87e-06
AT5G48485	DIR1	LTPL42 - Protease inhibitor/seed storage/LTP family protein precursor, expressed	-1.53917	4.73e-06
AT5G48490		LTPL42 - Protease inhibitor/seed storage/LTP family protein precursor, expressed	-3.24827	6.49e-19
AT5G48570	ATFKBP65, FKBP65, ROF2	peptidyl-prolyl isomerase, putative, expressed	-1.35667	3.29e-05
AT5G48590		expressed protein	-1.11618	0.00332978
AT5G48790		expressed protein	-1.15108	0.000972057
AT5G48950		thioesterase family protein, putative, expressed	-1.43174	0.0169998
AT5G49190	ATSUS2, SSA, SUS2	sucrose synthase, putative, expressed	-4.87641	1.88e-52
AT5G49460	ACLB-2	ATP-citrate synthase subunit 1, putative, expressed	-1.93536	1.27e-15
AT5G49480	ATCP1, CP1	EF hand family protein, putative, expressed	-1.11728	0.049784
AT5G49680	KIP	aberrant pollen transmission 1, putative, expressed	-1.74278	2.76e-10
AT5G49740	ATFRO7, FRO7	ferric-chelate reductase, putative, expressed	-2.45682	5.06e-05
AT5G49820	EMB1879, RUS6	DUF647 domain containing protein, putative, expressed	-2.41604	5.03e-24
AT5G50100		thiol-disulphide oxidoreductase DCC, putative, expressed	-1.76844	3.67e-06
AT5G50300	ATAZG2, AZG2	permease domain containing protein, putative, expressed	-1.12926	0.0136403
AT5G50370		adenylate kinase, putative, expressed	-2.67474	9.43e-14
AT5G50390		pentatricopeptide repeat domain containing protein, putative, expressed	-2.16215	2.89e-15
AT5G50460		protein transport protein SEC61 subunit gamma, putative, expressed	-1.03997	0.017906
AT5G50770	AtHSD6, HSD6	dehydrogenase/reductase, putative, expressed	-7.03439	2.72e-84
AT5G51110		expressed protein	-1.33201	0.000178404
AT5G51620		neighbor of COX4, putative, expressed	-1.2782	0.0281008
AT5G51910		TCP family transcription factor, putative, expressed	-1.33615	0.00801426
AT5G52100	crr1	dihydrodipicolinate reductase, putative, expressed	-1.01782	0.00230055
AT5G52330		MATH domain containing protein, expressed	-2.7396	0.00111803
AT5G52780		expressed protein	-2.00331	0.00153299
AT5G52920	PKP-BETA1, PKP1, PKP2	pyruvate kinase, putative, expressed	-3.22297	1.21e-32
AT5G52970		uncharacterized membrane protein, putative, expressed	-1.00802	0.000454452
AT5G52990		vesicle-associated membrane protein 727, putative, expressed	-1.32983	0.0018651
AT5G53470	ACBP, ACBP1	acyl-CoA-binding domain-containing protein 6, putative, expressed	-1.11519	1.21e-05
AT5G53490		thylakoid lumenal protein, putative, expressed	-1.4773	1.94e-07
AT5G53560	ATB5-A, ATCB5-E, B5		-1.38418	4.59e-06
AT5G53880			-1.40196	0.0333182
AT5G53970		aminotransferase, classes I and II, domain containing protein, expressed	-2.00253	0.000776302
AT5G54250	ATCNGC4, CNGC4, DND2, HLM1	cyclic nucleotide-gated ion channel 2, putative, expressed	-5.91485	1.17e-38
AT5G54270	LHCB3, LHCB3*1	chlorophyll A-B binding protein, putative, expressed	-1.21267	0.000349453
AT5G54300		fiber expressed protein, putative, expressed	-1.77425	0.00230127
AT5G54490	PBP1	EF hand family protein, putative, expressed	-1.35	0.0384227
AT5G54540		expressed protein	-1.32815	2.35e-07
AT5G54850		expressed protein	-1.06934	0.0238978
AT5G55370		O-acyltransferase, putative, expressed	-3.10204	0.000106898
AT5G55640		expressed protein	-1.49729	1.21e-05
AT5G55830		expressed protein	-1.1539	0.0148975
AT5G56100			-3.89781	2.6e-14
AT5G56150	UBC30	ubiquitin-conjugating enzyme, putative, expressed	-2.22396	2.9e-08
AT5G56260		regulator of ribonuclease, putative, expressed	-1.18696	0.016131
AT5G56780	ATET2, ET2	transcription repressor HOTR, putative, expressed	-1.53845	3.88e-06
AT5G57000		expressed protein	-1.26573	0.0259217
AT5G57123		expressed protein	-1.26185	0.00501463
AT5G57180	CIA2	CCT motif family protein, expressed	-1.39448	7.23e-07
AT5G57345		expressed protein	-1.59847	3.04e-06
AT5G57560	TCH4, XTH22	glycosyl hydrolases family 16, putative, expressed	-1.32374	0.00147165
AT5G57630	CIPK21, SnRK3.4	CAMK_KIN1/SNF1/Nim1_like.14 - CAMK includes calcium/calmodulin depedent protein kinases, expressed	-1.91419	0.00034587
AT5G58250		expressed protein	-1.06271	0.0032373
AT5G58330		lactate/malate dehydrogenase, putative, expressed	-1.21038	1.45e-06
AT5G58680		spotted leaf 11, putative, expressed	-2.48567	0.00153078
AT5G59170			-1.87142	0.00885747
AT5G59470		PQ loop repeat domain containing protein, expressed	-1.23786	0.0464222
AT5G59590	UGT76E2	cytokinin-N-glucosyltransferase 1, putative, expressed	-3.15514	1.03e-20
AT5G59730	ATEXO70H7, EXO70H7	exo70 exocyst complex subunit domain containing protein, expressed	-1.71901	0.000188648
AT5G59840		ras-related protein, putative, expressed	-1.20953	0.000266182
AT5G60520		RCLEA8 - Root cap and Late embryogenesis related family protein precursor, expressed	-4.96586	5.39e-07
AT5G60680		DUF584 domain containing protein, putative, expressed	-2.93769	2.24e-20
AT5G61410	EMB2728, RPE	ribulose-phosphate 3-epimerase, chloroplast precursor, putative, expressed	-1.49259	1.9e-09
AT5G61440	ACHT5	thioredoxin, putative, expressed	-3.602	2.49e-13
AT5G61590		AP2 domain containing protein, expressed	-2.13903	0.00027351
AT5G62350		invertase/pectin methylesterase inhibitor family protein, putative, expressed	-1.3039	0.00721663
AT5G62400			-3.32221	2.19e-07
AT5G62630	HIPL2	expressed protein	-2.67943	1.22e-09
AT5G63070		40S ribosomal protein S15, putative, expressed	-6.56811	2.42e-14
AT5G63190		MA3 domain containing protein, expressed	-1.49532	3.76e-08
AT5G63470	NF-YC4	core histone H2A/H2B/H3/H4, putative, expressed	-1.77083	1.2e-08
AT5G63570	GSA1	aminotransferase, putative, expressed	-1.06462	0.000468041
AT5G63760	ARI15, ATARI15	expressed protein	-4.25582	4.71e-37
AT5G64040	PSAN	photosystem I reaction center subunit N, chloroplast precursor, putative, expressed	-1.34413	2.22e-06
AT5G64370	BETA-UP, PYD3	nitrilase, putative, expressed	-2.30844	1.93e-20
AT5G65207			-2.73232	2.71e-06
AT5G65220		ribosomal protein L29, putative, expressed	-1.17443	7.11e-05
AT5G65300		expressed protein	-2.90304	0.000290762
AT5G65310	ATHB-5, ATHB5, HB5	homeobox associated leucine zipper, putative, expressed	-2.02494	1.72e-08
AT5G65380		MATE efflux family protein, putative, expressed	-1.96425	2.7e-09
AT5G65660			-2.12756	2.31e-08
AT5G66160	ATRMR1, RMR1	RING finger protein 13, putative, expressed	-1.53916	2.86e-06
AT5G66170	STR18	rhodanese-like domain containing protein, putative, expressed	-1.01385	0.00915526
AT5G66520		diacylglycerol kinase catalytic domain family protein, expressed	-1.47091	2.69e-06
AT5G66590		SCP-like extracellular protein, expressed	-1.99602	2.64e-05
ATCG00050		chloroplast 30S ribosomal protein S16, putative, expressed	-1.24158	2.93e-06
ATCG00070		photosystem II reaction center protein K precursor, putative, expressed	-1.18219	2.18e-05
ATCG00080			-1.30243	8.19e-06
ATCG00220			-1.35526	0.0297297
ATCG00300		photosystem II reaction center protein Z, putative, expressed	-1.33336	6.21e-07
ATCG00330		chloroplast 30S ribosomal protein S14, putative, expressed	-1.08294	0.000266595
ATCG00420		NADPH-dependent oxidoreductase, putative, expressed	-1.06951	0.00586624
ATCG00490		ribulose bisphosphate carboxylase large chain precursor, putative, expressed	-1.05295	5.53e-05
ATCG00500		expressed protein	-1.63169	1.43e-06
ATCG00570			-1.13626	1.39e-05
ATCG00630			-1.41785	0.0018604
ATCG00640		chloroplast 50S ribosomal protein L33, putative, expressed	-1.59328	2e-07
ATCG00660		chloroplast 50S ribosomal protein L20, putative, expressed	-1.41909	0.000173105
ATCG01020			-1.34639	0.00192216

## Sheet: WRI1-MUT.DOWN.GO
INDEX	Enriched GO Terms for Down-regulated Genes in Arabidopsis atwri1 Mutant Embryos.
	(q value < 0.01)
GENE ONTOLOGY NUMBER	GENE ONTOLOGY ANNOTATION	ONTOLOGY	#FOUND IN QUERY LIST	SIZE OF QUERY LIST	#FOUND IN GENOME	# IN GENOME	Q-VALUE	Genes
GO:0009768	photosynthesis, light harvesting in photosystem I	BP	19	1213	24	27416	2.22775e-18	AT1G08380,AT1G15820,AT1G19150,AT1G29920,AT1G29930,AT1G45474,AT1G61520,AT2G05070,AT2G05100,AT2G34420,AT2G34430,AT3G08940,AT3G27690,AT3G47470,AT3G54890,AT3G61470,AT4G10340,AT5G01530,AT5G54270
GO:0006633	fatty acid biosynthetic process	BP	27	1213	70	27416	1.19951e-15	AT1G10670,AT1G25450,AT1G30120,AT1G32440,AT1G52670,AT1G54580,AT1G54630,AT1G62640,AT1G66430,AT2G05990,AT2G22230,AT2G26640,AT2G30200,AT3G05020,AT3G15690,AT3G25110,AT4G13050,AT4G25050,AT5G10160,AT5G15530,AT5G16390,AT5G27200,AT5G35360,AT5G46290,AT5G49460,AT5G52920,ATCG00500
GO:0009416	response to light stimulus	BP	39	1213	205	27416	8.37381e-12	AT1G04400,AT1G06040,AT1G15820,AT1G16880,AT1G19150,AT1G20620,AT1G25450,AT1G29920,AT1G29930,AT1G43560,AT1G45474,AT1G60950,AT1G61520,AT1G69935,AT1G80920,AT2G05070,AT2G05100,AT2G26640,AT2G28190,AT2G34420,AT2G34430,AT2G36530,AT2G39730,AT3G08940,AT3G19820,AT3G26650,AT3G27690,AT3G47470,AT3G54890,AT3G61470,AT4G01900,AT4G03400,AT4G10340,AT4G25050,AT4G35090,AT5G01530,AT5G25830,AT5G54270,AT5G63570
GO:0015979	photosynthesis	BP	22	1213	62	27416	8.40221e-12	AT1G12000,AT1G15820,AT1G20020,AT1G43670,AT1G55670,AT1G67090,AT1G76550,AT2G30790,AT2G34430,AT2G39470,AT3G54050,AT3G55330,AT3G56650,AT3G63540,AT4G04040,AT4G09650,AT4G10340,AT5G27390,AT5G38410,AT5G54270,AT5G64040,ATCG00300
GO:0009409	response to cold	BP	44	1213	323	27416	1.71379e-08	AT1G09340,AT1G16880,AT1G17190,AT1G20620,AT1G25450,AT1G31812,AT1G32060,AT1G45474,AT1G61520,AT1G67090,AT1G71960,AT1G74710,AT2G03440,AT2G05070,AT2G05100,AT2G26640,AT2G31180,AT2G36530,AT2G37760,AT2G39730,AT2G40880,AT2G42530,AT3G05880,AT3G08920,AT3G12780,AT3G26650,AT3G27690,AT3G47470,AT3G47520,AT3G48360,AT3G54050,AT3G54890,AT3G61470,AT4G09650,AT4G10030,AT4G20260,AT4G26080,AT4G31990,AT4G35090,AT4G37610…
GO:0009645	response to low light intensity stimulus	BP	8	1213	11	27416	3.94899e-07	AT1G45474,AT1G61520,AT2G05070,AT2G05100,AT3G27690,AT3G47470,AT3G54890,AT3G61470
GO:0019253	reductive pentose-phosphate cycle	BP	8	1213	14	27416	1.72806e-05	AT1G32060,AT1G56190,AT3G04790,AT3G12780,AT3G26650,AT3G54050,AT3G60750,AT5G61410
GO:0009769	photosynthesis, light harvesting in photosystem II	BP	7	1213	10	27416	1.72806e-05	AT2G05070,AT2G05100,AT2G34420,AT2G34430,AT3G27690,AT5G54270,ATCG00080
GO:0009767	photosynthetic electron transport chain	BP	9	1213	21	27416	3.00459e-05	AT1G08380,AT1G60950,AT3G01440,AT4G03280,AT4G05180,AT4G21280,AT4G23890,AT5G49740,ATCG00570
GO:0009644	response to high light intensity	BP	13	1213	48	27416	3.20189e-05	AT1G45474,AT1G61520,AT2G05070,AT2G05100,AT2G41430,AT3G02790,AT3G27690,AT3G47470,AT3G54890,AT3G61470,AT4G26555,AT5G02120,AT5G54270
GO:0018119	peptidyl-cysteine S-nitrosylation	BP	8	1213	16	27416	4.85248e-05	AT1G09340,AT1G32060,AT3G12780,AT3G26650,AT3G52960,AT4G05180,AT4G21280,ATCG00490
GO:0071456	cellular response to hypoxia	BP	30	1213	241	27416	0.000114722	AT1G03220,AT1G14200,AT1G18300,AT1G25550,AT1G32928,AT1G68670,AT1G72430,AT1G73500,AT2G15890,AT2G18670,AT2G41430,AT3G10020,AT3G13310,AT3G23170,AT3G25250,AT3G30775,AT4G01250,AT4G24230,AT4G27450,AT4G27460,AT4G32480,AT4G38470,AT5G19120,AT5G20250,AT5G24530,AT5G27420,AT5G41080,AT5G54490,AT5G57560,AT5G65207
GO:0006096	glycolytic process	BP	13	1213	54	27416	0.000115051	AT1G22170,AT1G32440,AT1G47840,AT1G56190,AT1G74030,AT2G01140,AT2G36530,AT3G08590,AT3G12780,AT3G22960,AT3G52930,AT4G24620,AT5G52920
GO:0009773	photosynthetic electron transport in photosystem I	BP	8	1213	18	27416	0.000119737	AT1G15980,AT1G55370,AT1G55670,AT2G01590,AT2G46820,AT3G54050,AT4G09650,AT5G64040
GO:0015995	chlorophyll biosynthetic process	BP	11	1213	44	27416	0.000380986	AT1G03630,AT1G10670,AT2G20180,AT2G40400,AT2G40490,AT3G14930,AT4G25080,AT4G27440,AT5G08280,AT5G58250,AT5G63570
GO:0010196	nonphotochemical quenching	BP	7	1213	15	27416	0.000380986	AT1G15820,AT1G56500,AT1G74730,AT2G41430,AT4G03280,AT4G10340,AT5G08050
GO:0009853	photorespiration	BP	10	1213	37	27416	0.000755159	AT1G68010,AT1G70580,AT1G80380,AT2G13360,AT2G31490,AT2G47690,AT3G18410,AT4G16450,AT4G36400,AT5G47435
GO:0043617	cellular response to sucrose starvation	BP	4	1213	4	27416	0.000841181	AT1G21400,AT3G06850,AT3G13450,AT3G47340
GO:0006086	acetyl-CoA biosynthetic process from pyruvate	BP	5	1213	8	27416	0.00175949	AT1G01090,AT1G30120,AT2G34590,AT3G16950,AT3G25860
GO:0009646	response to absence of light	BP	9	1213	39	27416	0.00797761	AT1G04400,AT1G21400,AT1G31812,AT3G06850,AT3G13450,AT3G47340,AT4G24230,AT4G24800,AT5G63190
GO:0006094	gluconeogenesis	BP	7	1213	23	27416	0.00809662	AT1G43670,AT1G56190,AT2G01140,AT3G12780,AT3G52930,AT3G54050,AT4G24620
GO:0006085	acetyl-CoA biosynthetic process	BP	4	1213	6	27416	0.0091907	AT1G09430,AT1G10670,AT1G60810,AT5G49460
GO:0009765	photosynthesis, light harvesting	BP	4	1213	6	27416	0.0091907	AT2G05100,AT2G21970,AT3G27690,AT3G54890
GO:0009269	response to desiccation	BP	7	1213	24	27416	0.00923575	AT1G54100,AT2G05070,AT2G05100,AT2G46140,AT3G27690,AT3G44380,AT4G39090
GO:0010207	photosystem II assembly	BP	7	1213	24	27416	0.00923575	AT1G03600,AT1G34000,AT1G54500,AT3G50820,AT4G10340,AT4G19100,AT5G02120
GO:0016168	chlorophyll binding	MF	17	1213	28	27416	3.21687e-13	AT1G15820,AT1G29920,AT1G29930,AT1G61520,AT2G05070,AT2G05100,AT2G21970,AT2G34420,AT2G34430,AT3G08940,AT3G27690,AT3G47470,AT3G54890,AT3G61470,AT4G10340,AT5G01530,ATCG00080
GO:0003729	mRNA binding	MF	84	1213	1009	27416	2.84488e-05	AT1G03130,AT1G03457,AT1G06680,AT1G07320,AT1G08380,AT1G09340,AT1G10590,AT1G13930,AT1G15820,AT1G20620,AT1G29920,AT1G29930,AT1G31330,AT1G54410,AT1G54780,AT1G60000,AT1G61520,AT1G64510,AT1G67090,AT1G68010,AT1G70580,AT1G73530,AT1G78260,AT1G79040,AT1G79850,AT2G05070,AT2G13360,AT2G22600,AT2G25210,AT2G34420,AT2G34620,AT2G37170,AT2G39730,AT2G47400,AT3G08940,AT3G12780,AT3G14310,AT3G14415,AT3G16400,AT3G23700…
GO:0000036	acyl carrier activity	MF	7	1213	12	27416	0.000196782	AT1G54580,AT1G54630,AT3G05020,AT3G25110,AT4G13050,AT4G25050,AT5G27200
GO:0003989	acetyl-CoA carboxylase activity	MF	5	1213	7	27416	0.0022765	AT2G38040,AT5G15530,AT5G16390,AT5G35360,ATCG00500
GO:0009535	chloroplast thylakoid membrane	CC	106	1213	360	27416	1.97002e-54	AT1G03130,AT1G03600,AT1G03630,AT1G06680,AT1G07320,AT1G12250,AT1G14345,AT1G15820,AT1G15980,AT1G16880,AT1G20020,AT1G29920,AT1G29930,AT1G30380,AT1G31330,AT1G32060,AT1G34000,AT1G42960,AT1G45474,AT1G51400,AT1G52220,AT1G52230,AT1G54500,AT1G54780,AT1G55670,AT1G60000,AT1G61520,AT1G64510,AT1G67090,AT1G72640,AT1G74730,AT1G74880,AT1G75690,AT1G79040,AT2G01590,AT2G05070,AT2G05100,AT2G06520,AT2G21970,AT2G23670…
GO:0009507	chloroplast	CC	436	1213	4985	27416	7.87592e-51	AT1G01090,AT1G03130,AT1G03600,AT1G03630,AT1G05810,AT1G06680,AT1G07040,AT1G07320,AT1G08380,AT1G09340,AT1G12230,AT1G12250,AT1G12520,AT1G13080,AT1G13280,AT1G13590,AT1G13930,AT1G14345,AT1G15820,AT1G15980,AT1G16460,AT1G16880,AT1G17100,AT1G18060,AT1G18300,AT1G18310,AT1G18773,AT1G19150,AT1G20020,AT1G20340,AT1G20560,AT1G20620,AT1G21400,AT1G21440,AT1G21500,AT1G22170,AT1G22630,AT1G24350,AT1G24360,AT1G25450…
GO:0009579	thylakoid	CC	76	1213	218	27416	8.06312e-45	AT1G03130,AT1G03600,AT1G06680,AT1G07320,AT1G08380,AT1G12250,AT1G15820,AT1G20020,AT1G20340,AT1G29920,AT1G29930,AT1G30380,AT1G31330,AT1G32060,AT1G52220,AT1G52230,AT1G54780,AT1G55670,AT1G56190,AT1G61520,AT1G64510,AT1G67090,AT1G79040,AT2G05070,AT2G05100,AT2G05990,AT2G23670,AT2G28190,AT2G30790,AT2G34420,AT2G34430,AT2G39470,AT2G39730,AT2G43560,AT2G44920,AT2G46820,AT3G01480,AT3G04790,AT3G08940,AT3G12780…
GO:0009534	chloroplast thylakoid	CC	76	1213	231	27416	7.44503e-43	AT1G03130,AT1G03600,AT1G03630,AT1G06680,AT1G12250,AT1G14345,AT1G15820,AT1G15980,AT1G20020,AT1G20340,AT1G21500,AT1G29930,AT1G30380,AT1G31330,AT1G34000,AT1G34430,AT1G52230,AT1G54780,AT1G55670,AT1G56500,AT1G61520,AT1G74730,AT1G75690,AT1G79040,AT1G79850,AT2G01140,AT2G05070,AT2G22230,AT2G23670,AT2G30790,AT2G34420,AT2G34430,AT2G42220,AT2G43560,AT2G44920,AT2G46820,AT3G01440,AT3G01480,AT3G02730,AT3G08920…
GO:0009570	chloroplast stroma	CC	113	1213	635	27416	2.48885e-35	AT1G01090,AT1G06680,AT1G07320,AT1G09340,AT1G09390,AT1G12230,AT1G12520,AT1G13930,AT1G16880,AT1G20020,AT1G20340,AT1G20620,AT1G21440,AT1G24360,AT1G30120,AT1G32060,AT1G32440,AT1G43560,AT1G53520,AT1G54630,AT1G56190,AT1G56500,AT1G60950,AT1G62640,AT1G64190,AT1G66430,AT1G67090,AT1G70580,AT1G74030,AT1G75690,AT1G79850,AT1G80380,AT1G80920,AT2G01140,AT2G05990,AT2G13360,AT2G28190,AT2G30200,AT2G30790,AT2G31670…
GO:0009941	chloroplast envelope	CC	102	1213	566	27416	2.77501e-32	AT1G01090,AT1G03130,AT1G03630,AT1G06680,AT1G09340,AT1G12230,AT1G13930,AT1G15820,AT1G16880,AT1G20620,AT1G24360,AT1G29920,AT1G29930,AT1G30120,AT1G31330,AT1G32060,AT1G32080,AT1G34430,AT1G42960,AT1G55670,AT1G67090,AT1G76405,AT1G77590,AT1G79850,AT1G80380,AT2G05070,AT2G05100,AT2G05990,AT2G34420,AT2G34430,AT2G34590,AT2G35800,AT2G36835,AT2G38040,AT2G39730,AT2G40490,AT2G42530,AT2G44650,AT2G46820,AT2G47400…
GO:0005829	cytosol	CC	217	1213	2555	27416	1.34438e-19	AT1G02340,AT1G05620,AT1G07750,AT1G08830,AT1G09340,AT1G09430,AT1G10670,AT1G11530,AT1G12000,AT1G13930,AT1G16460,AT1G18300,AT1G20620,AT1G21770,AT1G23390,AT1G23870,AT1G29260,AT1G30820,AT1G31812,AT1G32780,AT1G35580,AT1G43670,AT1G47840,AT1G49650,AT1G54410,AT1G56190,AT1G59700,AT1G62480,AT1G64190,AT1G64660,AT1G66130,AT1G66430,AT1G68010,AT1G68020,AT1G70290,AT1G70580,AT1G76550,AT1G76790,AT1G80460,AT2G01140…
GO:0009543	chloroplast thylakoid lumen	CC	21	1213	45	27416	4.34955e-15	AT1G03600,AT1G06680,AT1G12250,AT1G20340,AT1G54780,AT2G30790,AT2G39470,AT2G43560,AT2G44920,AT3G01440,AT3G01480,AT3G50820,AT3G55330,AT3G56650,AT4G05180,AT4G15510,AT4G21280,AT5G45680,AT5G52970,AT5G53490,AT5G64040
GO:0010287	plastoglobule	CC	23	1213	68	27416	6.3561e-13	AT1G09340,AT1G29920,AT1G29930,AT1G31330,AT1G61520,AT2G01140,AT2G05070,AT2G05100,AT2G34420,AT2G34430,AT2G46910,AT3G08940,AT3G10130,AT3G27690,AT3G50820,AT3G54890,AT4G02770,AT4G09650,AT4G10340,AT4G12800,AT4G28750,AT5G01530,AT5G54270
GO:0031977	thylakoid lumen	CC	19	1213	54	27416	5.63009e-11	AT1G06680,AT1G20340,AT1G54780,AT1G67090,AT2G30790,AT2G43560,AT2G44920,AT3G01480,AT3G50820,AT3G55330,AT3G56650,AT4G05180,AT4G15510,AT4G21280,AT4G26555,AT4G37200,AT5G45680,AT5G52970,AT5G53490
GO:0009654	photosystem II oxygen evolving complex	CC	13	1213	25	27416	5.54364e-10	AT1G06680,AT1G79040,AT2G30790,AT2G39470,AT3G01440,AT3G50820,AT3G55330,AT3G56650,AT3G63540,AT4G05180,AT4G15510,AT4G21280,AT5G27390
GO:0048046	apoplast	CC	43	1213	304	27416	1.2062e-09	AT1G06680,AT1G09340,AT1G09750,AT1G20020,AT1G20620,AT1G29920,AT1G32060,AT1G67090,AT1G68010,AT1G68795,AT1G78820,AT2G13360,AT2G28190,AT2G36530,AT2G39730,AT3G08590,AT3G10740,AT3G12780,AT3G14310,AT3G14415,AT3G15356,AT3G16370,AT3G16570,AT3G20270,AT3G23805,AT3G26650,AT3G47520,AT3G52930,AT3G54050,AT4G05180,AT4G31990,AT5G03350,AT5G08280,AT5G09660,AT5G11720,AT5G13980,AT5G38410,AT5G38420,AT5G38430,AT5G58330…
GO:0009536	plastid	CC	86	1213	932	27416	6.48138e-09	AT1G01090,AT1G24360,AT1G42960,AT1G47580,AT1G52720,AT1G55020,AT1G56190,AT1G64190,AT1G74710,AT1G77590,AT2G01140,AT2G27510,AT2G35800,AT2G38040,AT3G17810,AT3G24506,AT3G47520,AT3G52960,AT3G60750,AT3G63170,AT4G00370,AT4G01900,AT4G10750,AT4G24620,AT4G31990,AT4G34620,AT4G36040,AT5G12240,AT5G14260,AT5G14920,AT5G16150,AT5G16390,AT5G16400,AT5G17770,AT5G20060,AT5G22580,AT5G23060,AT5G23920,AT5G24165,AT5G24400…
GO:0010319	stromule	CC	13	1213	38	27416	2.64902e-07	AT1G09340,AT1G16880,AT1G32060,AT2G39730,AT3G12780,AT3G26650,AT3G47520,AT3G54050,AT3G63160,AT4G09650,AT4G31990,AT4G35090,AT5G61410
GO:0009538	photosystem I reaction center	CC	7	1213	11	27416	5.05833e-06	AT1G03130,AT1G31330,AT1G52230,AT4G02770,AT4G12800,AT4G28750,ATCG00630
GO:0005777	peroxisome	CC	36	1213	311	27416	7.9288e-06	AT1G06310,AT1G09340,AT1G20480,AT1G20560,AT1G20620,AT1G21770,AT1G30520,AT1G48320,AT1G49670,AT1G68010,AT1G70580,AT1G74910,AT2G13360,AT2G26500,AT2G26740,AT2G26980,AT2G29330,AT2G30200,AT2G30790,AT2G30970,AT2G31570,AT2G31670,AT2G35690,AT2G38700,AT3G01910,AT3G14415,AT3G16910,AT3G51840,AT4G35090,AT5G09660,AT5G16370,AT5G24400,AT5G48230,AT5G48950,AT5G51620,AT5G65300
GO:0019898	extrinsic component of membrane	CC	12	1213	44	27416	1.46348e-05	AT1G06680,AT2G30790,AT2G39470,AT2G42530,AT3G01440,AT3G55330,AT3G56650,AT3G63540,AT4G05180,AT4G15510,AT4G21280,AT5G27390
GO:0099503	secretory vesicle	CC	23	1213	168	27416	7.00681e-05	AT1G03220,AT1G09750,AT1G14210,AT1G17100,AT1G64190,AT2G22990,AT2G35780,AT3G07460,AT3G10740,AT3G22060,AT3G25220,AT3G26720,AT4G14100,AT4G15210,AT4G16500,AT4G29260,AT4G30530,AT4G35220,AT5G13980,AT5G41670,AT5G48485,AT5G48490,AT5G57560
GO:0009517	PSII associated light-harvesting complex II	CC	5	1213	7	27416	0.000135049	AT2G05070,AT2G05100,AT3G27690,AT4G10340,AT5G54270
GO:0009522	photosystem I	CC	5	1213	7	27416	0.000135049	AT1G08380,AT2G05070,AT2G05100,AT3G27690,AT5G64040
GO:0009317	acetyl-CoA carboxylase complex	CC	4	1213	4	27416	0.000149651	AT2G38040,AT5G15530,AT5G16390,ATCG00500
GO:0010598	NAD(P)H dehydrogenase complex (plastoquinone)	CC	6	1213	13	27416	0.000364199	AT1G15980,AT1G74880,AT2G01590,AT4G23890,AT4G37925,AT5G39210
GO:0000325	plant-type vacuole	CC	56	1213	701	27416	0.000584256	AT1G04400,AT1G09340,AT1G11260,AT1G17100,AT1G20620,AT1G28580,AT1G29040,AT1G47530,AT1G54000,AT1G55120,AT1G60960,AT2G01540,AT2G05070,AT2G25680,AT2G34585,AT2G35780,AT2G38210,AT2G39300,AT2G41190,AT2G41560,AT3G05500,AT3G07460,AT3G10740,AT3G14220,AT3G14415,AT3G14990,AT3G16240,AT3G19820,AT3G22060,AT3G22200,AT3G23760,AT3G26720,AT3G47520,AT3G52930,AT3G53420,AT3G61260,AT3G62700,AT4G02370,AT4G14100,AT4G16500…
GO:0005783	endoplasmic reticulum	CC	65	1213	881	27416	0.00126201	AT1G05160,AT1G05220,AT1G06360,AT1G06515,AT1G08770,AT1G23080,AT1G24470,AT1G25450,AT1G58440,AT1G63050,AT1G64090,AT1G69460,AT1G72280,AT1G75000,AT1G77590,AT2G16595,AT2G16760,AT2G27000,AT2G33830,AT2G34420,AT2G34430,AT2G34560,AT2G34585,AT2G34590,AT2G35690,AT2G35780,AT2G35800,AT2G36145,AT2G36530,AT2G37170,AT2G37540,AT2G37710,AT2G37760,AT2G38040,AT2G38210,AT2G38230,AT2G45510,AT2G46210,AT3G02875,AT3G25220…
GO:0030093	chloroplast photosystem I	CC	3	1213	3	27416	0.00284793	AT1G55670,AT2G46820,AT5G64040
GO:0009523	photosystem II	CC	5	1213	13	27416	0.00509203	AT1G03600,AT2G05070,AT2G05100,AT3G27690,AT5G02120
GO:0042651	thylakoid membrane	CC	7	1213	30	27416	0.00827416	AT1G56500,AT2G34420,AT2G34430,AT2G41430,AT3G55330,AT4G10340,AT5G54270
GO:0009515	granal stacked thylakoid	CC	3	1213	4	27416	0.00983448	AT1G74730,AT2G46820,AT5G08050

## Sheet: HOMER
			Summary for the Motif Enrichment Analysis of DNA Motifs in Regions Around the Transcription Start Site (TSS) of WRI1 Directly Regulated Genes in Arabidopsis
* Percentage of regions that contain an exact match of the DNA motif.
† Average percentage of background sequences that contain an exact match of the DNA motif. Background sequences are randomly selected genomic regions of equivalent number, size and distance to the TSS (n = 1000).
§ Standard deviation of the percentage of background regions that contain an exact match of the DNA motif (n = 1000).
ǂ Bonferroni-adjusted P values acording to a hypergeometric test when comparing the enrichment of motifs found in isolated regions compared to the normal distribution of motifs found in the background.
Dataset	Motif	Representative sequence	Percentage in Binding Sites *	Percentage in the Background †	Standard Deviation §	Adjusted p value ǂ
UPstream region	AW-BOX	CNTNGNNNNNNNCG	33.17	18.481	1.92968	2.46413e-13
	CNCCNCC	CNCCNCC	27.68	22.477	1.99819	0.0828765
	Gbox	CACGTG	16.46	10.4887	1.49375	0.000579856
	ACGTG	ACGTG	40.4	37.4567	2.41999	1
	CCAAT	CCAAT	72.82	69.3466	2.25592	1
	RY	CATGCA	15.21	16.1394	1.76787	1
Dataset	Motif	Representative sequence	Percentage in Binding Sites *	Percentage in the Background †	Standard Deviation §	Adjusted p value ǂ
DOWNstream region	AW-BOX	CNTNGNNNNNNNCG	70.32	41.5234	2.45168	6.54551e-31
	CNCCNCC	CNCCNCC	59.6	48.9192	2.40756	8.22573e-05
	Gbox	CACGTG	9.23	5.28266	1.11075	0.00346062
	ACGTG	ACGTG	34.41	28.1231	2.25643	0.0477095
	CCAAT	CCAAT	65.09	64.9371	2.25926	1
	RY	CATGCA	11.47	12.3252	1.63567	1
