# Supplementary material for: Genome-wide profiling of soybean WRINKLED1 transcription factor binding sites provides insight into seed storage lipid biosynthesis
Source: Proc Natl Acad Sci U S A. 2024 Oct 30;121(45):e2415224121. doi: 10.1073/pnas.2415224121 (PMC11551420; doi:10.1073/pnas.2415224121)
Supplement: Supplementary file 5 — Dataset S04 (XLSX) [file pnas.2415224121.sd04.xlsx]

## Sheet: Index
DATASET S4 - Soybean Fatty Acid and Triacylglycerol Biosynthesis (FAT) Genes
Click on the button below to view the list of pathways and FAT genes
Plant Metabolic Network (PMN) Pathways
Pathways from the soybean PMN database (Soycyc) used to generate the list of FAT genes
PMN Pathways
FAT Genes
Fatty Acid and Triacylglycerol Biosynthesis (FAT) Genes Regulation by WRI1 and LEC1 in Soybean Embryos.
FAT Genes

## Sheet: PMN pathways
INDEX		Plant Metabolic Network Pathways
Genes associated with the following pathways were used to generate the list of FAT genes. Source: Soycyc from the Plant Metabolic Network (PMN)
Pathway Name
Rubisco shunt
gluconeogenesis I
Calvin-Benson-Bassham cycle
glycolysis I (from glucose 6-phosphate)
glycolysis II
glycolysis IV
glyoxylate cycle
pentose phosphate pathway
pyruvate decarboxylation to acetyl CoA
sucrose biosynthesis I
sucrose degradation II (sucrose synthase)
TCA cycle II (plants and fungi)
fatty acid biosynthesis initiation I
octanoyl-[acyl-carrier protein] biosynthesis (mitochondria, yeast)
palmitate biosynthesis II (bacteria and plants)
stearate biosynthesis II (bacteria and plants)
cis-vaccenate biosynthesis
very long chain fatty acid biosynthesis I
very long chain fatty acid biosynthesis II
oleate biosynthesis I (plants)
linoleate biosynthesis I
alpha-linolenate biosynthesis I (plants and red algae)
CDP-diacylglycerol biosynthesis I
CDP-diacylglycerol biosynthesis II
diacylglycerol biosynthesis (PUFA enrichment in oilseed)
diacylglycerol and triacylglycerol biosynthesis

## Sheet: FAT genes
INDEX		Fatty Acid and Triacylglycerol Biosynthesis (FAT) Genes Regulation by WRI1 and LEC1 in Soybean Embryos.
* Database source for genes associated with fatty acid and triacylglycerol biosynthesis. Soycyc from Plant Metabolic Network (PMN) or gene annoted with the fatty-acid biosynthesis ontology (GO:0006633).
† PMN described reaction or GO term associated with the annotated gene.
ǂ Gene symbol described for the TAIR10 homologue in the aralip database. (Li-Beisson et al. 2013)
§ Pathway described for the TAIR10 homologue in the aralip database. (Li-Beisson et al. 2013)
¶ Gene found in the list of bound genes by WRI1 in soybean embryos the early maturation (EM) (Green: bound; red: not-bound).
¶¶ Gene found in the list of bound genes by LEC1 in soybean embryos the early maturation (EM) (Green: bound; red: not-bound). (Data Source: Jo et al. 2020)
¶¶¶ Gene found in the list of co-expressed genes with WRI1 in soybean embryos the early maturation (EM) (Green: co-expressed; red: not cot expressed).
Genome annotation is Wm82.a2.v1 (Glyma2.0) and gene annotations are from SoyBase.
References
Li-Beisson, Yonghua, et al. "Acyl-lipid metabolism." The Arabidopsis book/American Society of Plant Biologists 11 (2013).
Pelletier, Julie M., et al. "LEC1 sequentially regulates the transcription of genes involved in diverse developmental processes during seed development." Proceedings of the National Academy of Sciences 114.32 (2017): E6710-E6719.
Glyma.ID	TAIR10 homolog	TAIR10 synonym	TAIR10 Annotation	Source*	Description†	Aralip Description		WRI1-EM Bound ¶	LEC1-EM Bound ¶¶	WRI1 Co-Expressed Gene ¶¶¶
						Symbolǂ	Pathway§
Glyma.07G049600	AT1G01090	PDH-E1 ALPHA	pyruvate dehydrogenase E1 alpha	PMN Database	pyruvate decarboxylation to acetyl CoA	PDH (E1 alpha)	Fatty Acid Synthesis	1	1	1
Glyma.05G056400	AT1G12230		Aldolase superfamily protein	PMN Database	Rubisco shunt, pentose phosphate pathway			1	1	1
Glyma.05G141000	AT1G30120	PDH-E1 BETA	pyruvate dehydrogenase E1 beta	PMN Database	pyruvate decarboxylation to acetyl CoA	PDH (E1 beta )	Fatty Acid Synthesis	1	1	1
Glyma.01G010200	AT1G32060	PRK	phosphoribulokinase	PMN Database	Rubisco shunt, Calvin-Benson-Bassham cycle			1	1	1
Glyma.09G210900	AT1G32060	PRK	phosphoribulokinase	PMN Database	Rubisco shunt, Calvin-Benson-Bassham cycle			1	1	1
Glyma.20G166400	AT1G43670	FBP	Inositol monophosphatase family protein	PMN Database	gluconeogenesis I, Calvin-Benson-Bassham cycle, glycolysis I (from glucose 6-phosphate), glycolysis II, sucrose biosynthesis I			1	1	1
Glyma.08G044100	AT1G70730	PGM2	Phosphoglucomutase/phosphomannomutase family protein	PMN Database	sucrose biosynthesis I, sucrose degradation II (sucrose synthase)			1	1	1
Glyma.03G092700	AT1G79530	GAPCP-1	glyceraldehyde-3-phosphate dehydrogenase of plastid 1	PMN Database	gluconeogenesis I, glycolysis I (from glucose 6-phosphate), glycolysis II, glycolysis IV, sucrose biosynthesis I			1	1	1
Glyma.13G354900	AT1G79750	NADP-ME4	NADP-malic enzyme 4	PMN Database	gluconeogenesis I			1	1	1
Glyma.08G280700	AT2G22480	PFK5	phosphofructokinase 5	PMN Database	glycolysis I (from glucose 6-phosphate), glycolysis II, glycolysis IV			1	1	1
Glyma.17G231400	AT2G34590		Transketolase family protein	PMN Database	pyruvate decarboxylation to acetyl CoA	PDH (E1 beta )	Fatty Acid Synthesis	1	1	1
Glyma.02G222400	AT2G36460	FBA6	Aldolase superfamily protein	PMN Database	gluconeogenesis I, Calvin-Benson-Bassham cycle, glycolysis I (from glucose 6-phosphate), glycolysis II, glycolysis IV, sucrose biosynthesis I			1	1	1
Glyma.18G009700	AT3G04120	GAPC1	glyceraldehyde-3-phosphate dehydrogenase C subunit 1	PMN Database	gluconeogenesis I, glycolysis I (from glucose 6-phosphate), glycolysis II, glycolysis IV, sucrose biosynthesis I			1	1	1
Glyma.10G178900	AT3G22960	PKP-ALPHA	Pyruvate kinase family protein	PMN Database	Rubisco shunt, glycolysis I (from glucose 6-phosphate), glycolysis II, glycolysis IV			1	1	1
Glyma.10G255100	AT3G22960	PKP-ALPHA	Pyruvate kinase family protein	PMN Database	Rubisco shunt, glycolysis I (from glucose 6-phosphate), glycolysis II, glycolysis IV			1	1	1
Glyma.20G136200	AT3G22960	PKP-ALPHA	Pyruvate kinase family protein	PMN Database	Rubisco shunt, glycolysis I (from glucose 6-phosphate), glycolysis II, glycolysis IV			1	1	1
Glyma.20G114500	AT3G25860	LTA2	2-oxoacid dehydrogenases acyltransferase family protein	PMN Database	pyruvate decarboxylation to acetyl CoA	LTA2 (E2)	Fatty Acid Synthesis	1	1	1
Glyma.17G045800	AT3G43190	SUS4	sucrose synthase 4	PMN Database	sucrose degradation II (sucrose synthase)			1	1	1
Glyma.05G026300	AT3G47520	MDH	malate dehydrogenase	PMN Database	gluconeogenesis I, glyoxylate cycle, TCA cycle II (plants and fungi)			1	1	1
Glyma.13G344500	AT3G59480		pfkB-like carbohydrate kinase family protein	PMN Database	sucrose degradation II (sucrose synthase)			1	1	1
Glyma.19G212800	AT4G02280	SUS3	sucrose synthase 3	PMN Database	sucrose degradation II (sucrose synthase)			1	1	1
Glyma.15G143100	AT4G16155		dihydrolipoamide dehydrogenase	PMN Database	pyruvate decarboxylation to acetyl CoA	LPD2 (E3)	Fatty Acid Synthesis	1	1	1
Glyma.12G016500	AT4G27600	NARA5	pfkB-like carbohydrate kinase family protein	PMN Database	glycolysis I (from glucose 6-phosphate), glycolysis II, glycolysis IV			1	1	1
Glyma.01G019200	AT4G37870	PCK1	phosphoenolpyruvate carboxykinase 1	PMN Database	gluconeogenesis I			1	1	1
Glyma.09G203500	AT4G37870	PCK1	phosphoenolpyruvate carboxykinase 1	PMN Database	gluconeogenesis I			1	1	1
Glyma.17G128100	AT5G03860	MLS	malate synthase	PMN Database	glyoxylate cycle			1	1	1
Glyma.08G020500	AT5G41670		6-phosphogluconate dehydrogenase family protein	PMN Database	pentose phosphate pathway			1	1	1
Glyma.07G269500	AT5G47810	PFK2	phosphofructokinase 2	PMN Database	glycolysis I (from glucose 6-phosphate), glycolysis II, glycolysis IV			1	1	1
Glyma.09G126300	AT5G52920	PKP-BETA1	plastidic pyruvate kinase beta subunit 1	PMN Database	Rubisco shunt, glycolysis I (from glucose 6-phosphate), glycolysis II, glycolysis IV			1	1	1
Glyma.16G173100	AT5G52920	PKP-BETA1	plastidic pyruvate kinase beta subunit 1	PMN Database	Rubisco shunt, glycolysis I (from glucose 6-phosphate), glycolysis II, glycolysis IV			1	1	1
Glyma.20G164500	AT5G52920	PKP-BETA1	plastidic pyruvate kinase beta subunit 1	PMN Database	Rubisco shunt, glycolysis I (from glucose 6-phosphate), glycolysis II, glycolysis IV			1	1	1
Glyma.02G030900	AT1G07420	SMO2-1	sterol 4-alpha-methyl-oxidase 2-1	Gene Ontology (GO)	GO:0006633			1	1	1
Glyma.03G242600	AT1G54630	ACP3	acyl carrier protein 3	Gene Ontology (GO)	GO:0006633	ACP3	Fatty Acid Synthesis	1	1	1
Glyma.19G240100	AT1G54630	ACP3	acyl carrier protein 3	Gene Ontology (GO)	GO:0006633	ACP3	Fatty Acid Synthesis	1	1	1
Glyma.05G126000	AT2G34770	FAH1	fatty acid hydroxylase 1	Gene Ontology (GO)	GO:0006633	FAH1	Sphingolipid Biosynthesis 1	1	1	1
Glyma.15G132500	AT2G34770	FAH1	fatty acid hydroxylase 1	Gene Ontology (GO)	GO:0006633	FAH1	Sphingolipid Biosynthesis 1	1	1	1
Glyma.17G135800	AT4G12110	SMO1-1	sterol-4alpha-methyl oxidase 1-1	Gene Ontology (GO)	GO:0006633			1	1	1
Glyma.13G214600	AT4G25050	ACP4	acyl carrier protein 4	Gene Ontology (GO)	GO:0006633	ACP4	Fatty Acid Synthesis	1	1	1
Glyma.20G230100	AT4G25050	ACP4	acyl carrier protein 4	Gene Ontology (GO)	GO:0006633	ACP4	Fatty Acid Synthesis	1	1	1
Glyma.11G248000	AT1G24360		NAD(P)-binding Rossmann-fold superfamily protein	PMN Database	octanoyl-[acyl-carrier protein] biosynthesis (mitochondria, yeast), palmitate biosynthesis II (bacteria and plants), stearate biosynthesis II (bacteria and plants), cis-vaccenate biosynthesis		Fatty Acid Synthesis	1	1	1
Glyma.18G009200	AT1G24360		NAD(P)-binding Rossmann-fold superfamily protein	PMN Database	octanoyl-[acyl-carrier protein] biosynthesis (mitochondria, yeast), palmitate biosynthesis II (bacteria and plants), stearate biosynthesis II (bacteria and plants), cis-vaccenate biosynthesis		Fatty Acid Synthesis	1	1	1
Glyma.14G121400	AT1G43800	FTM1	Plant stearoyl-acyl-carrier-protein desaturase family protein	PMN Database	oleate biosynthesis I (plants)	DES6	Fatty Acid Synthesis Fatty Acid Elongation, Desaturation & Export From Plastid Prokaryotic Galactolipid, Sulfolipid, & Phospholipid Synthesis 1	1	1	1
Glyma.18G011500	AT1G67730	KCR1	beta-ketoacyl reductase 1	PMN Database	very long chain fatty acid biosynthesis I, very long chain fatty acid biosynthesis II	KCR1	Fatty Acid Elongation & Wax Biosynthesis Suberin Synthesis & Transport 1	1	1	1
Glyma.17G047000	AT1G74960	FAB1	fatty acid biosynthesis 1	PMN Database	cis-vaccenate biosynthesis	KASII	Fatty Acid Synthesis Fatty Acid Elongation, Desaturation & Export From Plastid	1	1	1
Glyma.06G112900	AT1G77590	LACS9	long chain acyl-CoA synthetase 9	PMN Database	palmitate biosynthesis II (bacteria and plants), stearate biosynthesis II (bacteria and plants), oleate biosynthesis I (plants)	LACS9	Fatty Acid Synthesis Fatty Acid Elongation, Desaturation & Export From Plastid Prokaryotic Galactolipid, Sulfolipid, & Phospholipid Synthesis 1	1	1	1
Glyma.11G101400	AT2G05990	MOD1	NAD(P)-binding Rossmann-fold superfamily protein	PMN Database	palmitate biosynthesis II (bacteria and plants), stearate biosynthesis II (bacteria and plants)	ENR1 (MOD1)	Fatty Acid Synthesis	1	1	1
Glyma.08G179900	AT2G22230		Thioesterase superfamily protein	PMN Database	octanoyl-[acyl-carrier protein] biosynthesis (mitochondria, yeast), palmitate biosynthesis II (bacteria and plants), stearate biosynthesis II (bacteria and plants), cis-vaccenate biosynthesis	HAD	Fatty Acid Synthesis	1	1	1
Glyma.04G149300	AT2G26640	KCS11	3-ketoacyl-CoA synthase 11	PMN Database	very long chain fatty acid biosynthesis I	KCS11	Fatty Acid Elongation & Wax Biosynthesis	1	1	1
Glyma.06G214800	AT2G26640	KCS11	3-ketoacyl-CoA synthase 11	PMN Database	very long chain fatty acid biosynthesis I	KCS11	Fatty Acid Elongation & Wax Biosynthesis	1	1	1
Glyma.11G164500	AT2G30200	EMB3147	EMBRYO DEFECTIVE 3147	PMN Database	fatty acid biosynthesis initiation I, octanoyl-[acyl-carrier protein] biosynthesis (mitochondria, yeast)	MCMT	Fatty Acid Synthesis	1	1	1
Glyma.18G195700	AT2G38040	CAC3	acetyl Co-enzyme a carboxylase carboxyltransferase alpha subunit	PMN Database	octanoyl-[acyl-carrier protein] biosynthesis (mitochondria, yeast)	&alpha;-CT	Fatty Acid Synthesis	1	1	1
Glyma.02G138100	AT2G43710	SSI2	Plant stearoyl-acyl-carrier-protein desaturase family protein	PMN Database	oleate biosynthesis I (plants)	FAB2	Fatty Acid Synthesis Fatty Acid Elongation, Desaturation & Export From Plastid Prokaryotic Galactolipid, Sulfolipid, & Phospholipid Synthesis 1	1	1	1
Glyma.20G111000	AT3G12120	FAD2	fatty acid desaturase 2	PMN Database	linoleate biosynthesis I	FAD2	Triacylglycerol Biosynthesis Eukaryotic Phospholipid Synthesis & Editing	1	1	1
Glyma.08G349200	AT3G25110	FaTA	fatA acyl-ACP thioesterase	PMN Database	oleate biosynthesis I (plants)	FatA	Fatty Acid Synthesis Fatty Acid Elongation, Desaturation & Export From Plastid Prokaryotic Galactolipid, Sulfolipid, & Phospholipid Synthesis 1	1	1	1
Glyma.18G023300	AT3G56130		biotin/lipoyl attachment domain-containing protein	PMN Database	octanoyl-[acyl-carrier protein] biosynthesis (mitochondria, yeast)			1	1	1
Glyma.11G017900	AT4G23850	LACS4	AMP-dependent synthetase and ligase family protein	PMN Database	palmitate biosynthesis II (bacteria and plants), stearate biosynthesis II (bacteria and plants), oleate biosynthesis I (plants)	LACS4	Eukaryotic Phospholipid Synthesis & Editing Fatty Acid Elongation & Wax Biosynthesis	1	1	1
Glyma.08G073900	AT5G10160		Thioesterase superfamily protein	PMN Database	octanoyl-[acyl-carrier protein] biosynthesis (mitochondria, yeast), palmitate biosynthesis II (bacteria and plants), stearate biosynthesis II (bacteria and plants), cis-vaccenate biosynthesis	HAD	Fatty Acid Synthesis	1	1	1
Glyma.13G057400	AT5G15530	BCCP2	biotin carboxyl carrier protein 2	PMN Database	octanoyl-[acyl-carrier protein] biosynthesis (mitochondria, yeast)	BCCP2	Fatty Acid Synthesis	1	1	1
Glyma.18G265300	AT5G15530	BCCP2	biotin carboxyl carrier protein 2	PMN Database	octanoyl-[acyl-carrier protein] biosynthesis (mitochondria, yeast)	BCCP2	Fatty Acid Synthesis	1	1	1
Glyma.19G028800	AT5G15530	BCCP2	biotin carboxyl carrier protein 2	PMN Database	octanoyl-[acyl-carrier protein] biosynthesis (mitochondria, yeast)	BCCP2	Fatty Acid Synthesis	1	1	1
Glyma.05G221100	AT5G35360	CAC2	acetyl Co-enzyme a carboxylase biotin carboxylase subunit	PMN Database	octanoyl-[acyl-carrier protein] biosynthesis (mitochondria, yeast)	BC	Fatty Acid Synthesis	1	1	1
Glyma.05G129600	AT5G46290	KASI	3-ketoacyl-acyl carrier protein synthase I	PMN Database	octanoyl-[acyl-carrier protein] biosynthesis (mitochondria, yeast), palmitate biosynthesis II (bacteria and plants), cis-vaccenate biosynthesis	KASI	Fatty Acid Synthesis	1	1	1
Glyma.08G084300	AT5G46290	KASI	3-ketoacyl-acyl carrier protein synthase I	PMN Database	octanoyl-[acyl-carrier protein] biosynthesis (mitochondria, yeast), palmitate biosynthesis II (bacteria and plants), cis-vaccenate biosynthesis	KASI	Fatty Acid Synthesis	1	1	1
Glyma.10G270000	AT1G15080	LPP2	lipid phosphate phosphatase 2	PMN Database	diacylglycerol and triacylglycerol biosynthesis	LPP2	Prokaryotic Galactolipid, Sulfolipid, & Phospholipid Synthesis 1 Eukaryotic Galactolipid & Sulfolipid Synthesis Phospholipid Signaling	1	1	1
Glyma.09G065300	AT2G19450	TAG1	membrane bound O-acyl transferase (MBOAT) family protein	PMN Database	diacylglycerol and triacylglycerol biosynthesis	DGAT1	Triacylglycerol Biosynthesis	1	1	1
Glyma.02G089100	AT3G02600	LPP3	lipid phosphate phosphatase 3	PMN Database	diacylglycerol and triacylglycerol biosynthesis	PP; AtLPP3	Prokaryotic Galactolipid, Sulfolipid, & Phospholipid Synthesis 1 Eukaryotic Galactolipid & Sulfolipid Synthesis Mitochondrial Lipopolysaccharide Synthesis Phospholipid Signaling	1	1	1
Glyma.08G213100	AT3G15820	ROD1	phosphatidic acid phosphatase-related / PAP2-like protein	PMN Database	diacylglycerol biosynthesis (PUFA enrichment in oilseed)	PDCT / ROD1	Triacylglycerol Biosynthesis	1	1	1
Glyma.05G134300	AT3G47630		translocator assembly/maintenance protein	PMN Database	CDP-diacylglycerol biosynthesis I, CDP-diacylglycerol biosynthesis II			1	1	1
Glyma.13G108100	AT5G13640	PDAT	phospholipid:diacylglycerol acyltransferase	PMN Database	diacylglycerol and triacylglycerol biosynthesis	PDAT1	Triacylglycerol Biosynthesis	1	1	1
Glyma.16G018300	AT1G01090	PDH-E1 ALPHA	pyruvate dehydrogenase E1 alpha	PMN Database	pyruvate decarboxylation to acetyl CoA	PDH (E1 alpha)	Fatty Acid Synthesis	1	0	1
Glyma.17G138600	AT1G12230		Aldolase superfamily protein	PMN Database	Rubisco shunt, pentose phosphate pathway			1	0	1
Glyma.08G138100	AT1G22170		Phosphoglycerate mutase family protein	PMN Database	glycolysis I (from glucose 6-phosphate), glycolysis II			1	0	1
Glyma.10G215400	AT1G34430	EMB3003	2-oxoacid dehydrogenases acyltransferase family protein	PMN Database	pyruvate decarboxylation to acetyl CoA	EMB3003 (E2 )	Fatty Acid Synthesis	1	0	1
Glyma.20G176300	AT1G34430	EMB3003	2-oxoacid dehydrogenases acyltransferase family protein	PMN Database	pyruvate decarboxylation to acetyl CoA	EMB3003 (E2 )	Fatty Acid Synthesis	1	0	1
Glyma.04G144300	AT1G74030	ENO1	enolase 1	PMN Database	Rubisco shunt, gluconeogenesis I, glycolysis I (from glucose 6-phosphate), glycolysis II, glycolysis IV			1	0	1
Glyma.14G092100	AT2G34590		Transketolase family protein	PMN Database	pyruvate decarboxylation to acetyl CoA	PDH (E1 beta )	Fatty Acid Synthesis	1	0	1
Glyma.03G246300	AT3G04790	EMB3119	Ribose 5-phosphate isomerase%2C type A protein	PMN Database	Rubisco shunt, Calvin-Benson-Bassham cycle, pentose phosphate pathway			1	0	1
Glyma.19G243800	AT3G04790	EMB3119	Ribose 5-phosphate isomerase%2C type A protein	PMN Database	Rubisco shunt, Calvin-Benson-Bassham cycle, pentose phosphate pathway			1	0	1
Glyma.13G045400	AT3G12780	PGK1	phosphoglycerate kinase 1	PMN Database	gluconeogenesis I, Calvin-Benson-Bassham cycle, glycolysis I (from glucose 6-phosphate), glycolysis II, glycolysis IV, sucrose biosynthesis I			1	0	1
Glyma.07G241600	AT3G16950	LPD1	lipoamide dehydrogenase 1	PMN Database	pyruvate decarboxylation to acetyl CoA	LPD1 (E3)	Fatty Acid Synthesis	1	0	1
Glyma.17G032300	AT3G16950	LPD1	lipoamide dehydrogenase 1	PMN Database	pyruvate decarboxylation to acetyl CoA	LPD1 (E3)	Fatty Acid Synthesis	1	0	1
Glyma.20G211200	AT3G22960	PKP-ALPHA	Pyruvate kinase family protein	PMN Database	Rubisco shunt, glycolysis I (from glucose 6-phosphate), glycolysis II, glycolysis IV			1	0	1
Glyma.01G081900	AT3G25860	LTA2	2-oxoacid dehydrogenases acyltransferase family protein	PMN Database	pyruvate decarboxylation to acetyl CoA	LTA2 (E2)	Fatty Acid Synthesis	1	0	1
Glyma.17G100600	AT3G47520	MDH	malate dehydrogenase	PMN Database	gluconeogenesis I, glyoxylate cycle, TCA cycle II (plants and fungi)			1	0	1
Glyma.14G001900	AT4G35260	IDH1	isocitrate dehydrogenase 1	PMN Database	TCA cycle II (plants and fungi)			1	0	1
Glyma.04G089700	AT4G37870	PCK1	phosphoenolpyruvate carboxykinase 1	PMN Database	gluconeogenesis I			1	0	1
Glyma.02G096800	AT5G13110	G6PD2	glucose-6-phosphate dehydrogenase 2	PMN Database	pentose phosphate pathway			1	0	1
Glyma.18G284600	AT5G13110	G6PD2	glucose-6-phosphate dehydrogenase 2	PMN Database	pentose phosphate pathway			1	0	1
Glyma.19G017200	AT5G42740		Sugar isomerase (SIS) family protein	PMN Database	gluconeogenesis I, glycolysis I (from glucose 6-phosphate), sucrose biosynthesis I, sucrose degradation II (sucrose synthase)			1	0	1
Glyma.10G227800	AT5G52920	PKP-BETA1	plastidic pyruvate kinase beta subunit 1	PMN Database	Rubisco shunt, glycolysis I (from glucose 6-phosphate), glycolysis II, glycolysis IV			1	0	1
Glyma.01G035100	AT1G07420	SMO2-1	sterol 4-alpha-methyl-oxidase 2-1	Gene Ontology (GO)	GO:0006633			1	0	1
Glyma.07G030000	AT3G15850	FAD5	fatty acid desaturase 5	Gene Ontology (GO)	GO:0006633	FAD5 / ADS3	Prokaryotic Galactolipid, Sulfolipid, & Phospholipid Synthesis 2	1	0	1
Glyma.15G098500	AT4G25050	ACP4	acyl carrier protein 4	Gene Ontology (GO)	GO:0006633	ACP4	Fatty Acid Synthesis	1	0	1
Glyma.09G132200	AT4G25700	BETA-OHASE 1	beta-hydroxylase 1	Gene Ontology (GO)	GO:0006633			1	0	1
Glyma.06G012500	AT1G19440	KCS4	3-ketoacyl-CoA synthase 4	PMN Database	very long chain fatty acid biosynthesis I	KCS4	Fatty Acid Elongation & Wax Biosynthesis Suberin Synthesis & Transport 1	1	0	1
Glyma.09G277400	AT1G62640	KAS III	3-ketoacyl-acyl carrier protein synthase III	PMN Database	fatty acid biosynthesis initiation I	KASIII	Fatty Acid Synthesis	1	0	1
Glyma.15G003100	AT1G62640	KAS III	3-ketoacyl-acyl carrier protein synthase III	PMN Database	fatty acid biosynthesis initiation I	KASIII	Fatty Acid Synthesis	1	0	1
Glyma.18G211400	AT1G62640	KAS III	3-ketoacyl-acyl carrier protein synthase III	PMN Database	fatty acid biosynthesis initiation I	KASIII	Fatty Acid Synthesis	1	0	1
Glyma.01G080400	AT1G68260		Thioesterase superfamily protein	PMN Database	palmitate biosynthesis II (bacteria and plants), stearate biosynthesis II (bacteria and plants), cis-vaccenate biosynthesis, oleate biosynthesis I (plants)			1	0	1
Glyma.08G345900	AT2G05990	MOD1	NAD(P)-binding Rossmann-fold superfamily protein	PMN Database	palmitate biosynthesis II (bacteria and plants), stearate biosynthesis II (bacteria and plants)	ENR1 (MOD1)	Fatty Acid Synthesis	1	0	1
Glyma.12G027300	AT2G05990	MOD1	NAD(P)-binding Rossmann-fold superfamily protein	PMN Database	palmitate biosynthesis II (bacteria and plants), stearate biosynthesis II (bacteria and plants)	ENR1 (MOD1)	Fatty Acid Synthesis	1	0	1
Glyma.18G156100	AT2G05990	MOD1	NAD(P)-binding Rossmann-fold superfamily protein	PMN Database	palmitate biosynthesis II (bacteria and plants), stearate biosynthesis II (bacteria and plants)	ENR1 (MOD1)	Fatty Acid Synthesis	1	0	1
Glyma.18G057700	AT2G30200	EMB3147	EMBRYO DEFECTIVE 3147	PMN Database	fatty acid biosynthesis initiation I, octanoyl-[acyl-carrier protein] biosynthesis (mitochondria, yeast)	MCMT	Fatty Acid Synthesis	1	0	1
Glyma.18G195900	AT2G38040	CAC3	acetyl Co-enzyme a carboxylase carboxyltransferase alpha subunit	PMN Database	octanoyl-[acyl-carrier protein] biosynthesis (mitochondria, yeast)	&alpha;-CT	Fatty Acid Synthesis	1	0	1
Glyma.18G196000	AT2G38040	CAC3	acetyl Co-enzyme a carboxylase carboxyltransferase alpha subunit	PMN Database	octanoyl-[acyl-carrier protein] biosynthesis (mitochondria, yeast)	&alpha;-CT	Fatty Acid Synthesis	1	0	1
Glyma.02G010300	AT2G47240	LACS1	AMP-dependent synthetase and ligase family protein	PMN Database	palmitate biosynthesis II (bacteria and plants), stearate biosynthesis II (bacteria and plants), oleate biosynthesis I (plants)	LACS1	Fatty Acid Elongation & Wax Biosynthesis Cutin Synthesis & Transport 1 Suberin Synthesis & Transport 1	1	0	1
Glyma.11G233700	AT3G56130		biotin/lipoyl attachment domain-containing protein	PMN Database	octanoyl-[acyl-carrier protein] biosynthesis (mitochondria, yeast)			1	0	1
Glyma.09G135200	AT4G23420		NAD(P)-binding Rossmann-fold superfamily protein	PMN Database	very long chain fatty acid biosynthesis I, very long chain fatty acid biosynthesis II			1	0	1
Glyma.15G052500	AT5G10160		Thioesterase superfamily protein	PMN Database	octanoyl-[acyl-carrier protein] biosynthesis (mitochondria, yeast), palmitate biosynthesis II (bacteria and plants), stearate biosynthesis II (bacteria and plants), cis-vaccenate biosynthesis	HAD	Fatty Acid Synthesis	1	0	1
Glyma.08G027600	AT5G35360	CAC2	acetyl Co-enzyme a carboxylase biotin carboxylase subunit	PMN Database	octanoyl-[acyl-carrier protein] biosynthesis (mitochondria, yeast)	BC	Fatty Acid Synthesis	1	0	1
Glyma.08G024700	AT5G46290	KASI	3-ketoacyl-acyl carrier protein synthase I	PMN Database	octanoyl-[acyl-carrier protein] biosynthesis (mitochondria, yeast), palmitate biosynthesis II (bacteria and plants), cis-vaccenate biosynthesis	KASI	Fatty Acid Synthesis	1	0	1
Glyma.02G005500	AT1G04410	c-NAD-MDH1	Lactate/malate dehydrogenase family protein	PMN Database	gluconeogenesis I, glyoxylate cycle, TCA cycle II (plants and fungi)			0	1	1
Glyma.19G226700	AT1G09420	G6PD4	glucose-6-phosphate dehydrogenase 4	PMN Database	pentose phosphate pathway			0	1	1
Glyma.07G263800	AT1G12000		Phosphofructokinase family protein	PMN Database	glycolysis IV			0	1	1
Glyma.15G112300	AT1G12000		Phosphofructokinase family protein	PMN Database	glycolysis IV			0	1	1
Glyma.19G106800	AT1G12900	GAPA-2	glyceraldehyde 3-phosphate dehydrogenase A subunit 2	PMN Database	Calvin-Benson-Bassham cycle			0	1	1
Glyma.04G015900	AT1G42970	GAPB	glyceraldehyde-3-phosphate dehydrogenase B subunit	PMN Database	Calvin-Benson-Bassham cycle			0	1	1
Glyma.06G015900	AT1G42970	GAPB	glyceraldehyde-3-phosphate dehydrogenase B subunit	PMN Database	Calvin-Benson-Bassham cycle			0	1	1
Glyma.01G226900	AT1G50460	HKL1	hexokinase-like 1	PMN Database	sucrose degradation II (sucrose synthase)			0	1	1
Glyma.11G015800	AT1G50460	HKL1	hexokinase-like 1	PMN Database	sucrose degradation II (sucrose synthase)			0	1	1
Glyma.12G021700	AT1G50460	HKL1	hexokinase-like 1	PMN Database	sucrose degradation II (sucrose synthase)			0	1	1
Glyma.08G165500	AT1G56190		Phosphoglycerate kinase family protein	PMN Database	gluconeogenesis I, Calvin-Benson-Bassham cycle, glycolysis I (from glucose 6-phosphate), glycolysis II, glycolysis IV, sucrose biosynthesis I			0	1	1
Glyma.19G186000	AT2G21170	TIM	triosephosphate isomerase	PMN Database	gluconeogenesis I, Calvin-Benson-Bassham cycle, glycolysis I (from glucose 6-phosphate), glycolysis II, glycolysis IV			0	1	1
Glyma.02G202500	AT2G24270	ALDH11A3	aldehyde dehydrogenase 11A3	PMN Database	glycolysis IV			0	1	1
Glyma.17G075300	AT2G24270	ALDH11A3	aldehyde dehydrogenase 11A3	PMN Database	glycolysis IV			0	1	1
Glyma.14G189400	AT2G36460	FBA6	Aldolase superfamily protein	PMN Database	gluconeogenesis I, Calvin-Benson-Bassham cycle, glycolysis I (from glucose 6-phosphate), glycolysis II, glycolysis IV, sucrose biosynthesis I			0	1	1
Glyma.03G190500	AT2G36530	LOS2	Enolase	PMN Database	Rubisco shunt, gluconeogenesis I, glycolysis I (from glucose 6-phosphate), glycolysis II, glycolysis IV			0	1	1
Glyma.15G261900	AT3G12780	PGK1	phosphoglycerate kinase 1	PMN Database	gluconeogenesis I, Calvin-Benson-Bassham cycle, glycolysis I (from glucose 6-phosphate), glycolysis II, glycolysis IV, sucrose biosynthesis I			0	1	1
Glyma.02G068800	AT3G26650	GAPA	glyceraldehyde 3-phosphate dehydrogenase A subunit	PMN Database	Calvin-Benson-Bassham cycle			0	1	1
Glyma.16G044900	AT3G26650	GAPA	glyceraldehyde 3-phosphate dehydrogenase A subunit	PMN Database	Calvin-Benson-Bassham cycle			0	1	1
Glyma.07G142700	AT3G54050	HCEF1	high cyclic electron flow 1	PMN Database	gluconeogenesis I, Calvin-Benson-Bassham cycle, glycolysis I (from glucose 6-phosphate), glycolysis II, sucrose biosynthesis I			0	1	1
Glyma.18G193600	AT3G54050	HCEF1	high cyclic electron flow 1	PMN Database	gluconeogenesis I, Calvin-Benson-Bassham cycle, glycolysis I (from glucose 6-phosphate), glycolysis II, sucrose biosynthesis I			0	1	1
Glyma.01G109700	AT3G54090	FLN1	fructokinase-like 1	PMN Database	sucrose degradation II (sucrose synthase)			0	1	1
Glyma.03G074800	AT3G54090	FLN1	fructokinase-like 1	PMN Database	sucrose degradation II (sucrose synthase)			0	1	1
Glyma.18G030400	AT3G55800	SBPASE	sedoheptulose-bisphosphatase	PMN Database	Calvin-Benson-Bassham cycle			0	1	1
Glyma.08G199800	AT4G26270	PFK3	phosphofructokinase 3	PMN Database	glycolysis I (from glucose 6-phosphate), glycolysis II, glycolysis IV			0	1	1
Glyma.11G111100	AT4G38970	FBA2	fructose-bisphosphate aldolase 2	PMN Database	gluconeogenesis I, Calvin-Benson-Bassham cycle, glycolysis I (from glucose 6-phosphate), glycolysis II, glycolysis IV, sucrose biosynthesis I			0	1	1
Glyma.12G037400	AT4G38970	FBA2	fructose-bisphosphate aldolase 2	PMN Database	gluconeogenesis I, Calvin-Benson-Bassham cycle, glycolysis I (from glucose 6-phosphate), glycolysis II, glycolysis IV, sucrose biosynthesis I			0	1	1
Glyma.18G299100	AT5G13420	TRA2	Aldolase-type TIM barrel family protein	PMN Database	Rubisco shunt, pentose phosphate pathway			0	1	1
Glyma.04G231600	AT5G24400	EMB2024	NagB/RpiA/CoA transferase-like superfamily protein	PMN Database	pentose phosphate pathway			0	1	1
Glyma.13G046200	AT5G38410	RBCS3B	Ribulose bisphosphate carboxylase (small chain) family protein	PMN Database	Rubisco shunt, Calvin-Benson-Bassham cycle			0	1	1
Glyma.19G077300	AT5G40760	G6PD6	glucose-6-phosphate dehydrogenase 6	PMN Database	pentose phosphate pathway			0	1	1
Glyma.19G082300	AT5G40760	G6PD6	glucose-6-phosphate dehydrogenase 6	PMN Database	pentose phosphate pathway			0	1	1
Glyma.10G241000	AT5G51820	PGM	phosphoglucomutase	PMN Database	sucrose biosynthesis I, sucrose degradation II (sucrose synthase)			0	1	1
Glyma.10G197700	AT5G58330		lactate/malate dehydrogenase family protein	PMN Database	gluconeogenesis I			0	1	1
Glyma.08G081000	AT2G34770	FAH1	fatty acid hydroxylase 1	Gene Ontology (GO)	GO:0006633	FAH1	Sphingolipid Biosynthesis 1	0	1	1
Glyma.09G026800	AT2G34770	FAH1	fatty acid hydroxylase 1	Gene Ontology (GO)	GO:0006633	FAH1	Sphingolipid Biosynthesis 1	0	1	1
Glyma.01G046000	AT2G46210	SLD2	Fatty acid/sphingolipid desaturase	Gene Ontology (GO)	GO:0006633	SLD2	Sphingolipid Biosynthesis 1	0	1	1
Glyma.10G158500	AT3G05020	ACP1	acyl carrier protein 1	Gene Ontology (GO)	GO:0006633	ACP1	Fatty Acid Synthesis	0	1	1
Glyma.08G212900	AT3G15850	FAD5	fatty acid desaturase 5	Gene Ontology (GO)	GO:0006633	FAD5 / ADS3	Prokaryotic Galactolipid, Sulfolipid, & Phospholipid Synthesis 2	0	1	1
Glyma.09G269200	AT4G12110	SMO1-1	sterol-4alpha-methyl oxidase 1-1	Gene Ontology (GO)	GO:0006633			0	1	1
Glyma.16G179100	AT4G25700	BETA-OHASE 1	beta-hydroxylase 1	Gene Ontology (GO)	GO:0006633			0	1	1
Glyma.05G012300	AT1G08510	FATB	fatty acyl-ACP thioesterases B	PMN Database	palmitate biosynthesis II (bacteria and plants), stearate biosynthesis II (bacteria and plants), cis-vaccenate biosynthesis, oleate biosynthesis I (plants)	FatB	Fatty Acid Synthesis Fatty Acid Elongation, Desaturation & Export From Plastid Prokaryotic Galactolipid, Sulfolipid, & Phospholipid Synthesis 1	0	1	1
Glyma.13G038600	AT1G43800	FTM1	Plant stearoyl-acyl-carrier-protein desaturase family protein	PMN Database	oleate biosynthesis I (plants)	DES6	Fatty Acid Synthesis Fatty Acid Elongation, Desaturation & Export From Plastid Prokaryotic Galactolipid, Sulfolipid, & Phospholipid Synthesis 1	0	1	1
Glyma.13G079900	AT1G77590	LACS9	long chain acyl-CoA synthetase 9	PMN Database	palmitate biosynthesis II (bacteria and plants), stearate biosynthesis II (bacteria and plants), oleate biosynthesis I (plants)	LACS9	Fatty Acid Synthesis Fatty Acid Elongation, Desaturation & Export From Plastid Prokaryotic Galactolipid, Sulfolipid, & Phospholipid Synthesis 1	0	1	1
Glyma.07G207200	AT2G43710	SSI2	Plant stearoyl-acyl-carrier-protein desaturase family protein	PMN Database	oleate biosynthesis I (plants)	FAB2	Fatty Acid Synthesis Fatty Acid Elongation, Desaturation & Export From Plastid Prokaryotic Galactolipid, Sulfolipid, & Phospholipid Synthesis 1	0	1	1
Glyma.17G027600	AT3G06860	MFP2	multifunctional protein 2	PMN Database	very long chain fatty acid biosynthesis II	MFP2	Triacylglycerol & Fatty Acid Degradation	0	1	1
Glyma.10G278000	AT3G12120	FAD2	fatty acid desaturase 2	PMN Database	linoleate biosynthesis I	FAD2	Triacylglycerol Biosynthesis Eukaryotic Phospholipid Synthesis & Editing	0	1	1
Glyma.13G363500	AT3G15690		Single hybrid motif superfamily protein	PMN Database	octanoyl-[acyl-carrier protein] biosynthesis (mitochondria, yeast)			0	1	1
Glyma.15G010300	AT3G15690		Single hybrid motif superfamily protein	PMN Database	octanoyl-[acyl-carrier protein] biosynthesis (mitochondria, yeast)			0	1	1
Glyma.14G194300	AT5G05580	FAD8	fatty acid desaturase 8	PMN Database	alpha-linolenate biosynthesis I (plants and red algae)	FAD8	Prokaryotic Galactolipid, Sulfolipid, & Phospholipid Synthesis 2 Eukaryotic Galactolipid & Sulfolipid Synthesis	0	1	1
Glyma.18G243500	AT5G16390	CAC1	chloroplastic acetylcoenzyme A carboxylase 1	PMN Database	octanoyl-[acyl-carrier protein] biosynthesis (mitochondria, yeast)	BCCP1	Fatty Acid Synthesis	0	1	1
Glyma.14G041000	AT5G60335		hydroxyacyl-thioester dehydratase type-like protein	PMN Database	very long chain fatty acid biosynthesis I, very long chain fatty acid biosynthesis II			0	1	1
Glyma.01G014200	AT1G32200	ATS1	phospholipid/glycerol acyltransferase family protein	PMN Database	CDP-diacylglycerol biosynthesis I, CDP-diacylglycerol biosynthesis II, diacylglycerol and triacylglycerol biosynthesis	ATS1 / ACT1	Prokaryotic Galactolipid, Sulfolipid, & Phospholipid Synthesis 1	0	1	1
Glyma.13G106100	AT2G19450	TAG1	membrane bound O-acyl transferase (MBOAT) family protein	PMN Database	diacylglycerol and triacylglycerol biosynthesis	DGAT1	Triacylglycerol Biosynthesis	0	1	1
Glyma.12G084000	AT3G44830		Lecithin:cholesterol acyltransferase family protein	PMN Database	diacylglycerol and triacylglycerol biosynthesis		Triacylglycerol Biosynthesis	0	1	1
Glyma.16G115700	AT3G51520	DGAT2	diacylglycerol acyltransferase family	PMN Database	diacylglycerol and triacylglycerol biosynthesis	DGAT2	Triacylglycerol Biosynthesis	0	1	1
Glyma.15G034100	AT3G57650	LPAT2	lysophosphatidyl acyltransferase 2	PMN Database	CDP-diacylglycerol biosynthesis I, diacylglycerol and triacylglycerol biosynthesis	LPAAT2	Triacylglycerol Biosynthesis Eukaryotic Phospholipid Synthesis & Editing	0	1	1
Glyma.16G005800	AT5G13640	PDAT	phospholipid:diacylglycerol acyltransferase	PMN Database	diacylglycerol and triacylglycerol biosynthesis	PDAT1	Triacylglycerol Biosynthesis	0	1	1
Glyma.04G038200	AT5G42870		phosphatidic acid phosphohydrolase 2	PMN Database	diacylglycerol and triacylglycerol biosynthesis	PAH2	Prokaryotic Galactolipid, Sulfolipid, & Phospholipid Synthesis 1 Eukaryotic Galactolipid & Sulfolipid Synthesis Triacylglycerol Biosynthesis Eukaryotic Phospholipid Synthesis & Editing	0	1	1
Glyma.03G229400	AT1G09420	G6PD4	glucose-6-phosphate dehydrogenase 4	PMN Database	pentose phosphate pathway			0	0	1
Glyma.09G007900	AT1G12000		Phosphofructokinase family protein	PMN Database	glycolysis IV			0	0	1
Glyma.06G172700	AT1G13440	GAPC2	glyceraldehyde-3-phosphate dehydrogenase C2	PMN Database	gluconeogenesis I, glycolysis I (from glucose 6-phosphate), glycolysis II, glycolysis IV, sucrose biosynthesis I			0	0	1
Glyma.20G007400	AT1G20950		Phosphofructokinase family protein	PMN Database	glycolysis IV			0	0	1
Glyma.02G245800	AT1G66430		pfkB-like carbohydrate kinase family protein	PMN Database	sucrose degradation II (sucrose synthase)			0	0	1
Glyma.01G062100	AT1G69200	FLN2	fructokinase-like protein	PMN Database	sucrose degradation II (sucrose synthase)			0	0	1
Glyma.02G120300	AT1G69200	FLN2	fructokinase-like protein	PMN Database	sucrose degradation II (sucrose synthase)			0	0	1
Glyma.10G293500	AT2G45290		Transketolase	PMN Database	Rubisco shunt, Calvin-Benson-Bassham cycle, pentose phosphate pathway			0	0	1
Glyma.06G001900	AT3G03250	UGP1	UDP-GLUCOSE PYROPHOSPHORYLASE 1	PMN Database	sucrose biosynthesis I, sucrose degradation II (sucrose synthase)			0	0	1
Glyma.11G226900	AT3G55800	SBPASE	sedoheptulose-bisphosphatase	PMN Database	Calvin-Benson-Bassham cycle			0	0	1
Glyma.02G042100	AT4G35260	IDH1	isocitrate dehydrogenase 1	PMN Database	TCA cycle II (plants and fungi)			0	0	1
Glyma.05G045900	AT5G03860	MLS	malate synthase	PMN Database	glyoxylate cycle			0	0	1
Glyma.15G151000	AT5G49190	SUS2	sucrose synthase 2	PMN Database	sucrose degradation II (sucrose synthase)			0	0	1
Glyma.08G159900	AT1G10670	ACLA-1	ATP-citrate lyase A-1	Gene Ontology (GO)	GO:0006633	ACLA-1	Fatty Acid Elongation & Wax Biosynthesis	0	0	1
Glyma.18G281300	AT2G38130	ATMAK3	Acyl-CoA N-acyltransferases (NAT) superfamily protein	Gene Ontology (GO)	GO:0006633			0	0	1
Glyma.02G106300	AT2G46210	SLD2	Fatty acid/sphingolipid desaturase	Gene Ontology (GO)	GO:0006633	SLD2	Sphingolipid Biosynthesis 1	0	0	1
Glyma.17G228400	AT2G46210	SLD2	Fatty acid/sphingolipid desaturase	Gene Ontology (GO)	GO:0006633	SLD2	Sphingolipid Biosynthesis 1	0	0	1
Glyma.05G087900	AT1G49430	LACS2	long-chain acyl-CoA synthetase 2	PMN Database	palmitate biosynthesis II (bacteria and plants), stearate biosynthesis II (bacteria and plants), oleate biosynthesis I (plants)	LACS2	Fatty Acid Elongation & Wax Biosynthesis Cutin Synthesis & Transport 1 Suberin Synthesis & Transport 1	0	0	1
Glyma.13G128000	AT2G04540		Beta-ketoacyl synthase	PMN Database	octanoyl-[acyl-carrier protein] biosynthesis (mitochondria, yeast), palmitate biosynthesis II (bacteria and plants), cis-vaccenate biosynthesis	KAS	Mitochondrial Fatty Acid & Lipoic Acid Synthesis	0	0	1
Glyma.02G227200	AT5G05580	FAD8	fatty acid desaturase 8	PMN Database	alpha-linolenate biosynthesis I (plants and red algae)	FAD8	Prokaryotic Galactolipid, Sulfolipid, & Phospholipid Synthesis 2 Eukaryotic Galactolipid & Sulfolipid Synthesis	0	0	1
Glyma.18G293800	AT3G02600	LPP3	lipid phosphate phosphatase 3	PMN Database	diacylglycerol and triacylglycerol biosynthesis	PP; AtLPP3	Prokaryotic Galactolipid, Sulfolipid, & Phospholipid Synthesis 1 Eukaryotic Galactolipid & Sulfolipid Synthesis Mitochondrial Lipopolysaccharide Synthesis Phospholipid Signaling	0	0	1
Glyma.11G190400	AT3G44830		Lecithin:cholesterol acyltransferase family protein	PMN Database	diacylglycerol and triacylglycerol biosynthesis		Triacylglycerol Biosynthesis	0	0	1
Glyma.08G089000	AT3G47630		translocator assembly/maintenance protein	PMN Database	CDP-diacylglycerol biosynthesis I, CDP-diacylglycerol biosynthesis II			0	0	1
Glyma.09G195400	AT3G51520	DGAT2	diacylglycerol acyltransferase family	PMN Database	diacylglycerol and triacylglycerol biosynthesis	DGAT2	Triacylglycerol Biosynthesis	0	0	1
Glyma.16G051200	AT5G41130		Esterase/lipase/thioesterase family protein	PMN Database	diacylglycerol and triacylglycerol biosynthesis			0	0	1
Glyma.16G051300	AT5G41130		Esterase/lipase/thioesterase family protein	PMN Database	diacylglycerol and triacylglycerol biosynthesis			0	0	1
Glyma.03G261000	AT1G01090	PDH-E1 ALPHA	pyruvate dehydrogenase E1 alpha	PMN Database	pyruvate decarboxylation to acetyl CoA	PDH (E1 alpha)	Fatty Acid Synthesis	1	1	0
Glyma.13G120200	AT1G06730		pfkB-like carbohydrate kinase family protein	PMN Database	sucrose degradation II (sucrose synthase)			1	1	0
Glyma.09G270500	AT1G09780	iPGAM1	Phosphoglycerate mutase%2C 2%2C3-bisphosphoglycerate-independent	PMN Database	Rubisco shunt, gluconeogenesis I, glycolysis I (from glucose 6-phosphate), glycolysis II, glycolysis IV			1	1	0
Glyma.16G168000	AT1G43670	FBP	Inositol monophosphatase family protein	PMN Database	gluconeogenesis I, Calvin-Benson-Bassham cycle, glycolysis I (from glucose 6-phosphate), glycolysis II, sucrose biosynthesis I			1	1	0
Glyma.15G262100	AT1G79550	PGK	phosphoglycerate kinase	PMN Database	gluconeogenesis I, Calvin-Benson-Bassham cycle, glycolysis I (from glucose 6-phosphate), glycolysis II, glycolysis IV, sucrose biosynthesis I			1	1	0
Glyma.08G201200	AT1G79750	NADP-ME4	NADP-malic enzyme 4	PMN Database	gluconeogenesis I			1	1	0
Glyma.10G265400	AT2G01290	RPI2	ribose-5-phosphate isomerase 2	PMN Database	Rubisco shunt, Calvin-Benson-Bassham cycle, pentose phosphate pathway			1	1	0
Glyma.06G305700	AT2G05710	ACO3	aconitase 3	PMN Database	glyoxylate cycle, TCA cycle II (plants and fungi)			1	1	0
Glyma.04G008300	AT2G21330	FBA1	fructose-bisphosphate aldolase 1	PMN Database	gluconeogenesis I, Calvin-Benson-Bassham cycle, glycolysis I (from glucose 6-phosphate), glycolysis II, glycolysis IV, sucrose biosynthesis I			1	1	0
Glyma.08G096300	AT2G34590		Transketolase family protein	PMN Database	pyruvate decarboxylation to acetyl CoA	PDH (E1 beta )	Fatty Acid Synthesis	1	1	0
Glyma.16G204600	AT2G36530	LOS2	Enolase	PMN Database	Rubisco shunt, gluconeogenesis I, glycolysis I (from glucose 6-phosphate), glycolysis II, glycolysis IV			1	1	0
Glyma.19G190900	AT2G36530	LOS2	Enolase	PMN Database	Rubisco shunt, gluconeogenesis I, glycolysis I (from glucose 6-phosphate), glycolysis II, glycolysis IV			1	1	0
Glyma.08G157700	AT2G44350	ATCS	Citrate synthase family protein	PMN Database	glyoxylate cycle, TCA cycle II (plants and fungi)			1	1	0
Glyma.11G155200	AT2G47510	FUM1	fumarase 1	PMN Database	TCA cycle II (plants and fungi)			1	1	0
Glyma.11G247600	AT3G04120	GAPC1	glyceraldehyde-3-phosphate dehydrogenase C subunit 1	PMN Database	gluconeogenesis I, glycolysis I (from glucose 6-phosphate), glycolysis II, glycolysis IV, sucrose biosynthesis I			1	1	0
Glyma.19G243000	AT3G04880	DRT102	DNA-damage-repair/toleration protein (DRT102)	PMN Database	Rubisco shunt, Calvin-Benson-Bassham cycle, pentose phosphate pathway			1	1	0
Glyma.18G219100	AT3G08590	iPGAM2	Phosphoglycerate mutase%2C 2%2C3-bisphosphoglycerate-independent	PMN Database	Rubisco shunt, gluconeogenesis I, glycolysis I (from glucose 6-phosphate), glycolysis II, glycolysis IV			1	1	0
Glyma.09G073600	AT3G43190	SUS4	sucrose synthase 4	PMN Database	sucrose degradation II (sucrose synthase)			1	1	0
Glyma.10G065000	AT3G52990		Pyruvate kinase family protein	PMN Database	Rubisco shunt, glycolysis I (from glucose 6-phosphate), glycolysis II, glycolysis IV			1	1	0
Glyma.10G201100	AT3G52990		Pyruvate kinase family protein	PMN Database	Rubisco shunt, glycolysis I (from glucose 6-phosphate), glycolysis II, glycolysis IV			1	1	0
Glyma.15G038100	AT3G55440	TPI	triosephosphate isomerase	PMN Database	gluconeogenesis I, Calvin-Benson-Bassham cycle, glycolysis I (from glucose 6-phosphate), glycolysis II, glycolysis IV			1	1	0
Glyma.11G231700	AT3G56040	UGP3	UDP-glucose pyrophosphorylase 3	PMN Database	sucrose biosynthesis I, sucrose degradation II (sucrose synthase)	UGPase, UGP3	Prokaryotic Galactolipid, Sulfolipid, & Phospholipid Synthesis 2	1	1	0
Glyma.03G216300	AT4G02280	SUS3	sucrose synthase 3	PMN Database	sucrose degradation II (sucrose synthase)			1	1	0
Glyma.04G092400	AT4G24620	PGI1	phosphoglucose isomerase 1	PMN Database	gluconeogenesis I, glycolysis I (from glucose 6-phosphate), sucrose biosynthesis I, sucrose degradation II (sucrose synthase)			1	1	0
Glyma.06G094300	AT4G24620	PGI1	phosphoglucose isomerase 1	PMN Database	gluconeogenesis I, glycolysis I (from glucose 6-phosphate), sucrose biosynthesis I, sucrose degradation II (sucrose synthase)			1	1	0
Glyma.15G020900	AT4G26270	PFK3	phosphofructokinase 3	PMN Database	glycolysis I (from glucose 6-phosphate), glycolysis II, glycolysis IV			1	1	0
Glyma.07G124500	AT4G29130	HXK1	hexokinase 1	PMN Database	sucrose degradation II (sucrose synthase)			1	1	0
Glyma.05G000700	AT5G08570		Pyruvate kinase family protein	PMN Database	Rubisco shunt, glycolysis I (from glucose 6-phosphate), glycolysis II, glycolysis IV			1	1	0
Glyma.19G000700	AT5G08570		Pyruvate kinase family protein	PMN Database	Rubisco shunt, glycolysis I (from glucose 6-phosphate), glycolysis II, glycolysis IV			1	1	0
Glyma.12G099000	AT5G09600	SDH3-1	succinate dehydrogenase 3-1	PMN Database	TCA cycle II (plants and fungi)			1	1	0
Glyma.10G210700	AT5G17530		phosphoglucosamine mutase family protein	PMN Database	sucrose biosynthesis I, sucrose degradation II (sucrose synthase)			1	1	0
Glyma.07G013800	AT5G35790	G6PD1	glucose-6-phosphate dehydrogenase 1	PMN Database	pentose phosphate pathway			1	1	0
Glyma.05G214000	AT5G41670		6-phosphogluconate dehydrogenase family protein	PMN Database	pentose phosphate pathway			1	1	0
Glyma.20G153600	AT5G51820	PGM	phosphoglucomutase	PMN Database	sucrose biosynthesis I, sucrose degradation II (sucrose synthase)			1	1	0
Glyma.16G152300	AT5G56350		Pyruvate kinase family protein	PMN Database	Rubisco shunt, glycolysis I (from glucose 6-phosphate), glycolysis II, glycolysis IV			1	1	0
Glyma.17G101700	AT5G61410	RPE	D-ribulose-5-phosphate-3-epimerase	PMN Database	Rubisco shunt, Calvin-Benson-Bassham cycle, pentose phosphate pathway			1	1	0
Glyma.06G091500	AT5G65690	PCK2	phosphoenolpyruvate carboxykinase 2	PMN Database	gluconeogenesis I			1	1	0
Glyma.01G175600	AT5G66760	SDH1-1	succinate dehydrogenase 1-1	PMN Database	TCA cycle II (plants and fungi)			1	1	0
Glyma.13G189300	AT1G15780	NRB4	mediator of RNA polymerase II transcription subunit 15a-like protein	Gene Ontology (GO)	GO:0006633			1	1	0
Glyma.09G248500	AT1G65290	mtACP2	mitochondrial acyl carrier protein 2	Gene Ontology (GO)	GO:0006633	ACP	Mitochondrial Fatty Acid & Lipoic Acid Synthesis	1	1	0
Glyma.18G120400	AT2G46210	SLD2	Fatty acid/sphingolipid desaturase	Gene Ontology (GO)	GO:0006633	SLD2	Sphingolipid Biosynthesis 1	1	1	0
Glyma.15G072800	AT4G04930	DES-1-LIKE	fatty acid desaturase family protein	Gene Ontology (GO)	GO:0006633	DSD1	Prokaryotic Galactolipid, Sulfolipid, & Phospholipid Synthesis 2 Sphingolipid Biosynthesis 1	1	1	0
Glyma.05G062200	AT4G16760	ACX1	acyl-CoA oxidase 1	Gene Ontology (GO)	GO:0006633	ACX1	Triacylglycerol & Fatty Acid Degradation	1	1	0
Glyma.05G201300	AT4G25050	ACP4	acyl carrier protein 4	Gene Ontology (GO)	GO:0006633	ACP4	Fatty Acid Synthesis	1	1	0
Glyma.04G151600	AT1G08510	FATB	fatty acyl-ACP thioesterases B	PMN Database	palmitate biosynthesis II (bacteria and plants), stearate biosynthesis II (bacteria and plants), cis-vaccenate biosynthesis, oleate biosynthesis I (plants)	FatB	Fatty Acid Synthesis Fatty Acid Elongation, Desaturation & Export From Plastid Prokaryotic Galactolipid, Sulfolipid, & Phospholipid Synthesis 1	1	1	0
Glyma.06G211300	AT1G08510	FATB	fatty acyl-ACP thioesterases B	PMN Database	palmitate biosynthesis II (bacteria and plants), stearate biosynthesis II (bacteria and plants), cis-vaccenate biosynthesis, oleate biosynthesis I (plants)	FatB	Fatty Acid Synthesis Fatty Acid Elongation, Desaturation & Export From Plastid Prokaryotic Galactolipid, Sulfolipid, & Phospholipid Synthesis 1	1	1	0
Glyma.17G251000	AT1G19440	KCS4	3-ketoacyl-CoA synthase 4	PMN Database	very long chain fatty acid biosynthesis I	KCS4	Fatty Acid Elongation & Wax Biosynthesis Suberin Synthesis & Transport 1	1	1	0
Glyma.11G245600	AT1G67730	KCR1	beta-ketoacyl reductase 1	PMN Database	very long chain fatty acid biosynthesis I, very long chain fatty acid biosynthesis II	KCR1	Fatty Acid Elongation & Wax Biosynthesis Suberin Synthesis & Transport 1	1	1	0
Glyma.13G112700	AT1G74960	FAB1	fatty acid biosynthesis 1	PMN Database	cis-vaccenate biosynthesis	KASII	Fatty Acid Synthesis Fatty Acid Elongation, Desaturation & Export From Plastid	1	1	0
Glyma.13G010100	AT2G04350	LACS8	AMP-dependent synthetase and ligase family protein	PMN Database	palmitate biosynthesis II (bacteria and plants), stearate biosynthesis II (bacteria and plants), oleate biosynthesis I (plants)	LACS8	Fatty Acid Synthesis Fatty Acid Elongation, Desaturation & Export From Plastid Prokaryotic Galactolipid, Sulfolipid, & Phospholipid Synthesis 1	1	1	0
Glyma.20G060100	AT2G04350	LACS8	AMP-dependent synthetase and ligase family protein	PMN Database	palmitate biosynthesis II (bacteria and plants), stearate biosynthesis II (bacteria and plants), oleate biosynthesis I (plants)	LACS8	Fatty Acid Synthesis Fatty Acid Elongation, Desaturation & Export From Plastid Prokaryotic Galactolipid, Sulfolipid, & Phospholipid Synthesis 1	1	1	0
Glyma.10G041100	AT2G04540		Beta-ketoacyl synthase	PMN Database	octanoyl-[acyl-carrier protein] biosynthesis (mitochondria, yeast), palmitate biosynthesis II (bacteria and plants), cis-vaccenate biosynthesis	KAS	Mitochondrial Fatty Acid & Lipoic Acid Synthesis	1	1	0
Glyma.03G144500	AT3G12120	FAD2	fatty acid desaturase 2	PMN Database	linoleate biosynthesis I	FAD2	Triacylglycerol Biosynthesis Eukaryotic Phospholipid Synthesis & Editing	1	1	0
Glyma.07G019100	AT3G16170	AAE13	AMP-dependent synthetase and ligase family protein	PMN Database	palmitate biosynthesis II (bacteria and plants), stearate biosynthesis II (bacteria and plants), oleate biosynthesis I (plants)	MCS / AAE13	Mitochondrial Fatty Acid & Lipoic Acid Synthesis	1	1	0
Glyma.17G031800	AT3G16910	AAE7	acyl-activating enzyme 7	PMN Database	palmitate biosynthesis II (bacteria and plants)			1	1	0
Glyma.15G043900	AT3G45770		Polyketide synthase%2C enoylreductase family protein	PMN Database	octanoyl-[acyl-carrier protein] biosynthesis (mitochondria, yeast)	ER	Mitochondrial Fatty Acid & Lipoic Acid Synthesis	1	1	0
Glyma.10G233100	AT4G23430	Tic32-IVa	NAD(P)-binding Rossmann-fold superfamily protein	PMN Database	very long chain fatty acid biosynthesis I, very long chain fatty acid biosynthesis II			1	1	0
Glyma.01G225200	AT4G23850	LACS4	AMP-dependent synthetase and ligase family protein	PMN Database	palmitate biosynthesis II (bacteria and plants), stearate biosynthesis II (bacteria and plants), oleate biosynthesis I (plants)	LACS4	Eukaryotic Phospholipid Synthesis & Editing Fatty Acid Elongation & Wax Biosynthesis	1	1	0
Glyma.17G074400	AT4G30950	FAD6	fatty acid desaturase 6	PMN Database	linoleate biosynthesis I	FAD6	Prokaryotic Galactolipid, Sulfolipid, & Phospholipid Synthesis 2	1	1	0
Glyma.07G151300	AT5G05580	FAD8	fatty acid desaturase 8	PMN Database	alpha-linolenate biosynthesis I (plants and red algae)	FAD8	Prokaryotic Galactolipid, Sulfolipid, & Phospholipid Synthesis 2 Eukaryotic Galactolipid & Sulfolipid Synthesis	1	1	0
Glyma.20G143900	AT5G27600	LACS7	long-chain acyl-CoA synthetase 7	PMN Database	palmitate biosynthesis II (bacteria and plants), stearate biosynthesis II (bacteria and plants), oleate biosynthesis I (plants)	LACS7	Triacylglycerol & Fatty Acid Degradation	1	1	0
Glyma.17G242300	AT5G42890	SCP2	sterol carrier protein 2	PMN Database	very long chain fatty acid biosynthesis I, very long chain fatty acid biosynthesis II			1	1	0
Glyma.13G118300	AT1G48300	DGAT3	diacylglycerol acyltransferase	PMN Database	diacylglycerol and triacylglycerol biosynthesis	DGAT3	Triacylglycerol Biosynthesis	1	1	0
Glyma.17G041600	AT1G48300	DGAT3	diacylglycerol acyltransferase	PMN Database	diacylglycerol and triacylglycerol biosynthesis	DGAT3	Triacylglycerol Biosynthesis	1	1	0
Glyma.14G077500	AT1G75020	LPAT4	lysophosphatidyl acyltransferase 4	PMN Database	CDP-diacylglycerol biosynthesis I, diacylglycerol and triacylglycerol biosynthesis	LPAAT4	Triacylglycerol Biosynthesis Eukaryotic Phospholipid Synthesis & Editing	1	1	0
Glyma.17G248200	AT1G75020	LPAT4	lysophosphatidyl acyltransferase 4	PMN Database	CDP-diacylglycerol biosynthesis I, diacylglycerol and triacylglycerol biosynthesis	LPAAT4	Triacylglycerol Biosynthesis Eukaryotic Phospholipid Synthesis & Editing	1	1	0
Glyma.01G113200	AT2G38110	GPAT6	glycerol-3-phosphate acyltransferase 6	PMN Database	CDP-diacylglycerol biosynthesis I, CDP-diacylglycerol biosynthesis II, diacylglycerol and triacylglycerol biosynthesis	sn-2-GPAT6	Cutin Synthesis & Transport 1	1	1	0
Glyma.10G119900	AT2G38110	GPAT6	glycerol-3-phosphate acyltransferase 6	PMN Database	CDP-diacylglycerol biosynthesis I, CDP-diacylglycerol biosynthesis II, diacylglycerol and triacylglycerol biosynthesis	sn-2-GPAT6	Cutin Synthesis & Transport 1	1	1	0
Glyma.03G174900	AT3G09560		Lipin family protein	PMN Database	diacylglycerol and triacylglycerol biosynthesis	PAH1	Prokaryotic Galactolipid, Sulfolipid, & Phospholipid Synthesis 1 Eukaryotic Galactolipid & Sulfolipid Synthesis Triacylglycerol Biosynthesis Eukaryotic Phospholipid Synthesis & Editing	1	1	0
Glyma.19G175600	AT3G09560		Lipin family protein	PMN Database	diacylglycerol and triacylglycerol biosynthesis	PAH1	Prokaryotic Galactolipid, Sulfolipid, & Phospholipid Synthesis 1 Eukaryotic Galactolipid & Sulfolipid Synthesis Triacylglycerol Biosynthesis Eukaryotic Phospholipid Synthesis & Editing	1	1	0
Glyma.07G029800	AT3G15820	ROD1	phosphatidic acid phosphatase-related / PAP2-like protein	PMN Database	diacylglycerol biosynthesis (PUFA enrichment in oilseed)	PDCT / ROD1	Triacylglycerol Biosynthesis	1	1	0
Glyma.02G181300	AT3G57650	LPAT2	lysophosphatidyl acyltransferase 2	PMN Database	CDP-diacylglycerol biosynthesis I, diacylglycerol and triacylglycerol biosynthesis	LPAAT2	Triacylglycerol Biosynthesis Eukaryotic Phospholipid Synthesis & Editing	1	1	0
Glyma.20G207000	AT4G22340	CDS2	cytidinediphosphate diacylglycerol synthase 2	PMN Database	CDP-diacylglycerol biosynthesis I, CDP-diacylglycerol biosynthesis II	CSS2; CDP-DAGS	Eukaryotic Phospholipid Synthesis & Editing Mitochondrial Lipopolysaccharide Synthesis	1	1	0
Glyma.13G137800	AT5G03080	LPPgamma	Phosphatidic acid phosphatase (PAP2) family protein	PMN Database	diacylglycerol and triacylglycerol biosynthesis	LPP &gamma;	Prokaryotic Galactolipid, Sulfolipid, & Phospholipid Synthesis 1 Eukaryotic Galactolipid & Sulfolipid Synthesis Sphingolipid Biosynthesis 1 Phospholipid Signaling	1	1	0
Glyma.07G036400	AT5G13640	PDAT	phospholipid:diacylglycerol acyltransferase	PMN Database	diacylglycerol and triacylglycerol biosynthesis	PDAT1	Triacylglycerol Biosynthesis	1	1	0
Glyma.17G051300	AT5G13640	PDAT	phospholipid:diacylglycerol acyltransferase	PMN Database	diacylglycerol and triacylglycerol biosynthesis	PDAT1	Triacylglycerol Biosynthesis	1	1	0
Glyma.17G242900	AT5G42870		phosphatidic acid phosphohydrolase 2	PMN Database	diacylglycerol and triacylglycerol biosynthesis	PAH2	Prokaryotic Galactolipid, Sulfolipid, & Phospholipid Synthesis 1 Eukaryotic Galactolipid & Sulfolipid Synthesis Triacylglycerol Biosynthesis Eukaryotic Phospholipid Synthesis & Editing	1	1	0
Glyma.07G000300	AT5G53390	FOP1	O-acyltransferase (WSD1-like) family protein	PMN Database	diacylglycerol and triacylglycerol biosynthesis		Fatty Acid Elongation & Wax Biosynthesis	1	1	0
Glyma.19G260000	AT1G01090	PDH-E1 ALPHA	pyruvate dehydrogenase E1 alpha	PMN Database	pyruvate decarboxylation to acetyl CoA	PDH (E1 alpha)	Fatty Acid Synthesis	1	0	0
Glyma.10G034000	AT1G06730		pfkB-like carbohydrate kinase family protein	PMN Database	sucrose degradation II (sucrose synthase)			1	0	0
Glyma.16G081400	AT1G16300	GAPCP-2	glyceraldehyde-3-phosphate dehydrogenase of plastid 2	PMN Database	gluconeogenesis I, glycolysis I (from glucose 6-phosphate), glycolysis II, glycolysis IV, sucrose biosynthesis I			1	0	0
Glyma.13G087800	AT1G22170		Phosphoglycerate mutase family protein	PMN Database	glycolysis I (from glucose 6-phosphate), glycolysis II			1	0	0
Glyma.14G170700	AT1G22170		Phosphoglycerate mutase family protein	PMN Database	glycolysis I (from glucose 6-phosphate), glycolysis II			1	0	0
Glyma.01G200200	AT1G32440	PKp3	plastidial pyruvate kinase 3	PMN Database	Rubisco shunt, glycolysis I (from glucose 6-phosphate), glycolysis II, glycolysis IV			1	0	0
Glyma.10G225400	AT1G43670	FBP	Inositol monophosphatase family protein	PMN Database	gluconeogenesis I, Calvin-Benson-Bassham cycle, glycolysis I (from glucose 6-phosphate), glycolysis II, sucrose biosynthesis I			1	0	0
Glyma.06G208200	AT1G74030	ENO1	enolase 1	PMN Database	Rubisco shunt, gluconeogenesis I, glycolysis I (from glucose 6-phosphate), glycolysis II, glycolysis IV			1	0	0
Glyma.20G122500	AT2G01140	PDE345	Aldolase superfamily protein	PMN Database	gluconeogenesis I, Calvin-Benson-Bassham cycle, glycolysis I (from glucose 6-phosphate), glycolysis II, glycolysis IV, sucrose biosynthesis I			1	0	0
Glyma.12G098900	AT2G05710	ACO3	aconitase 3	PMN Database	glyoxylate cycle, TCA cycle II (plants and fungi)			1	0	0
Glyma.01G024800	AT2G22480	PFK5	phosphofructokinase 5	PMN Database	glycolysis I (from glucose 6-phosphate), glycolysis II, glycolysis IV			1	0	0
Glyma.01G197700	AT2G22780	PMDH1	peroxisomal NAD-malate dehydrogenase 1	PMN Database	gluconeogenesis I, glyoxylate cycle, TCA cycle II (plants and fungi)			1	0	0
Glyma.14G009600	AT2G29560	ENOC	cytosolic enolase	PMN Database	Rubisco shunt, gluconeogenesis I, glycolysis I (from glucose 6-phosphate), glycolysis II, glycolysis IV			1	0	0
Glyma.03G191500	AT2G36460	FBA6	Aldolase superfamily protein	PMN Database	gluconeogenesis I, Calvin-Benson-Bassham cycle, glycolysis I (from glucose 6-phosphate), glycolysis II, glycolysis IV, sucrose biosynthesis I			1	0	0
Glyma.10G066700	AT2G36460	FBA6	Aldolase superfamily protein	PMN Database	gluconeogenesis I, Calvin-Benson-Bassham cycle, glycolysis I (from glucose 6-phosphate), glycolysis II, glycolysis IV, sucrose biosynthesis I			1	0	0
Glyma.02G288500	AT2G42790	CSY3	citrate synthase 3	PMN Database	glyoxylate cycle, TCA cycle II (plants and fungi)			1	0	0
Glyma.15G268500	AT2G44350	ATCS	Citrate synthase family protein	PMN Database	glyoxylate cycle, TCA cycle II (plants and fungi)			1	0	0
Glyma.18G044400	AT3G03250	UGP1	UDP-GLUCOSE PYROPHOSPHORYLASE 1	PMN Database	sucrose biosynthesis I, sucrose degradation II (sucrose synthase)			1	0	0
Glyma.12G100500	AT3G21720	ICL	isocitrate lyase	PMN Database	glyoxylate cycle			1	0	0
Glyma.13G114000	AT3G43190	SUS4	sucrose synthase 4	PMN Database	sucrose degradation II (sucrose synthase)			1	0	0
Glyma.10G201000	AT3G52200	LTA3	Dihydrolipoamide acetyltransferase%2C long form protein	PMN Database	pyruvate decarboxylation to acetyl CoA			1	0	0
Glyma.20G189500	AT3G52200	LTA3	Dihydrolipoamide acetyltransferase%2C long form protein	PMN Database	pyruvate decarboxylation to acetyl CoA			1	0	0
Glyma.08G031700	AT4G26270	PFK3	phosphofructokinase 3	PMN Database	glycolysis I (from glucose 6-phosphate), glycolysis II, glycolysis IV			1	0	0
Glyma.13G353400	AT4G26270	PFK3	phosphofructokinase 3	PMN Database	glycolysis I (from glucose 6-phosphate), glycolysis II, glycolysis IV			1	0	0
Glyma.08G063800	AT5G09660	PMDH2	peroxisomal NAD-malate dehydrogenase 2	PMN Database	gluconeogenesis I, glyoxylate cycle, TCA cycle II (plants and fungi)			1	0	0
Glyma.08G007300	AT5G13420	TRA2	Aldolase-type TIM barrel family protein	PMN Database	Rubisco shunt, pentose phosphate pathway			1	0	0
Glyma.10G240800	AT5G51830		pfkB-like carbohydrate kinase family protein	PMN Database	sucrose degradation II (sucrose synthase)			1	0	0
Glyma.20G153900	AT5G51830		pfkB-like carbohydrate kinase family protein	PMN Database	sucrose degradation II (sucrose synthase)			1	0	0
Glyma.08G214900	AT1G15780	NRB4	mediator of RNA polymerase II transcription subunit 15a-like protein	Gene Ontology (GO)	GO:0006633			1	0	0
Glyma.11G041900	AT1G32440	PKp3	plastidial pyruvate kinase 3	Gene Ontology (GO)	GO:0006633			1	0	0
Glyma.13G088200	AT1G36050		Endoplasmic reticulum vesicle transporter protein	Gene Ontology (GO)	GO:0006633			1	0	0
Glyma.08G186700	AT1G71160	KCS7	3-ketoacyl-CoA synthase 7	Gene Ontology (GO)	GO:0006633	KCS7	Fatty Acid Elongation & Wax Biosynthesis	1	0	0
Glyma.08G257200	AT2G38130	ATMAK3	Acyl-CoA N-acyltransferases (NAT) superfamily protein	Gene Ontology (GO)	GO:0006633			1	0	0
Glyma.03G221400	AT2G47240	LACS1	AMP-dependent synthetase and ligase family protein	Gene Ontology (GO)	GO:0006633	LACS1	Fatty Acid Elongation & Wax Biosynthesis Cutin Synthesis & Transport 1 Suberin Synthesis & Transport 1	1	0	0
Glyma.09G007100	AT4G04320		malonyl-CoA decarboxylase family protein	Gene Ontology (GO)	GO:0006633		Unknown	1	0	0
Glyma.15G111500	AT4G04320		malonyl-CoA decarboxylase family protein	Gene Ontology (GO)	GO:0006633		Unknown	1	0	0
Glyma.05G069500	AT4G12110	SMO1-1	sterol-4alpha-methyl oxidase 1-1	Gene Ontology (GO)	GO:0006633			1	0	0
Glyma.09G014000	AT5G47630	mtACP3	mitochondrial acyl carrier protein 3	Gene Ontology (GO)	GO:0006633	ACP	Mitochondrial Fatty Acid & Lipoic Acid Synthesis	1	0	0
Glyma.03G260300	AT1G01120	KCS1	3-ketoacyl-CoA synthase 1	PMN Database	very long chain fatty acid biosynthesis I	KCS1	Fatty Acid Elongation & Wax Biosynthesis Suberin Synthesis & Transport 1	1	0	0
Glyma.04G197400	AT1G08510	FATB	fatty acyl-ACP thioesterases B	PMN Database	oleate biosynthesis I (plants)	FatB	Fatty Acid Synthesis Fatty Acid Elongation, Desaturation & Export From Plastid Prokaryotic Galactolipid, Sulfolipid, & Phospholipid Synthesis 1	1	0	0
Glyma.04G197500	AT1G08510	FATB	fatty acyl-ACP thioesterases B	PMN Database	oleate biosynthesis I (plants)	FatB	Fatty Acid Synthesis Fatty Acid Elongation, Desaturation & Export From Plastid Prokaryotic Galactolipid, Sulfolipid, & Phospholipid Synthesis 1	1	0	0
Glyma.06G168000	AT1G08510	FATB	fatty acyl-ACP thioesterases B	PMN Database	oleate biosynthesis I (plants)	FatB	Fatty Acid Synthesis Fatty Acid Elongation, Desaturation & Export From Plastid Prokaryotic Galactolipid, Sulfolipid, & Phospholipid Synthesis 1	1	0	0
Glyma.14G074300	AT1G19440	KCS4	3-ketoacyl-CoA synthase 4	PMN Database	very long chain fatty acid biosynthesis I	KCS4	Fatty Acid Elongation & Wax Biosynthesis Suberin Synthesis & Transport 1	1	0	0
Glyma.08G102100	AT1G24360		NAD(P)-binding Rossmann-fold superfamily protein	PMN Database	octanoyl-[acyl-carrier protein] biosynthesis (mitochondria, yeast), palmitate biosynthesis II (bacteria and plants), stearate biosynthesis II (bacteria and plants), cis-vaccenate biosynthesis		Fatty Acid Synthesis	1	0	0
Glyma.18G011600	AT1G67730	KCR1	beta-ketoacyl reductase 1	PMN Database	very long chain fatty acid biosynthesis I, very long chain fatty acid biosynthesis II	KCR1	Fatty Acid Elongation & Wax Biosynthesis Suberin Synthesis & Transport 1	1	0	0
Glyma.20G115500	AT1G68530	KCS6	3-ketoacyl-CoA synthase 6	PMN Database	very long chain fatty acid biosynthesis I	KCS6 KCS6 / CER6 / CUT1	Fatty Acid Elongation & Wax Biosynthesis Suberin Synthesis & Transport 1	1	0	0
Glyma.13G238600	AT2G26250	KCS10	3-ketoacyl-CoA synthase 10	PMN Database	very long chain fatty acid biosynthesis I	KCS10 / FDH	Fatty Acid Elongation & Wax Biosynthesis	1	0	0
Glyma.19G218300	AT2G47240	LACS1	AMP-dependent synthetase and ligase family protein	PMN Database	palmitate biosynthesis II (bacteria and plants), stearate biosynthesis II (bacteria and plants), oleate biosynthesis I (plants)	LACS1	Fatty Acid Elongation & Wax Biosynthesis Cutin Synthesis & Transport 1 Suberin Synthesis & Transport 1	1	0	0
Glyma.17G027700	AT3G06860	MFP2	multifunctional protein 2	PMN Database	very long chain fatty acid biosynthesis II	MFP2	Triacylglycerol & Fatty Acid Degradation	1	0	0
Glyma.08G204300	AT3G16170	AAE13	AMP-dependent synthetase and ligase family protein	PMN Database	palmitate biosynthesis II (bacteria and plants), stearate biosynthesis II (bacteria and plants), oleate biosynthesis I (plants)	MCS / AAE13	Mitochondrial Fatty Acid & Lipoic Acid Synthesis	1	0	0
Glyma.07G242100	AT3G16910	AAE7	acyl-activating enzyme 7	PMN Database	palmitate biosynthesis II (bacteria and plants)			1	0	0
Glyma.13G330100	AT3G45770		Polyketide synthase%2C enoylreductase family protein	PMN Database	octanoyl-[acyl-carrier protein] biosynthesis (mitochondria, yeast)	ER	Mitochondrial Fatty Acid & Lipoic Acid Synthesis	1	0	0
Glyma.20G161300	AT4G23430	Tic32-IVa	NAD(P)-binding Rossmann-fold superfamily protein	PMN Database	very long chain fatty acid biosynthesis I, very long chain fatty acid biosynthesis II			1	0	0
Glyma.02G214900	AT4G24510	CER2	HXXXD-type acyl-transferase family protein	PMN Database	very long chain fatty acid biosynthesis I	CER2	Fatty Acid Elongation & Wax Biosynthesis	1	0	0
Glyma.18G146900	AT5G10480	PAS2	Protein-tyrosine phosphatase-like%2C PTPLA	PMN Database	very long chain fatty acid biosynthesis I, very long chain fatty acid biosynthesis II	HCD / PAS2	Fatty Acid Elongation & Wax Biosynthesis Suberin Synthesis & Transport 1	1	0	0
Glyma.20G070400	AT2G38110	GPAT6	glycerol-3-phosphate acyltransferase 6	PMN Database	CDP-diacylglycerol biosynthesis I, CDP-diacylglycerol biosynthesis II, diacylglycerol and triacylglycerol biosynthesis	sn-2-GPAT6	Cutin Synthesis & Transport 1	1	0	0
Glyma.18G055100	AT2G45150	CDS4	cytidinediphosphate diacylglycerol synthase 4	PMN Database	CDP-diacylglycerol biosynthesis I, CDP-diacylglycerol biosynthesis II	CDS4 CDS4; CDP-DAGS	Prokaryotic Galactolipid, Sulfolipid, & Phospholipid Synthesis 1 Mitochondrial Phospholipid Synthesis Mitochondrial Lipopolysaccharide Synthesis	1	0	0
Glyma.10G095500	AT3G57650	LPAT2	lysophosphatidyl acyltransferase 2	PMN Database	CDP-diacylglycerol biosynthesis I, diacylglycerol and triacylglycerol biosynthesis	LPAAT2	Triacylglycerol Biosynthesis Eukaryotic Phospholipid Synthesis & Editing	1	0	0
Glyma.13G085700	AT4G01950	GPAT3	glycerol-3-phosphate acyltransferase 3	PMN Database	CDP-diacylglycerol biosynthesis I, CDP-diacylglycerol biosynthesis II, diacylglycerol and triacylglycerol biosynthesis	GPAT3	Cutin Synthesis & Transport 1	1	0	0
Glyma.14G167300	AT4G01950	GPAT3	glycerol-3-phosphate acyltransferase 3	PMN Database	CDP-diacylglycerol biosynthesis I, CDP-diacylglycerol biosynthesis II, diacylglycerol and triacylglycerol biosynthesis	GPAT3	Cutin Synthesis & Transport 1	1	0	0
Glyma.10G183200	AT4G22340	CDS2	cytidinediphosphate diacylglycerol synthase 2	PMN Database	CDP-diacylglycerol biosynthesis I, CDP-diacylglycerol biosynthesis II	CSS2; CDP-DAGS	Eukaryotic Phospholipid Synthesis & Editing Mitochondrial Lipopolysaccharide Synthesis	1	0	0
Glyma.17G139100	AT4G22550	LPPbeta	Phosphatidic acid phosphatase (PAP2) family protein	PMN Database	diacylglycerol and triacylglycerol biosynthesis	LPP &beta;	Prokaryotic Galactolipid, Sulfolipid, & Phospholipid Synthesis 1 Eukaryotic Galactolipid & Sulfolipid Synthesis Phospholipid Signaling	1	0	0
Glyma.06G220300	AT4G30580	ATS2	Phospholipid/glycerol acyltransferase family protein	PMN Database	CDP-diacylglycerol biosynthesis I, diacylglycerol and triacylglycerol biosynthesis	LPAAT1	Prokaryotic Galactolipid, Sulfolipid, & Phospholipid Synthesis 1	1	0	0
Glyma.10G050300	AT5G03080	LPPgamma	Phosphatidic acid phosphatase (PAP2) family protein	PMN Database	diacylglycerol and triacylglycerol biosynthesis	LPP &gamma;	Prokaryotic Galactolipid, Sulfolipid, & Phospholipid Synthesis 1 Eukaryotic Galactolipid & Sulfolipid Synthesis Sphingolipid Biosynthesis 1 Phospholipid Signaling	1	0	0
Glyma.05G131100	AT5G60620	GPAT9	glycerol-3-phosphate acyltransferase 9	PMN Database	CDP-diacylglycerol biosynthesis I, CDP-diacylglycerol biosynthesis II, diacylglycerol and triacylglycerol biosynthesis	GPAT9? (mammalian homologue)	Triacylglycerol Biosynthesis Eukaryotic Phospholipid Synthesis & Editing	1	0	0
Glyma.13G104800	AT1G04410	c-NAD-MDH1	Lactate/malate dehydrogenase family protein	PMN Database	gluconeogenesis I, glyoxylate cycle, TCA cycle II (plants and fungi)			0	1	0
Glyma.08G308600	AT1G04920	SPS3F	sucrose phosphate synthase 3F	PMN Database	sucrose biosynthesis I			0	1	0
Glyma.18G108100	AT1G04920	SPS3F	sucrose phosphate synthase 3F	PMN Database	sucrose biosynthesis I			0	1	0
Glyma.20G018300	AT1G08480	SDH6	succinate dehydrogenase subunit	PMN Database	TCA cycle II (plants and fungi)			0	1	0
Glyma.01G062000	AT1G13700	PGL1	6-phosphogluconolactonase 1	PMN Database	pentose phosphate pathway			0	1	0
Glyma.02G120200	AT1G13700	PGL1	6-phosphogluconolactonase 1	PMN Database	pentose phosphate pathway			0	1	0
Glyma.07G160500	AT1G20950		Phosphofructokinase family protein	PMN Database	glycolysis IV			0	1	0
Glyma.08G292800	AT1G24180	IAR4	Thiamin diphosphate-binding fold (THDP-binding) superfamily protein	PMN Database	pyruvate decarboxylation to acetyl CoA			0	1	0
Glyma.12G161000	AT1G42970	GAPB	glyceraldehyde-3-phosphate dehydrogenase B subunit	PMN Database	Calvin-Benson-Bassham cycle			0	1	0
Glyma.11G095600	AT1G50460	HKL1	hexokinase-like 1	PMN Database	sucrose degradation II (sucrose synthase)			0	1	0
Glyma.06G231500	AT1G53240	mMDH1	Lactate/malate dehydrogenase family protein	PMN Database	gluconeogenesis I, glyoxylate cycle, TCA cycle II (plants and fungi)			0	1	0
Glyma.12G159300	AT1G53240	mMDH1	Lactate/malate dehydrogenase family protein	PMN Database	gluconeogenesis I, glyoxylate cycle, TCA cycle II (plants and fungi)			0	1	0
Glyma.02G026800	AT1G59900	E1 ALPHA	pyruvate dehydrogenase complex E1 alpha subunit	PMN Database	pyruvate decarboxylation to acetyl CoA			0	1	0
Glyma.14G215900	AT1G66430		pfkB-like carbohydrate kinase family protein	PMN Database	sucrose degradation II (sucrose synthase)			0	1	0
Glyma.05G237000	AT1G70730	PGM2	Phosphoglucomutase/phosphomannomutase family protein	PMN Database	sucrose biosynthesis I, sucrose degradation II (sucrose synthase)			0	1	0
Glyma.02G240400	AT1G73370	SUS6	sucrose synthase 6	PMN Database	sucrose degradation II (sucrose synthase)			0	1	0
Glyma.08G165400	AT1G79550	PGK	phosphoglycerate kinase	PMN Database	gluconeogenesis I, Calvin-Benson-Bassham cycle, glycolysis I (from glucose 6-phosphate), glycolysis II, glycolysis IV, sucrose biosynthesis I			0	1	0
Glyma.05G227400	AT1G79750	NADP-ME4	NADP-malic enzyme 4	PMN Database	gluconeogenesis I			0	1	0
Glyma.15G019300	AT1G79750	NADP-ME4	NADP-malic enzyme 4	PMN Database	gluconeogenesis I			0	1	0
Glyma.16G077800	AT1G79750	NADP-ME4	NADP-malic enzyme 4	PMN Database	gluconeogenesis I			0	1	0
Glyma.20G125200	AT2G01290	RPI2	ribose-5-phosphate isomerase 2	PMN Database	Rubisco shunt, Calvin-Benson-Bassham cycle, pentose phosphate pathway			0	1	0
Glyma.12G193800	AT2G05710	ACO3	aconitase 3	PMN Database	glyoxylate cycle, TCA cycle II (plants and fungi)			0	1	0
Glyma.13G308700	AT2G05710	ACO3	aconitase 3	PMN Database	glyoxylate cycle, TCA cycle II (plants and fungi)			0	1	0
Glyma.03G102900	AT2G13560	NAD-ME1	NAD-dependent malic enzyme 1	PMN Database	gluconeogenesis I, glyoxylate cycle, TCA cycle II (plants and fungi)			0	1	0
Glyma.03G185800	AT2G21170	TIM	triosephosphate isomerase	PMN Database	gluconeogenesis I, Calvin-Benson-Bassham cycle, glycolysis I (from glucose 6-phosphate), glycolysis II, glycolysis IV			0	1	0
Glyma.10G059500	AT2G21170	TIM	triosephosphate isomerase	PMN Database	gluconeogenesis I, Calvin-Benson-Bassham cycle, glycolysis I (from glucose 6-phosphate), glycolysis II, glycolysis IV			0	1	0
Glyma.13G146200	AT2G21170	TIM	triosephosphate isomerase	PMN Database	gluconeogenesis I, Calvin-Benson-Bassham cycle, glycolysis I (from glucose 6-phosphate), glycolysis II, glycolysis IV			0	1	0
Glyma.18G145500	AT2G22480	PFK5	phosphofructokinase 5	PMN Database	glycolysis I (from glucose 6-phosphate), glycolysis II, glycolysis IV			0	1	0
Glyma.10G086600	AT2G35840		Sucrose-6F-phosphate phosphohydrolase family protein	PMN Database	sucrose biosynthesis I			0	1	0
Glyma.09G153900	AT2G36530	LOS2	Enolase	PMN Database	Rubisco shunt, gluconeogenesis I, glycolysis I (from glucose 6-phosphate), glycolysis II, glycolysis IV			0	1	0
Glyma.16G026500	AT2G46390	SDH8	succinate dehydrogenase subunit	PMN Database	TCA cycle II (plants and fungi)			0	1	0
Glyma.02G015700	AT2G47510	FUM1	fumarase 1	PMN Database	TCA cycle II (plants and fungi)			0	1	0
Glyma.10G016200	AT2G47510	FUM1	fumarase 1	PMN Database	TCA cycle II (plants and fungi)			0	1	0
Glyma.19G088400	AT3G01850		Aldolase-type TIM barrel family protein	PMN Database	Rubisco shunt, Calvin-Benson-Bassham cycle, pentose phosphate pathway			0	1	0
Glyma.08G254500	AT3G02360		6-phosphogluconate dehydrogenase family protein	PMN Database	pentose phosphate pathway			0	1	0
Glyma.18G277300	AT3G02360		6-phosphogluconate dehydrogenase family protein	PMN Database	pentose phosphate pathway			0	1	0
Glyma.19G038400	AT3G02360		6-phosphogluconate dehydrogenase family protein	PMN Database	pentose phosphate pathway			0	1	0
Glyma.04G193500	AT3G04120	GAPC1	glyceraldehyde-3-phosphate dehydrogenase C subunit 1	PMN Database	gluconeogenesis I, glycolysis I (from glucose 6-phosphate), glycolysis II, glycolysis IV, sucrose biosynthesis I			0	1	0
Glyma.03G251400	AT3G04530	PPCK2	phosphoenolpyruvate carboxylase kinase 2	PMN Database	gluconeogenesis I			0	1	0
Glyma.07G232900	AT3G17240	mtLPD2	lipoamide dehydrogenase 2	PMN Database	pyruvate decarboxylation to acetyl CoA			0	1	0
Glyma.06G303200	AT3G21720	ICL	isocitrate lyase	PMN Database	glyoxylate cycle			0	1	0
Glyma.15G182600	AT3G43190	SUS4	sucrose synthase 4	PMN Database	sucrose degradation II (sucrose synthase)			0	1	0
Glyma.13G149800	AT3G52990		Pyruvate kinase family protein	PMN Database	Rubisco shunt, glycolysis I (from glucose 6-phosphate), glycolysis II, glycolysis IV			0	1	0
Glyma.20G189300	AT3G52990		Pyruvate kinase family protein	PMN Database	Rubisco shunt, glycolysis I (from glucose 6-phosphate), glycolysis II, glycolysis IV			0	1	0
Glyma.13G336200	AT3G55440	TPI	triosephosphate isomerase	PMN Database	gluconeogenesis I, Calvin-Benson-Bassham cycle, glycolysis I (from glucose 6-phosphate), glycolysis II, glycolysis IV			0	1	0
Glyma.08G311200	AT3G58750	CSY2	citrate synthase 2	PMN Database	glyoxylate cycle, TCA cycle II (plants and fungi)			0	1	0
Glyma.05G091000	AT4G00570	NAD-ME2	NAD-dependent malic enzyme 2	PMN Database	gluconeogenesis I, glyoxylate cycle, TCA cycle II (plants and fungi)			0	1	0
Glyma.02G212600	AT4G24620	PGI1	phosphoglucose isomerase 1	PMN Database	gluconeogenesis I, glycolysis I (from glucose 6-phosphate), sucrose biosynthesis I, sucrose degradation II (sucrose synthase)			0	1	0
Glyma.04G086900	AT4G26270	PFK3	phosphofructokinase 3	PMN Database	glycolysis I (from glucose 6-phosphate), glycolysis II, glycolysis IV			0	1	0
Glyma.06G088600	AT4G26270	PFK3	phosphofructokinase 3	PMN Database	glycolysis I (from glucose 6-phosphate), glycolysis II, glycolysis IV			0	1	0
Glyma.07G014300	AT4G26270	PFK3	phosphofructokinase 3	PMN Database	glycolysis I (from glucose 6-phosphate), glycolysis II, glycolysis IV			0	1	0
Glyma.07G126400	AT4G26270	PFK3	phosphofructokinase 3	PMN Database	glycolysis I (from glucose 6-phosphate), glycolysis II, glycolysis IV			0	1	0
Glyma.02G303000	AT4G26530	FBA5	Aldolase superfamily protein	PMN Database	gluconeogenesis I, Calvin-Benson-Bassham cycle, glycolysis I (from glucose 6-phosphate), glycolysis II, glycolysis IV, sucrose biosynthesis I			0	1	0
Glyma.14G010900	AT4G26530	FBA5	Aldolase superfamily protein	PMN Database	gluconeogenesis I, Calvin-Benson-Bassham cycle, glycolysis I (from glucose 6-phosphate), glycolysis II, glycolysis IV, sucrose biosynthesis I			0	1	0
Glyma.11G108900	AT4G27600	NARA5	pfkB-like carbohydrate kinase family protein	PMN Database	glycolysis I (from glucose 6-phosphate), glycolysis II, glycolysis IV			0	1	0
Glyma.01G216100	AT4G37480		Chaperone DnaJ-domain superfamily protein	PMN Database	glyoxylate cycle, TCA cycle II (plants and fungi)			0	1	0
Glyma.05G110500	AT4G37840	HKL3	hexokinase-like 3	PMN Database	sucrose degradation II (sucrose synthase)			0	1	0
Glyma.17G156200	AT4G37840	HKL3	hexokinase-like 3	PMN Database	sucrose degradation II (sucrose synthase)			0	1	0
Glyma.01G097400	AT4G37870	PCK1	phosphoenolpyruvate carboxykinase 1	PMN Database	gluconeogenesis I			0	1	0
Glyma.08G273100	AT4G37870	PCK1	phosphoenolpyruvate carboxykinase 1	PMN Database	gluconeogenesis I			0	1	0
Glyma.11G111400	AT4G38970	FBA2	fructose-bisphosphate aldolase 2	PMN Database	gluconeogenesis I, Calvin-Benson-Bassham cycle, glycolysis I (from glucose 6-phosphate), glycolysis II, glycolysis IV, sucrose biosynthesis I			0	1	0
Glyma.17G128000	AT5G03860	MLS	malate synthase	PMN Database	glyoxylate cycle			0	1	0
Glyma.05G199800	AT5G13420	TRA2	Aldolase-type TIM barrel family protein	PMN Database	Rubisco shunt, pentose phosphate pathway			0	1	0
Glyma.08G362900	AT5G13420	TRA2	Aldolase-type TIM barrel family protein	PMN Database	Rubisco shunt, pentose phosphate pathway			0	1	0
Glyma.02G241100	AT5G17310	UGP2	UDP-glucose pyrophosphorylase 2	PMN Database	sucrose biosynthesis I, sucrose degradation II (sucrose synthase)			0	1	0
Glyma.20G179900	AT5G17530		phosphoglucosamine mutase family protein	PMN Database	sucrose biosynthesis I, sucrose degradation II (sucrose synthase)			0	1	0
Glyma.06G093000	AT5G18475		Pentatricopeptide repeat (PPR) superfamily protein	PMN Database	gluconeogenesis I, glycolysis I (from glucose 6-phosphate), sucrose biosynthesis I, sucrose degradation II (sucrose synthase)			0	1	0
Glyma.13G161600	AT5G20280	SPS1F	sucrose phosphate synthase 1F	PMN Database	sucrose biosynthesis I			0	1	0
Glyma.17G109700	AT5G20280	SPS1F	sucrose phosphate synthase 1F	PMN Database	sucrose biosynthesis I			0	1	0
Glyma.04G086300	AT5G25880	NADP-ME3	NADP-malic enzyme 3	PMN Database	gluconeogenesis I			0	1	0
Glyma.06G087800	AT5G25880	NADP-ME3	NADP-malic enzyme 3	PMN Database	gluconeogenesis I			0	1	0
Glyma.18G296900	AT5G38410	RBCS3B	Ribulose bisphosphate carboxylase (small chain) family protein	PMN Database	Rubisco shunt, Calvin-Benson-Bassham cycle			0	1	0
Glyma.19G046600	AT5G38410	RBCS3B	Ribulose bisphosphate carboxylase (small chain) family protein	PMN Database	Rubisco shunt, Calvin-Benson-Bassham cycle			0	1	0
Glyma.19G046800	AT5G38410	RBCS3B	Ribulose bisphosphate carboxylase (small chain) family protein	PMN Database	Rubisco shunt, Calvin-Benson-Bassham cycle			0	1	0
Glyma.16G066200	AT5G40650	SDH2-2	succinate dehydrogenase 2-2	PMN Database	TCA cycle II (plants and fungi)			0	1	0
Glyma.19G080600	AT5G40650	SDH2-2	succinate dehydrogenase 2-2	PMN Database	TCA cycle II (plants and fungi)			0	1	0
Glyma.16G063200	AT5G40760	G6PD6	glucose-6-phosphate dehydrogenase 6	PMN Database	pentose phosphate pathway			0	1	0
Glyma.04G032600	AT5G42740		Sugar isomerase (SIS) family protein	PMN Database	gluconeogenesis I, glycolysis I (from glucose 6-phosphate), sucrose biosynthesis I, sucrose degradation II (sucrose synthase)			0	1	0
Glyma.10G006500	AT5G43330	c-NAD-MDH2	Lactate/malate dehydrogenase family protein	PMN Database	gluconeogenesis I, glyoxylate cycle, TCA cycle II (plants and fungi)			0	1	0
Glyma.15G136200	AT5G44520		NagB/RpiA/CoA transferase-like superfamily protein	PMN Database	Rubisco shunt, Calvin-Benson-Bassham cycle, pentose phosphate pathway			0	1	0
Glyma.02G294500	AT5G50850	MAB1	Transketolase family protein	PMN Database	pyruvate decarboxylation to acetyl CoA			0	1	0
Glyma.14G020200	AT5G50850	MAB1	Transketolase family protein	PMN Database	pyruvate decarboxylation to acetyl CoA			0	1	0
Glyma.14G186900	AT5G50850	MAB1	Transketolase family protein	PMN Database	pyruvate decarboxylation to acetyl CoA			0	1	0
Glyma.09G148900	AT5G51830		pfkB-like carbohydrate kinase family protein	PMN Database	sucrose degradation II (sucrose synthase)			0	1	0
Glyma.16G200600	AT5G51830		pfkB-like carbohydrate kinase family protein	PMN Database	sucrose degradation II (sucrose synthase)			0	1	0
Glyma.04G245100	AT5G52560	USP	UDP-sugar pyrophosphorylase	PMN Database	sucrose biosynthesis I, sucrose degradation II (sucrose synthase)			0	1	0
Glyma.06G118100	AT5G52560	USP	UDP-sugar pyrophosphorylase	PMN Database	sucrose biosynthesis I, sucrose degradation II (sucrose synthase)			0	1	0
Glyma.07G224800	AT5G56350		Pyruvate kinase family protein	PMN Database	Rubisco shunt, glycolysis I (from glucose 6-phosphate), glycolysis II, glycolysis IV			0	1	0
Glyma.20G024800	AT5G56350		Pyruvate kinase family protein	PMN Database	Rubisco shunt, glycolysis I (from glucose 6-phosphate), glycolysis II, glycolysis IV			0	1	0
Glyma.20G192200	AT5G58330		lactate/malate dehydrogenase family protein	PMN Database	gluconeogenesis I			0	1	0
Glyma.05G025300	AT5G61410	RPE	D-ribulose-5-phosphate-3-epimerase	PMN Database	Rubisco shunt, Calvin-Benson-Bassham cycle, pentose phosphate pathway			0	1	0
Glyma.02G057400	AT5G66760	SDH1-1	succinate dehydrogenase 1-1	PMN Database	TCA cycle II (plants and fungi)			0	1	0
Glyma.11G067800	AT5G66760	SDH1-1	succinate dehydrogenase 1-1	PMN Database	TCA cycle II (plants and fungi)			0	1	0
Glyma.19G157100	AT1G03150		Acyl-CoA N-acyltransferases (NAT) superfamily protein	Gene Ontology (GO)	GO:0006633			0	1	0
Glyma.01G035200	AT1G07420	SMO2-1	sterol 4-alpha-methyl-oxidase 2-1	Gene Ontology (GO)	GO:0006633			0	1	0
Glyma.01G028900	AT1G10670	ACLA-1	ATP-citrate lyase A-1	Gene Ontology (GO)	GO:0006633	ACLA-1	Fatty Acid Elongation & Wax Biosynthesis	0	1	0
Glyma.15G267000	AT1G10670	ACLA-1	ATP-citrate lyase A-1	Gene Ontology (GO)	GO:0006633	ACLA-1	Fatty Acid Elongation & Wax Biosynthesis	0	1	0
Glyma.01G046500	AT1G14290	SBH2	sphingoid base hydroxylase 2	Gene Ontology (GO)	GO:0006633	SBH2	Sphingolipid Biosynthesis 1	0	1	0
Glyma.02G106700	AT1G14290	SBH2	sphingoid base hydroxylase 2	Gene Ontology (GO)	GO:0006633	SBH2	Sphingolipid Biosynthesis 1	0	1	0
Glyma.10G219700	AT1G14290	SBH2	sphingoid base hydroxylase 2	Gene Ontology (GO)	GO:0006633	SBH2	Sphingolipid Biosynthesis 1	0	1	0
Glyma.20G172000	AT1G14290	SBH2	sphingoid base hydroxylase 2	Gene Ontology (GO)	GO:0006633	SBH2	Sphingolipid Biosynthesis 1	0	1	0
Glyma.13G367700	AT1G15780	NRB4	mediator of RNA polymerase II transcription subunit 15a-like protein	Gene Ontology (GO)	GO:0006633			0	1	0
Glyma.15G005500	AT1G15780	NRB4	mediator of RNA polymerase II transcription subunit 15a-like protein	Gene Ontology (GO)	GO:0006633			0	1	0
Glyma.09G060900	AT1G65290	mtACP2	mitochondrial acyl carrier protein 2	Gene Ontology (GO)	GO:0006633	ACP	Mitochondrial Fatty Acid & Lipoic Acid Synthesis	0	1	0
Glyma.15G181500	AT1G74960	FAB1	fatty acid biosynthesis 1	Gene Ontology (GO)	GO:0006633	KASII	Fatty Acid Synthesis Fatty Acid Elongation, Desaturation & Export From Plastid	0	1	0
Glyma.07G015700	AT1G79750	NADP-ME4	NADP-malic enzyme 4	Gene Ontology (GO)	GO:0006633			0	1	0
Glyma.U033000	AT2G28630	KCS12	3-ketoacyl-CoA synthase 12	Gene Ontology (GO)	GO:0006633	KCS12	Fatty Acid Elongation & Wax Biosynthesis	0	1	0
Glyma.03G018700	AT2G45690	SSE1	shrunken seed protein (SSE1)	Gene Ontology (GO)	GO:0006633			0	1	0
Glyma.04G148600	AT2G45690	SSE1	shrunken seed protein (SSE1)	Gene Ontology (GO)	GO:0006633			0	1	0
Glyma.07G080200	AT2G45690	SSE1	shrunken seed protein (SSE1)	Gene Ontology (GO)	GO:0006633			0	1	0
Glyma.08G299900	AT2G46210	SLD2	Fatty acid/sphingolipid desaturase	Gene Ontology (GO)	GO:0006633	SLD2	Sphingolipid Biosynthesis 1	0	1	0
Glyma.14G095400	AT2G46210	SLD2	Fatty acid/sphingolipid desaturase	Gene Ontology (GO)	GO:0006633	SLD2	Sphingolipid Biosynthesis 1	0	1	0
Glyma.13G044800	AT3G02580	STE1	sterol 1	Gene Ontology (GO)	GO:0006633			0	1	0
Glyma.19G050500	AT3G02580	STE1	sterol 1	Gene Ontology (GO)	GO:0006633			0	1	0
Glyma.05G053300	AT4G12110	SMO1-1	sterol-4alpha-methyl oxidase 1-1	Gene Ontology (GO)	GO:0006633			0	1	0
Glyma.11G035200	AT4G16760	ACX1	acyl-CoA oxidase 1	Gene Ontology (GO)	GO:0006633	ACX1	Triacylglycerol & Fatty Acid Degradation	0	1	0
Glyma.08G008800	AT4G25050	ACP4	acyl carrier protein 4	Gene Ontology (GO)	GO:0006633	ACP4	Fatty Acid Synthesis	0	1	0
Glyma.10G231200	AT4G25700	BETA-OHASE 1	beta-hydroxylase 1	Gene Ontology (GO)	GO:0006633			0	1	0
Glyma.20G162600	AT4G25700	BETA-OHASE 1	beta-hydroxylase 1	Gene Ontology (GO)	GO:0006633			0	1	0
Glyma.07G037700	AT5G35550	TT2	Duplicated homeodomain-like superfamily protein	Gene Ontology (GO)	GO:0006633		Triacylglycerol Biosynthesis	0	1	0
Glyma.13G109100	AT5G35550	TT2	Duplicated homeodomain-like superfamily protein	Gene Ontology (GO)	GO:0006633		Triacylglycerol Biosynthesis	0	1	0
Glyma.17G050500	AT5G35550	TT2	Duplicated homeodomain-like superfamily protein	Gene Ontology (GO)	GO:0006633		Triacylglycerol Biosynthesis	0	1	0
Glyma.04G010900	AT5G38020		S-adenosyl-L-methionine-dependent methyltransferases superfamily protein	Gene Ontology (GO)	GO:0006633			0	1	0
Glyma.09G223300	AT5G55310	TOP1BETA	DNA topoisomerase 1 beta	Gene Ontology (GO)	GO:0006633			0	1	0
Glyma.12G013600	AT5G55310	TOP1BETA	DNA topoisomerase 1 beta	Gene Ontology (GO)	GO:0006633			0	1	0
Glyma.17G120400	AT1G08510	FATB	fatty acyl-ACP thioesterases B	PMN Database	palmitate biosynthesis II (bacteria and plants), stearate biosynthesis II (bacteria and plants), cis-vaccenate biosynthesis, oleate biosynthesis I (plants)	FatB	Fatty Acid Synthesis Fatty Acid Elongation, Desaturation & Export From Plastid Prokaryotic Galactolipid, Sulfolipid, & Phospholipid Synthesis 1	0	1	0
Glyma.20G122900	AT1G08510	FATB	fatty acyl-ACP thioesterases B	PMN Database	oleate biosynthesis I (plants)	FatB	Fatty Acid Synthesis Fatty Acid Elongation, Desaturation & Export From Plastid Prokaryotic Galactolipid, Sulfolipid, & Phospholipid Synthesis 1	0	1	0
Glyma.04G104900	AT1G36160	ACC1	acetyl-CoA carboxylase 1	PMN Database	octanoyl-[acyl-carrier protein] biosynthesis (mitochondria, yeast)	ACC1	Fatty Acid Elongation & Wax Biosynthesis	0	1	0
Glyma.06G105900	AT1G36160	ACC1	acetyl-CoA carboxylase 1	PMN Database	octanoyl-[acyl-carrier protein] biosynthesis (mitochondria, yeast)	ACC1	Fatty Acid Elongation & Wax Biosynthesis	0	1	0
Glyma.11G122500	AT1G49430	LACS2	long-chain acyl-CoA synthetase 2	PMN Database	palmitate biosynthesis II (bacteria and plants), stearate biosynthesis II (bacteria and plants), oleate biosynthesis I (plants)	LACS2	Fatty Acid Elongation & Wax Biosynthesis Cutin Synthesis & Transport 1 Suberin Synthesis & Transport 1	0	1	0
Glyma.20G007900	AT1G49430	LACS2	long-chain acyl-CoA synthetase 2	PMN Database	palmitate biosynthesis II (bacteria and plants), stearate biosynthesis II (bacteria and plants), oleate biosynthesis I (plants)	LACS2	Fatty Acid Elongation & Wax Biosynthesis Cutin Synthesis & Transport 1 Suberin Synthesis & Transport 1	0	1	0
Glyma.11G245700	AT1G67730	KCR1	beta-ketoacyl reductase 1	PMN Database	very long chain fatty acid biosynthesis I, very long chain fatty acid biosynthesis II	KCR1	Fatty Acid Elongation & Wax Biosynthesis Suberin Synthesis & Transport 1	0	1	0
Glyma.08G261100	AT1G68530	KCS6	3-ketoacyl-CoA synthase 6	PMN Database	very long chain fatty acid biosynthesis I	KCS6 KCS6 / CER6 / CUT1	Fatty Acid Elongation & Wax Biosynthesis Suberin Synthesis & Transport 1	0	1	0
Glyma.10G241700	AT1G68530	KCS6	3-ketoacyl-CoA synthase 6	PMN Database	very long chain fatty acid biosynthesis I	KCS6 KCS6 / CER6 / CUT1	Fatty Acid Elongation & Wax Biosynthesis Suberin Synthesis & Transport 1	0	1	0
Glyma.04G019600	AT1G76150	ECH2	enoyl-CoA hydratase 2	PMN Database	very long chain fatty acid biosynthesis I, very long chain fatty acid biosynthesis II	ECH2	Triacylglycerol & Fatty Acid Degradation	0	1	0
Glyma.05G118800	AT2G22230		Thioesterase superfamily protein	PMN Database	octanoyl-[acyl-carrier protein] biosynthesis (mitochondria, yeast), palmitate biosynthesis II (bacteria and plants), stearate biosynthesis II (bacteria and plants), cis-vaccenate biosynthesis	HAD	Fatty Acid Synthesis	0	1	0
Glyma.04G057800	AT2G26250	KCS10	3-ketoacyl-CoA synthase 10	PMN Database	very long chain fatty acid biosynthesis I	KCS10 / FDH	Fatty Acid Elongation & Wax Biosynthesis	0	1	0
Glyma.06G058500	AT2G26250	KCS10	3-ketoacyl-CoA synthase 10	PMN Database	very long chain fatty acid biosynthesis I	KCS10 / FDH	Fatty Acid Elongation & Wax Biosynthesis	0	1	0
Glyma.02G001500	AT2G26640	KCS11	3-ketoacyl-CoA synthase 11	PMN Database	very long chain fatty acid biosynthesis I	KCS11	Fatty Acid Elongation & Wax Biosynthesis	0	1	0
Glyma.05G011100	AT2G26640	KCS11	3-ketoacyl-CoA synthase 11	PMN Database	very long chain fatty acid biosynthesis I	KCS11	Fatty Acid Elongation & Wax Biosynthesis	0	1	0
Glyma.10G179400	AT2G26640	KCS11	3-ketoacyl-CoA synthase 11	PMN Database	very long chain fatty acid biosynthesis I	KCS11	Fatty Acid Elongation & Wax Biosynthesis	0	1	0
Glyma.20G210900	AT2G26640	KCS11	3-ketoacyl-CoA synthase 11	PMN Database	very long chain fatty acid biosynthesis I	KCS11	Fatty Acid Elongation & Wax Biosynthesis	0	1	0
Glyma.12G075100	AT2G28630	KCS12	3-ketoacyl-CoA synthase 12	PMN Database	very long chain fatty acid biosynthesis I	KCS12	Fatty Acid Elongation & Wax Biosynthesis	0	1	0
Glyma.03G171900	AT2G37540		NAD(P)-binding Rossmann-fold superfamily protein	PMN Database	very long chain fatty acid biosynthesis I, very long chain fatty acid biosynthesis II			0	1	0
Glyma.10G043700	AT2G37540		NAD(P)-binding Rossmann-fold superfamily protein	PMN Database	very long chain fatty acid biosynthesis I, very long chain fatty acid biosynthesis II			0	1	0
Glyma.08G185600	AT3G06470		GNS1/SUR4 membrane protein family	PMN Database	palmitate biosynthesis II (bacteria and plants), very long chain fatty acid biosynthesis I			0	1	0
Glyma.07G246300	AT3G06860	MFP2	multifunctional protein 2	PMN Database	very long chain fatty acid biosynthesis II	MFP2	Triacylglycerol & Fatty Acid Degradation	0	1	0
Glyma.19G147400	AT3G12120	FAD2	fatty acid desaturase 2	PMN Database	linoleate biosynthesis I	FAD2	Triacylglycerol Biosynthesis Eukaryotic Phospholipid Synthesis & Editing	0	1	0
Glyma.09G029900	AT3G16910	AAE7	acyl-activating enzyme 7	PMN Database	palmitate biosynthesis II (bacteria and plants)			0	1	0
Glyma.11G057800	AT3G50560		NAD(P)-binding Rossmann-fold superfamily protein	PMN Database	very long chain fatty acid biosynthesis I, very long chain fatty acid biosynthesis II			0	1	0
Glyma.18G167300	AT4G13050		Acyl-ACP thioesterase	PMN Database	oleate biosynthesis I (plants)		Fatty Acid Synthesis Fatty Acid Elongation, Desaturation & Export From Plastid Prokaryotic Galactolipid, Sulfolipid, & Phospholipid Synthesis 1	0	1	0
Glyma.08G110000	AT4G13840		HXXXD-type acyl-transferase family protein	PMN Database	very long chain fatty acid biosynthesis I		Fatty Acid Elongation & Wax Biosynthesis	0	1	0
Glyma.09G135900	AT4G23420		NAD(P)-binding Rossmann-fold superfamily protein	PMN Database	very long chain fatty acid biosynthesis I, very long chain fatty acid biosynthesis II			0	1	0
Glyma.16G181100	AT4G23420		NAD(P)-binding Rossmann-fold superfamily protein	PMN Database	very long chain fatty acid biosynthesis I, very long chain fatty acid biosynthesis II			0	1	0
Glyma.16G181300	AT4G23420		NAD(P)-binding Rossmann-fold superfamily protein	PMN Database	very long chain fatty acid biosynthesis I, very long chain fatty acid biosynthesis II			0	1	0
Glyma.16G181400	AT4G23420		NAD(P)-binding Rossmann-fold superfamily protein	PMN Database	very long chain fatty acid biosynthesis I, very long chain fatty acid biosynthesis II			0	1	0
Glyma.05G216600	AT4G23850	LACS4	AMP-dependent synthetase and ligase family protein	PMN Database	palmitate biosynthesis II (bacteria and plants), stearate biosynthesis II (bacteria and plants), oleate biosynthesis I (plants)	LACS4	Eukaryotic Phospholipid Synthesis & Editing Fatty Acid Elongation & Wax Biosynthesis	0	1	0
Glyma.05G219900	AT4G24050		NAD(P)-binding Rossmann-fold superfamily protein	PMN Database	very long chain fatty acid biosynthesis I, very long chain fatty acid biosynthesis II			0	1	0
Glyma.08G026200	AT4G24050		NAD(P)-binding Rossmann-fold superfamily protein	PMN Database	very long chain fatty acid biosynthesis I, very long chain fatty acid biosynthesis II			0	1	0
Glyma.06G097300	AT4G24510	CER2	HXXXD-type acyl-transferase family protein	PMN Database	very long chain fatty acid biosynthesis I	CER2	Fatty Acid Elongation & Wax Biosynthesis	0	1	0
Glyma.09G191700	AT4G29010	AIM1	Enoyl-CoA hydratase/isomerase family	PMN Database	very long chain fatty acid biosynthesis II	AIM1	Triacylglycerol & Fatty Acid Degradation	0	1	0
Glyma.02G203300	AT4G30950	FAD6	fatty acid desaturase 6	PMN Database	linoleate biosynthesis I	FAD6	Prokaryotic Galactolipid, Sulfolipid, & Phospholipid Synthesis 2	0	1	0
Glyma.02G059300	AT4G36830	HOS3-1	GNS1/SUR4 membrane protein family	PMN Database	palmitate biosynthesis II (bacteria and plants), very long chain fatty acid biosynthesis I			0	1	0
Glyma.04G034400	AT4G36830	HOS3-1	GNS1/SUR4 membrane protein family	PMN Database	very long chain fatty acid biosynthesis I			0	1	0
Glyma.16G142200	AT4G36830	HOS3-1	GNS1/SUR4 membrane protein family	PMN Database	palmitate biosynthesis II (bacteria and plants), very long chain fatty acid biosynthesis I			0	1	0
Glyma.13G131400	AT5G02540		NAD(P)-binding Rossmann-fold superfamily protein	PMN Database	very long chain fatty acid biosynthesis I, very long chain fatty acid biosynthesis II			0	1	0
Glyma.20G240900	AT5G04530	KCS19	3-ketoacyl-CoA synthase 19	PMN Database	very long chain fatty acid biosynthesis I	KCS19	Fatty Acid Elongation & Wax Biosynthesis	0	1	0
Glyma.01G120400	AT5G05580	FAD8	fatty acid desaturase 8	PMN Database	alpha-linolenate biosynthesis I (plants and red algae)	FAD8	Prokaryotic Galactolipid, Sulfolipid, & Phospholipid Synthesis 2 Eukaryotic Galactolipid & Sulfolipid Synthesis	0	1	0
Glyma.03G056700	AT5G05580	FAD8	fatty acid desaturase 8	PMN Database	alpha-linolenate biosynthesis I (plants and red algae)	FAD8	Prokaryotic Galactolipid, Sulfolipid, & Phospholipid Synthesis 2 Eukaryotic Galactolipid & Sulfolipid Synthesis	0	1	0
Glyma.18G062000	AT5G05580	FAD8	fatty acid desaturase 8	PMN Database	alpha-linolenate biosynthesis I (plants and red algae)	FAD8	Prokaryotic Galactolipid, Sulfolipid, & Phospholipid Synthesis 2 Eukaryotic Galactolipid & Sulfolipid Synthesis	0	1	0
Glyma.18G202600	AT5G05580	FAD8	fatty acid desaturase 8	PMN Database	alpha-linolenate biosynthesis I (plants and red algae)	FAD8	Prokaryotic Galactolipid, Sulfolipid, & Phospholipid Synthesis 2 Eukaryotic Galactolipid & Sulfolipid Synthesis	0	1	0
Glyma.08G279700	AT5G10480	PAS2	Protein-tyrosine phosphatase-like%2C PTPLA	PMN Database	very long chain fatty acid biosynthesis I, very long chain fatty acid biosynthesis II	HCD / PAS2	Fatty Acid Elongation & Wax Biosynthesis Suberin Synthesis & Transport 1	0	1	0
Glyma.09G248900	AT5G16390	CAC1	chloroplastic acetylcoenzyme A carboxylase 1	PMN Database	octanoyl-[acyl-carrier protein] biosynthesis (mitochondria, yeast)	BCCP1	Fatty Acid Synthesis	0	1	0
Glyma.14G082800	AT5G42890	SCP2	sterol carrier protein 2	PMN Database	very long chain fatty acid biosynthesis I, very long chain fatty acid biosynthesis II			0	1	0
Glyma.05G218600	AT5G46290	KASI	3-ketoacyl-acyl carrier protein synthase I	PMN Database	octanoyl-[acyl-carrier protein] biosynthesis (mitochondria, yeast), palmitate biosynthesis II (bacteria and plants), cis-vaccenate biosynthesis	KASI	Fatty Acid Synthesis	0	1	0
Glyma.09G043700	AT5G49070	KCS21	3-ketoacyl-CoA synthase 21	PMN Database	very long chain fatty acid biosynthesis I	KCS21	Fatty Acid Elongation & Wax Biosynthesis	0	1	0
Glyma.06G179800	AT5G50130		NAD(P)-binding Rossmann-fold superfamily protein	PMN Database	very long chain fatty acid biosynthesis I, very long chain fatty acid biosynthesis II			0	1	0
Glyma.11G143000	AT5G59770		Protein-tyrosine phosphatase-like%2C PTPLA	PMN Database	very long chain fatty acid biosynthesis I, very long chain fatty acid biosynthesis II		Fatty Acid Elongation & Wax Biosynthesis	0	1	0
Glyma.03G165500	AT1G04010	PSAT1	phospholipid sterol acyl transferase 1	PMN Database	diacylglycerol and triacylglycerol biosynthesis		Eukaryotic Phospholipid Synthesis & Editing Unknown	0	1	0
Glyma.02G286500	AT1G06520	GPAT1	glycerol-3-phosphate acyltransferase 1	PMN Database	CDP-diacylglycerol biosynthesis I, CDP-diacylglycerol biosynthesis II, diacylglycerol and triacylglycerol biosynthesis	sn-2-GPAT1	Mitochondrial Lipopolysaccharide Synthesis Cutin Synthesis & Transport 1	0	1	0
Glyma.02G128300	AT1G13560	AAPT1	aminoalcoholphosphotransferase 1	PMN Database	diacylglycerol biosynthesis (PUFA enrichment in oilseed)	AAPT1	Eukaryotic Phospholipid Synthesis & Editing	0	1	0
Glyma.12G081900	AT1G13560	AAPT1	aminoalcoholphosphotransferase 1	PMN Database	diacylglycerol biosynthesis (PUFA enrichment in oilseed)	AAPT1	Eukaryotic Phospholipid Synthesis & Editing	0	1	0
Glyma.09G115800	AT1G15080	LPP2	lipid phosphate phosphatase 2	PMN Database	diacylglycerol and triacylglycerol biosynthesis	LPP2	Prokaryotic Galactolipid, Sulfolipid, & Phospholipid Synthesis 1 Eukaryotic Galactolipid & Sulfolipid Synthesis Phospholipid Signaling	0	1	0
Glyma.20G121300	AT1G15080	LPP2	lipid phosphate phosphatase 2	PMN Database	diacylglycerol and triacylglycerol biosynthesis	LPP2	Prokaryotic Galactolipid, Sulfolipid, & Phospholipid Synthesis 1 Eukaryotic Galactolipid & Sulfolipid Synthesis Phospholipid Signaling	0	1	0
Glyma.09G207900	AT1G32200	ATS1	phospholipid/glycerol acyltransferase family protein	PMN Database	CDP-diacylglycerol biosynthesis I, CDP-diacylglycerol biosynthesis II, diacylglycerol and triacylglycerol biosynthesis	ATS1 / ACT1	Prokaryotic Galactolipid, Sulfolipid, & Phospholipid Synthesis 1	0	1	0
Glyma.17G053300	AT2G19450	TAG1	membrane bound O-acyl transferase (MBOAT) family protein	PMN Database	diacylglycerol and triacylglycerol biosynthesis	DGAT1	Triacylglycerol Biosynthesis	0	1	0
Glyma.11G161400	AT2G45150	CDS4	cytidinediphosphate diacylglycerol synthase 4	PMN Database	CDP-diacylglycerol biosynthesis I, CDP-diacylglycerol biosynthesis II	CDS4 CDS4; CDP-DAGS	Prokaryotic Galactolipid, Sulfolipid, & Phospholipid Synthesis 1 Mitochondrial Phospholipid Synthesis Mitochondrial Lipopolysaccharide Synthesis	0	1	0
Glyma.13G134500	AT3G09560		Lipin family protein	PMN Database	diacylglycerol and triacylglycerol biosynthesis	PAH1	Prokaryotic Galactolipid, Sulfolipid, & Phospholipid Synthesis 1 Eukaryotic Galactolipid & Sulfolipid Synthesis Triacylglycerol Biosynthesis Eukaryotic Phospholipid Synthesis & Editing	0	1	0
Glyma.06G291700	AT3G49190		O-acyltransferase (WSD1-like) family protein	PMN Database	diacylglycerol and triacylglycerol biosynthesis		Fatty Acid Elongation & Wax Biosynthesis	0	1	0
Glyma.09G239600	AT3G49190		O-acyltransferase (WSD1-like) family protein	PMN Database	diacylglycerol and triacylglycerol biosynthesis		Fatty Acid Elongation & Wax Biosynthesis	0	1	0
Glyma.18G257900	AT3G49190		O-acyltransferase (WSD1-like) family protein	PMN Database	diacylglycerol and triacylglycerol biosynthesis		Fatty Acid Elongation & Wax Biosynthesis	0	1	0
Glyma.11G088800	AT3G51520	DGAT2	diacylglycerol acyltransferase family	PMN Database	diacylglycerol and triacylglycerol biosynthesis	DGAT2	Triacylglycerol Biosynthesis	0	1	0
Glyma.16G115800	AT3G51520	DGAT2	diacylglycerol acyltransferase family	PMN Database	diacylglycerol and triacylglycerol biosynthesis	DGAT2	Triacylglycerol Biosynthesis	0	1	0
Glyma.03G139700	AT3G57650	LPAT2	lysophosphatidyl acyltransferase 2	PMN Database	CDP-diacylglycerol biosynthesis I, diacylglycerol and triacylglycerol biosynthesis	LPAAT2	Triacylglycerol Biosynthesis Eukaryotic Phospholipid Synthesis & Editing	0	1	0
Glyma.19G142500	AT3G57650	LPAT2	lysophosphatidyl acyltransferase 2	PMN Database	CDP-diacylglycerol biosynthesis I, diacylglycerol and triacylglycerol biosynthesis	LPAAT2	Triacylglycerol Biosynthesis Eukaryotic Phospholipid Synthesis & Editing	0	1	0
Glyma.03G207000	AT3G58490	SPP1	Phosphatidic acid phosphatase (PAP2) family protein	PMN Database	diacylglycerol and triacylglycerol biosynthesis	LPP &delta;	Prokaryotic Galactolipid, Sulfolipid, & Phospholipid Synthesis 1 Eukaryotic Galactolipid & Sulfolipid Synthesis Sphingolipid Biosynthesis 1 Phospholipid Signaling	0	1	0
Glyma.02G010600	AT4G01950	GPAT3	glycerol-3-phosphate acyltransferase 3	PMN Database	CDP-diacylglycerol biosynthesis I, CDP-diacylglycerol biosynthesis II, diacylglycerol and triacylglycerol biosynthesis	GPAT3	Cutin Synthesis & Transport 1	0	1	0
Glyma.10G011000	AT4G01950	GPAT3	glycerol-3-phosphate acyltransferase 3	PMN Database	CDP-diacylglycerol biosynthesis I, CDP-diacylglycerol biosynthesis II, diacylglycerol and triacylglycerol biosynthesis	GPAT3	Cutin Synthesis & Transport 1	0	1	0
Glyma.05G056700	AT4G22550	LPPbeta	Phosphatidic acid phosphatase (PAP2) family protein	PMN Database	diacylglycerol and triacylglycerol biosynthesis	LPP &beta;	Prokaryotic Galactolipid, Sulfolipid, & Phospholipid Synthesis 1 Eukaryotic Galactolipid & Sulfolipid Synthesis Phospholipid Signaling	0	1	0
Glyma.04G026500	AT4G24160		alpha/beta-Hydrolases superfamily protein	PMN Database	CDP-diacylglycerol biosynthesis I, diacylglycerol and triacylglycerol biosynthesis	LPAAT CGI-58	Triacylglycerol & Fatty Acid Degradation Mitochondrial Lipopolysaccharide Synthesis	0	1	0
Glyma.02G295000	AT4G26770		Phosphatidate cytidylyltransferase family protein	PMN Database	CDP-diacylglycerol biosynthesis I, CDP-diacylglycerol biosynthesis II	CDS3 CDS3; CDP-DAGS	Prokaryotic Galactolipid, Sulfolipid, & Phospholipid Synthesis 1 Mitochondrial Lipopolysaccharide Synthesis	0	1	0
Glyma.14G018600	AT4G26770		Phosphatidate cytidylyltransferase family protein	PMN Database	CDP-diacylglycerol biosynthesis I, CDP-diacylglycerol biosynthesis II	CDS3 CDS3; CDP-DAGS	Prokaryotic Galactolipid, Sulfolipid, & Phospholipid Synthesis 1 Mitochondrial Lipopolysaccharide Synthesis	0	1	0
Glyma.06G039200	AT5G42870		phosphatidic acid phosphohydrolase 2	PMN Database	diacylglycerol and triacylglycerol biosynthesis	PAH2	Prokaryotic Galactolipid, Sulfolipid, & Phospholipid Synthesis 1 Eukaryotic Galactolipid & Sulfolipid Synthesis Triacylglycerol Biosynthesis Eukaryotic Phospholipid Synthesis & Editing	0	1	0
Glyma.09G196400	AT5G53390	FOP1	O-acyltransferase (WSD1-like) family protein	PMN Database	diacylglycerol and triacylglycerol biosynthesis		Fatty Acid Elongation & Wax Biosynthesis	0	1	0
Glyma.01G171800	AT5G66450	LPPepsilon2	Phosphatidic acid phosphatase (PAP2) family protein	PMN Database	diacylglycerol and triacylglycerol biosynthesis	LPP &epsilon;2	Prokaryotic Galactolipid, Sulfolipid, & Phospholipid Synthesis 1 Eukaryotic Galactolipid & Sulfolipid Synthesis Phospholipid Signaling	0	1	0
Glyma.11G071400	AT5G66450	LPPepsilon2	Phosphatidic acid phosphatase (PAP2) family protein	PMN Database	diacylglycerol and triacylglycerol biosynthesis	LPP &epsilon;2	Prokaryotic Galactolipid, Sulfolipid, & Phospholipid Synthesis 1 Eukaryotic Galactolipid & Sulfolipid Synthesis Phospholipid Signaling	0	1	0
Glyma.14G029100	AT1G04920	SPS3F	sucrose phosphate synthase 3F	PMN Database	sucrose biosynthesis I			0	0	0
Glyma.11G127200	AT1G06030		pfkB-like carbohydrate kinase family protein	PMN Database	sucrose degradation II (sucrose synthase)			0	0	0
Glyma.12G051800	AT1G06030		pfkB-like carbohydrate kinase family protein	PMN Database	sucrose degradation II (sucrose synthase)			0	0	0
Glyma.02G169400	AT1G12000		Phosphofructokinase family protein	PMN Database	glycolysis IV			0	0	0
Glyma.10G128200	AT1G12000		Phosphofructokinase family protein	PMN Database	glycolysis IV			0	0	0
Glyma.14G096300	AT1G12000		Phosphofructokinase family protein	PMN Database	glycolysis IV			0	0	0
Glyma.17G010100	AT1G12000		Phosphofructokinase family protein	PMN Database	glycolysis IV			0	0	0
Glyma.04G193400	AT1G13440	GAPC2	glyceraldehyde-3-phosphate dehydrogenase C2	PMN Database	gluconeogenesis I, glycolysis I (from glucose 6-phosphate), glycolysis II, glycolysis IV, sucrose biosynthesis I			0	0	0
Glyma.05G073100	AT1G13440	GAPC2	glyceraldehyde-3-phosphate dehydrogenase C2	PMN Database	gluconeogenesis I, glycolysis I (from glucose 6-phosphate), glycolysis II, glycolysis IV, sucrose biosynthesis I			0	0	0
Glyma.06G172600	AT1G13440	GAPC2	glyceraldehyde-3-phosphate dehydrogenase C2	PMN Database	gluconeogenesis I, glycolysis I (from glucose 6-phosphate), glycolysis II, glycolysis IV, sucrose biosynthesis I			0	0	0
Glyma.19G078300	AT1G13440	GAPC2	glyceraldehyde-3-phosphate dehydrogenase C2	PMN Database	gluconeogenesis I, glycolysis I (from glucose 6-phosphate), glycolysis II, glycolysis IV, sucrose biosynthesis I			0	0	0
Glyma.04G104500	AT1G22170		Phosphoglycerate mutase family protein	PMN Database	glycolysis I (from glucose 6-phosphate), glycolysis II			0	0	0
Glyma.06G105600	AT1G22170		Phosphoglycerate mutase family protein	PMN Database	glycolysis I (from glucose 6-phosphate), glycolysis II			0	0	0
Glyma.18G130500	AT1G24180	IAR4	Thiamin diphosphate-binding fold (THDP-binding) superfamily protein	PMN Database	pyruvate decarboxylation to acetyl CoA			0	0	0
Glyma.01G051800	AT1G42970	GAPB	glyceraldehyde-3-phosphate dehydrogenase B subunit	PMN Database	Calvin-Benson-Bassham cycle			0	0	0
Glyma.08G182300	AT1G43670	FBP	Inositol monophosphatase family protein	PMN Database	gluconeogenesis I, Calvin-Benson-Bassham cycle, glycolysis I (from glucose 6-phosphate), glycolysis II, sucrose biosynthesis I			0	0	0
Glyma.14G081700	AT1G47420	SDH5	succinate dehydrogenase 5	PMN Database	TCA cycle II (plants and fungi)			0	0	0
Glyma.17G243600	AT1G47420	SDH5	succinate dehydrogenase 5	PMN Database	TCA cycle II (plants and fungi)			0	0	0
Glyma.07G035000	AT1G54220		Dihydrolipoamide acetyltransferase%2C long form protein	PMN Database	pyruvate decarboxylation to acetyl CoA			0	0	0
Glyma.16G004400	AT1G54220		Dihydrolipoamide acetyltransferase%2C long form protein	PMN Database	pyruvate decarboxylation to acetyl CoA			0	0	0
Glyma.20G018000	AT1G70820		phosphoglucomutase%2C putative / glucose phosphomutase	PMN Database	sucrose biosynthesis I, sucrose degradation II (sucrose synthase)			0	0	0
Glyma.09G167000	AT1G73370	SUS6	sucrose synthase 6	PMN Database	sucrose degradation II (sucrose synthase)			0	0	0
Glyma.11G212700	AT1G73370	SUS6	sucrose synthase 6	PMN Database	sucrose degradation II (sucrose synthase)			0	0	0
Glyma.14G209900	AT1G73370	SUS6	sucrose synthase 6	PMN Database	sucrose degradation II (sucrose synthase)			0	0	0
Glyma.16G217200	AT1G73370	SUS6	sucrose synthase 6	PMN Database	sucrose degradation II (sucrose synthase)			0	0	0
Glyma.04G157000	AT1G74030	ENO1	enolase 1	PMN Database	Rubisco shunt, gluconeogenesis I, glycolysis I (from glucose 6-phosphate), glycolysis II, glycolysis IV			0	0	0
Glyma.01G008500	AT1G79750	NADP-ME4	NADP-malic enzyme 4	PMN Database	gluconeogenesis I			0	0	0
Glyma.15G204400	AT1G79750	NADP-ME4	NADP-malic enzyme 4	PMN Database	gluconeogenesis I			0	0	0
Glyma.10G268500	AT2G01140	PDE345	Aldolase superfamily protein	PMN Database	gluconeogenesis I, Calvin-Benson-Bassham cycle, glycolysis I (from glucose 6-phosphate), glycolysis II, glycolysis IV, sucrose biosynthesis I			0	0	0
Glyma.11G165500	AT2G05710	ACO3	aconitase 3	PMN Database	glyoxylate cycle, TCA cycle II (plants and fungi)			0	0	0
Glyma.10G039000	AT2G20420		ATP citrate lyase (ACL) family protein	PMN Database	TCA cycle II (plants and fungi)			0	0	0
Glyma.13G125400	AT2G20420		ATP citrate lyase (ACL) family protein	PMN Database	TCA cycle II (plants and fungi)			0	0	0
Glyma.18G157500	AT2G20420		ATP citrate lyase (ACL) family protein	PMN Database	TCA cycle II (plants and fungi)			0	0	0
Glyma.11G043900	AT2G22780	PMDH1	peroxisomal NAD-malate dehydrogenase 1	PMN Database	gluconeogenesis I, glyoxylate cycle, TCA cycle II (plants and fungi)			0	0	0
Glyma.17G218200	AT2G24270	ALDH11A3	aldehyde dehydrogenase 11A3	PMN Database	glycolysis IV			0	0	0
Glyma.02G304200	AT2G29560	ENOC	cytosolic enolase	PMN Database	Rubisco shunt, gluconeogenesis I, glycolysis I (from glucose 6-phosphate), glycolysis II, glycolysis IV			0	0	0
Glyma.20G070500	AT2G35840		Sucrose-6F-phosphate phosphohydrolase family protein	PMN Database	sucrose biosynthesis I			0	0	0
Glyma.13G151800	AT2G36460	FBA6	Aldolase superfamily protein	PMN Database	gluconeogenesis I, Calvin-Benson-Bassham cycle, glycolysis I (from glucose 6-phosphate), glycolysis II, glycolysis IV, sucrose biosynthesis I			0	0	0
Glyma.14G026400	AT2G42790	CSY3	citrate synthase 3	PMN Database	glyoxylate cycle, TCA cycle II (plants and fungi)			0	0	0
Glyma.04G178000	AT2G46505	SDH4	succinate dehydrogenase subunit 4	PMN Database	TCA cycle II (plants and fungi)			0	0	0
Glyma.04G178200	AT2G46505	SDH4	succinate dehydrogenase subunit 4	PMN Database	TCA cycle II (plants and fungi)			0	0	0
Glyma.16G059000	AT3G01850		Aldolase-type TIM barrel family protein	PMN Database	Rubisco shunt, Calvin-Benson-Bassham cycle, pentose phosphate pathway			0	0	0
Glyma.08G214700	AT3G04790	EMB3119	Ribose 5-phosphate isomerase%2C type A protein	PMN Database	Rubisco shunt, Calvin-Benson-Bassham cycle, pentose phosphate pathway			0	0	0
Glyma.20G231200	AT3G05170		Phosphoglycerate mutase family protein	PMN Database	gluconeogenesis I, Calvin-Benson-Bassham cycle, glycolysis I (from glucose 6-phosphate), glycolysis II, sucrose biosynthesis I			0	0	0
Glyma.17G037900	AT3G17240	mtLPD2	lipoamide dehydrogenase 2	PMN Database	pyruvate decarboxylation to acetyl CoA			0	0	0
Glyma.02G066000	AT3G26780	MEF14	Phosphoglycerate mutase family protein	PMN Database	glycolysis I (from glucose 6-phosphate), glycolysis II			0	0	0
Glyma.16G146900	AT3G26780	MEF14	Phosphoglycerate mutase family protein	PMN Database	glycolysis I (from glucose 6-phosphate), glycolysis II			0	0	0
Glyma.18G279400	AT3G30841		Cofactor-independent phosphoglycerate mutase	PMN Database	Rubisco shunt, gluconeogenesis I, glycolysis I (from glucose 6-phosphate), glycolysis II, glycolysis IV			0	0	0
Glyma.02G165000	AT3G52990		Pyruvate kinase family protein	PMN Database	Rubisco shunt, glycolysis I (from glucose 6-phosphate), glycolysis II, glycolysis IV			0	0	0
Glyma.02G165300	AT3G52990		Pyruvate kinase family protein	PMN Database	Rubisco shunt, glycolysis I (from glucose 6-phosphate), glycolysis II, glycolysis IV			0	0	0
Glyma.03G189700	AT3G52990		Pyruvate kinase family protein	PMN Database	Rubisco shunt, glycolysis I (from glucose 6-phosphate), glycolysis II, glycolysis IV			0	0	0
Glyma.05G095000	AT3G52990		Pyruvate kinase family protein	PMN Database	Rubisco shunt, glycolysis I (from glucose 6-phosphate), glycolysis II, glycolysis IV			0	0	0
Glyma.19G190100	AT3G52990		Pyruvate kinase family protein	PMN Database	Rubisco shunt, glycolysis I (from glucose 6-phosphate), glycolysis II, glycolysis IV			0	0	0
Glyma.18G025500	AT3G56040	UGP3	UDP-glucose pyrophosphorylase 3	PMN Database	sucrose biosynthesis I, sucrose degradation II (sucrose synthase)	UGPase, UGP3	Prokaryotic Galactolipid, Sulfolipid, & Phospholipid Synthesis 2	0	0	0
Glyma.18G104400	AT3G58750	CSY2	citrate synthase 2	PMN Database	glyoxylate cycle, TCA cycle II (plants and fungi)			0	0	0
Glyma.15G029800	AT3G59480		pfkB-like carbohydrate kinase family protein	PMN Database	sucrose degradation II (sucrose synthase)			0	0	0
Glyma.15G235300	AT4G01100	ADNT1	adenine nucleotide transporter 1	PMN Database	Rubisco shunt, gluconeogenesis I, glycolysis I (from glucose 6-phosphate), glycolysis II, glycolysis IV			0	0	0
Glyma.04G110200	AT4G10120	ATSPS4F	Sucrose-phosphate synthase family protein	PMN Database	sucrose biosynthesis I			0	0	0
Glyma.06G323700	AT4G10120	ATSPS4F	Sucrose-phosphate synthase family protein	PMN Database	sucrose biosynthesis I			0	0	0
Glyma.10G176900	AT4G10260		pfkB-like carbohydrate kinase family protein	PMN Database	sucrose degradation II (sucrose synthase)			0	0	0
Glyma.20G213300	AT4G10260		pfkB-like carbohydrate kinase family protein	PMN Database	sucrose degradation II (sucrose synthase)			0	0	0
Glyma.09G038000	AT4G16155		dihydrolipoamide dehydrogenase	PMN Database	pyruvate decarboxylation to acetyl CoA	LPD2 (E3)	Fatty Acid Synthesis	0	0	0
Glyma.01G005400	AT4G26270	PFK3	phosphofructokinase 3	PMN Database	glycolysis I (from glucose 6-phosphate), glycolysis II, glycolysis IV			0	0	0
Glyma.05G224900	AT4G26270	PFK3	phosphofructokinase 3	PMN Database	glycolysis I (from glucose 6-phosphate), glycolysis II, glycolysis IV			0	0	0
Glyma.01G053900	AT4G26970	ACO2	aconitase 2	PMN Database	glyoxylate cycle, TCA cycle II (plants and fungi)			0	0	0
Glyma.11G084000	AT4G35260	IDH1	isocitrate dehydrogenase 1	PMN Database	TCA cycle II (plants and fungi)			0	0	0
Glyma.16G118900	AT4G35260	IDH1	isocitrate dehydrogenase 1	PMN Database	TCA cycle II (plants and fungi)			0	0	0
Glyma.01G162800	AT4G35830	ACO1	aconitase 1	PMN Database	glyoxylate cycle, TCA cycle II (plants and fungi)			0	0	0
Glyma.11G080600	AT4G35830	ACO1	aconitase 1	PMN Database	glyoxylate cycle, TCA cycle II (plants and fungi)			0	0	0
Glyma.10G058100	AT5G03290	IDH-V	isocitrate dehydrogenase V	PMN Database	TCA cycle II (plants and fungi)			0	0	0
Glyma.13G144900	AT5G03290	IDH-V	isocitrate dehydrogenase V	PMN Database	TCA cycle II (plants and fungi)			0	0	0
Glyma.06G305600	AT5G09600	SDH3-1	succinate dehydrogenase 3-1	PMN Database	TCA cycle II (plants and fungi)			0	0	0
Glyma.07G185400	AT5G09660	PMDH2	peroxisomal NAD-malate dehydrogenase 2	PMN Database	gluconeogenesis I, glyoxylate cycle, TCA cycle II (plants and fungi)			0	0	0
Glyma.14G210700	AT5G17310	UGP2	UDP-glucose pyrophosphorylase 2	PMN Database	sucrose biosynthesis I, sucrose degradation II (sucrose synthase)			0	0	0
Glyma.09G164900	AT5G23250		Succinyl-CoA ligase%2C alpha subunit	PMN Database	TCA cycle II (plants and fungi)			0	0	0
Glyma.16G213200	AT5G23250		Succinyl-CoA ligase%2C alpha subunit	PMN Database	TCA cycle II (plants and fungi)			0	0	0
Glyma.06G133500	AT5G24400	EMB2024	NagB/RpiA/CoA transferase-like superfamily protein	PMN Database	pentose phosphate pathway			0	0	0
Glyma.14G161800	AT5G24400	EMB2024	NagB/RpiA/CoA transferase-like superfamily protein	PMN Database	pentose phosphate pathway			0	0	0
Glyma.14G162000	AT5G24400	EMB2024	NagB/RpiA/CoA transferase-like superfamily protein	PMN Database	pentose phosphate pathway			0	0	0
Glyma.15G241700	AT5G25880	NADP-ME3	NADP-malic enzyme 3	PMN Database	gluconeogenesis I			0	0	0
Glyma.08G198300	AT5G35790	G6PD1	glucose-6-phosphate dehydrogenase 1	PMN Database	pentose phosphate pathway			0	0	0
Glyma.08G199000	AT5G35790	G6PD1	glucose-6-phosphate dehydrogenase 1	PMN Database	pentose phosphate pathway			0	0	0
Glyma.14G089500	AT5G38410	RBCS3B	Ribulose bisphosphate carboxylase (small chain) family protein	PMN Database	Rubisco shunt, Calvin-Benson-Bassham cycle			0	0	0
Glyma.19G047000	AT5G38410	RBCS3B	Ribulose bisphosphate carboxylase (small chain) family protein	PMN Database	Rubisco shunt, Calvin-Benson-Bassham cycle			0	0	0
Glyma.13G097100	AT5G38420	RBCS2B	Ribulose bisphosphate carboxylase (small chain) family protein	PMN Database	Rubisco shunt, Calvin-Benson-Bassham cycle			0	0	0
Glyma.10G134200	AT5G40650	SDH2-2	succinate dehydrogenase 2-2	PMN Database	TCA cycle II (plants and fungi)			0	0	0
Glyma.06G032500	AT5G42740		Sugar isomerase (SIS) family protein	PMN Database	gluconeogenesis I, glycolysis I (from glucose 6-phosphate), sucrose biosynthesis I, sucrose degradation II (sucrose synthase)			0	0	0
Glyma.09G030500	AT5G44520		NagB/RpiA/CoA transferase-like superfamily protein	PMN Database	Rubisco shunt, Calvin-Benson-Bassham cycle, pentose phosphate pathway			0	0	0
Glyma.02G015800	AT5G50950	FUM2	FUMARASE 2	PMN Database	TCA cycle II (plants and fungi)			0	0	0
Glyma.09G266300	AT5G51830		pfkB-like carbohydrate kinase family protein	PMN Database	sucrose degradation II (sucrose synthase)			0	0	0
Glyma.02G071100	AT5G56350		Pyruvate kinase family protein	PMN Database	Rubisco shunt, glycolysis I (from glucose 6-phosphate), glycolysis II, glycolysis IV			0	0	0
Glyma.10G194300	AT5G61580	PFK4	phosphofructokinase 4	PMN Database	glycolysis I (from glucose 6-phosphate), glycolysis II, glycolysis IV			0	0	0
Glyma.04G179700	AT5G62575	SDH7	succinate dehydrogenase subunit	PMN Database	TCA cycle II (plants and fungi)			0	0	0
Glyma.06G185100	AT5G62575	SDH7	succinate dehydrogenase subunit	PMN Database	TCA cycle II (plants and fungi)			0	0	0
Glyma.07G182300	AT5G64380		Inositol monophosphatase family protein	PMN Database	gluconeogenesis I, Calvin-Benson-Bassham cycle, glycolysis I (from glucose 6-phosphate), glycolysis II, sucrose biosynthesis I			0	0	0
Glyma.08G067500	AT5G64380		Inositol monophosphatase family protein	PMN Database	gluconeogenesis I, Calvin-Benson-Bassham cycle, glycolysis I (from glucose 6-phosphate), glycolysis II, sucrose biosynthesis I			0	0	0
Glyma.01G100600	AT5G66760	SDH1-1	succinate dehydrogenase 1-1	PMN Database	TCA cycle II (plants and fungi)			0	0	0
Glyma.01G038002				PMN Database	pyruvate decarboxylation to acetyl CoA			0	0	0
Glyma.01G088850				PMN Database	gluconeogenesis I			0	0	0
Glyma.02G040301				PMN Database	glycolysis I (from glucose 6-phosphate), glycolysis II, glycolysis IV			0	0	0
Glyma.02G071002				PMN Database	Rubisco shunt, glycolysis I (from glucose 6-phosphate), glycolysis II, glycolysis IV			0	0	0
Glyma.03G146850				PMN Database	Rubisco shunt, gluconeogenesis I, glycolysis I (from glucose 6-phosphate), glycolysis II, glycolysis IV			0	0	0
Glyma.04G149750				PMN Database	sucrose biosynthesis I, sucrose degradation II (sucrose synthase)			0	0	0
Glyma.05G045851				PMN Database	glyoxylate cycle			0	0	0
Glyma.05G065550				PMN Database	TCA cycle II (plants and fungi)			0	0	0
Glyma.05G079651				PMN Database	Rubisco shunt, glycolysis I (from glucose 6-phosphate), glycolysis II, glycolysis IV			0	0	0
Glyma.06G032451				PMN Database	gluconeogenesis I, glycolysis I (from glucose 6-phosphate), sucrose biosynthesis I, sucrose degradation II (sucrose synthase)			0	0	0
Glyma.06G172551				PMN Database	gluconeogenesis I, glycolysis I (from glucose 6-phosphate), glycolysis II, glycolysis IV, sucrose biosynthesis I			0	0	0
Glyma.07G015732				PMN Database	gluconeogenesis I			0	0	0
Glyma.07G057502				PMN Database	TCA cycle II (plants and fungi)			0	0	0
Glyma.07G152567				PMN Database	sucrose degradation II (sucrose synthase)			0	0	0
Glyma.08G034267				PMN Database	gluconeogenesis I			0	0	0
Glyma.08G034333				PMN Database	gluconeogenesis I			0	0	0
Glyma.08G144433				PMN Database	glycolysis I (from glucose 6-phosphate), glycolysis II			0	0	0
Glyma.08G273150				PMN Database	gluconeogenesis I			0	0	0
Glyma.10G136750				PMN Database	glyoxylate cycle, TCA cycle II (plants and fungi)			0	0	0
Glyma.11G041902				PMN Database	Rubisco shunt, glycolysis I (from glucose 6-phosphate), glycolysis II, glycolysis IV			0	0	0
Glyma.11G210989				PMN Database	sucrose biosynthesis I, sucrose degradation II (sucrose synthase)			0	0	0
Glyma.12G153001				PMN Database	gluconeogenesis I, Calvin-Benson-Bassham cycle, glycolysis I (from glucose 6-phosphate), glycolysis II, glycolysis IV, sucrose biosynthesis I			0	0	0
Glyma.12G171900				PMN Database	glyoxylate cycle, TCA cycle II (plants and fungi)			0	0	0
Glyma.14G109150				PMN Database	glycolysis IV			0	0	0
Glyma.14G180501				PMN Database	gluconeogenesis I, glycolysis I (from glucose 6-phosphate), sucrose biosynthesis I, sucrose degradation II (sucrose synthase)			0	0	0
Glyma.15G050101				PMN Database	gluconeogenesis I, Calvin-Benson-Bassham cycle, glycolysis I (from glucose 6-phosphate), glycolysis II, sucrose biosynthesis I			0	0	0
Glyma.15G205533				PMN Database	Rubisco shunt, pentose phosphate pathway			0	0	0
Glyma.15G207833				PMN Database	Rubisco shunt, gluconeogenesis I, glycolysis I (from glucose 6-phosphate), glycolysis II, glycolysis IV			0	0	0
Glyma.15G223650				PMN Database	gluconeogenesis I, glyoxylate cycle, TCA cycle II (plants and fungi)			0	0	0
Glyma.16G100866				PMN Database	Rubisco shunt, gluconeogenesis I, glycolysis I (from glucose 6-phosphate), glycolysis II, glycolysis IV			0	0	0
Glyma.17G156752				PMN Database	glycolysis IV			0	0	0
Glyma.18G043733				PMN Database	sucrose degradation II (sucrose synthase)			0	0	0
Glyma.18G043766				PMN Database	sucrose degradation II (sucrose synthase)			0	0	0
Glyma.18G224402				PMN Database	sucrose degradation II (sucrose synthase)			0	0	0
Glyma.19G036450				PMN Database	glyoxylate cycle, TCA cycle II (plants and fungi)			0	0	0
Glyma.19G049732				PMN Database	gluconeogenesis I, Calvin-Benson-Bassham cycle, glycolysis I (from glucose 6-phosphate), glycolysis II, glycolysis IV, sucrose biosynthesis I			0	0	0
Glyma.19G088650				PMN Database	glyoxylate cycle			0	0	0
Glyma.20G195733				PMN Database	glycolysis I (from glucose 6-phosphate), glycolysis II, glycolysis IV			0	0	0
SS				PMN Database	sucrose degradation II (sucrose synthase)			0	0	0
Glyma.03G154800	AT1G03150		Acyl-CoA N-acyltransferases (NAT) superfamily protein	Gene Ontology (GO)	GO:0006633			0	0	0
Glyma.02G036300	AT1G10670	ACLA-1	ATP-citrate lyase A-1	Gene Ontology (GO)	GO:0006633	ACLA-1	Fatty Acid Elongation & Wax Biosynthesis	0	0	0
Glyma.06G086700	AT1G15780	NRB4	mediator of RNA polymerase II transcription subunit 15a-like protein	Gene Ontology (GO)	GO:0006633			0	0	0
Glyma.07G027800	AT1G15780	NRB4	mediator of RNA polymerase II transcription subunit 15a-like protein	Gene Ontology (GO)	GO:0006633			0	0	0
Glyma.08G248300	AT1G15780	NRB4	mediator of RNA polymerase II transcription subunit 15a-like protein	Gene Ontology (GO)	GO:0006633			0	0	0
Glyma.08G248400	AT1G15780	NRB4	mediator of RNA polymerase II transcription subunit 15a-like protein	Gene Ontology (GO)	GO:0006633			0	0	0
Glyma.16G125400	AT1G15780	NRB4	mediator of RNA polymerase II transcription subunit 15a-like protein	Gene Ontology (GO)	GO:0006633			0	0	0
Glyma.16G125500	AT1G15780	NRB4	mediator of RNA polymerase II transcription subunit 15a-like protein	Gene Ontology (GO)	GO:0006633			0	0	0
Glyma.09G143100	AT1G24360		NAD(P)-binding Rossmann-fold superfamily protein	Gene Ontology (GO)	GO:0006633		Fatty Acid Synthesis	0	0	0
Glyma.05G118500	AT1G36050		Endoplasmic reticulum vesicle transporter protein	Gene Ontology (GO)	GO:0006633			0	0	0
Glyma.08G073600	AT1G36050		Endoplasmic reticulum vesicle transporter protein	Gene Ontology (GO)	GO:0006633			0	0	0
Glyma.14G171600	AT1G36050		Endoplasmic reticulum vesicle transporter protein	Gene Ontology (GO)	GO:0006633			0	0	0
Glyma.13G038700	AT1G43800	FTM1	Plant stearoyl-acyl-carrier-protein desaturase family protein	Gene Ontology (GO)	GO:0006633	DES6	Fatty Acid Synthesis Fatty Acid Elongation, Desaturation & Export From Plastid Prokaryotic Galactolipid, Sulfolipid, & Phospholipid Synthesis 1	0	0	0
Glyma.12G146300	AT1G49430	LACS2	long-chain acyl-CoA synthetase 2	Gene Ontology (GO)	GO:0006633	LACS2	Fatty Acid Elongation & Wax Biosynthesis Cutin Synthesis & Transport 1 Suberin Synthesis & Transport 1	0	0	0
Glyma.18G244300	AT1G65290	mtACP2	mitochondrial acyl carrier protein 2	Gene Ontology (GO)	GO:0006633	ACP	Mitochondrial Fatty Acid & Lipoic Acid Synthesis	0	0	0
Glyma.19G061000	AT2G04540		Beta-ketoacyl synthase	Gene Ontology (GO)	GO:0006633	KAS	Mitochondrial Fatty Acid & Lipoic Acid Synthesis	0	0	0
Glyma.13G160800	AT2G11000	MAK10	MAK10 homologue	Gene Ontology (GO)	GO:0006633			0	0	0
Glyma.17G110600	AT2G11000	MAK10	MAK10 homologue	Gene Ontology (GO)	GO:0006633			0	0	0
Glyma.14G125300	AT2G35690	ACX5	acyl-CoA oxidase 5	Gene Ontology (GO)	GO:0006633	ACX5	Triacylglycerol & Fatty Acid Degradation	0	0	0
Glyma.09G247100	AT2G44620	MTACP-1	mitochondrial acyl carrier protein 1	Gene Ontology (GO)	GO:0006633	ACP	Mitochondrial Fatty Acid & Lipoic Acid Synthesis	0	0	0
Glyma.18G245900	AT2G44620	MTACP-1	mitochondrial acyl carrier protein 1	Gene Ontology (GO)	GO:0006633	ACP	Mitochondrial Fatty Acid & Lipoic Acid Synthesis	0	0	0
Glyma.03G092900	AT2G47240	LACS1	AMP-dependent synthetase and ligase family protein	Gene Ontology (GO)	GO:0006633	LACS1	Fatty Acid Elongation & Wax Biosynthesis Cutin Synthesis & Transport 1 Suberin Synthesis & Transport 1	0	0	0
Glyma.13G240700	AT4G04930	DES-1-LIKE	fatty acid desaturase family protein	Gene Ontology (GO)	GO:0006633	DSD1	Prokaryotic Galactolipid, Sulfolipid, & Phospholipid Synthesis 2 Sphingolipid Biosynthesis 1	0	0	0
Glyma.01G207500	AT4G16760	ACX1	acyl-CoA oxidase 1	Gene Ontology (GO)	GO:0006633	ACX1	Triacylglycerol & Fatty Acid Degradation	0	0	0
Glyma.17G144000	AT4G16760	ACX1	acyl-CoA oxidase 1	Gene Ontology (GO)	GO:0006633	ACX1	Triacylglycerol & Fatty Acid Degradation	0	0	0
Glyma.08G022400	AT4G23850	LACS4	AMP-dependent synthetase and ligase family protein	Gene Ontology (GO)	GO:0006633	LACS4	Eukaryotic Phospholipid Synthesis & Editing Fatty Acid Elongation & Wax Biosynthesis	0	0	0
Glyma.19G059400	AT4G23850	LACS4	AMP-dependent synthetase and ligase family protein	Gene Ontology (GO)	GO:0006633	LACS4	Eukaryotic Phospholipid Synthesis & Editing Fatty Acid Elongation & Wax Biosynthesis	0	0	0
Glyma.07G042900	AT4G25050	ACP4	acyl carrier protein 4	Gene Ontology (GO)	GO:0006633	ACP4	Fatty Acid Synthesis	0	0	0
Glyma.16G011300	AT4G25050	ACP4	acyl carrier protein 4	Gene Ontology (GO)	GO:0006633	ACP4	Fatty Acid Synthesis	0	0	0
Glyma.14G095100	AT5G04530	KCS19	3-ketoacyl-CoA synthase 19	Gene Ontology (GO)	GO:0006633	KCS19	Fatty Acid Elongation & Wax Biosynthesis	0	0	0
Glyma.10G206500	AT5G35550	TT2	Duplicated homeodomain-like superfamily protein	Gene Ontology (GO)	GO:0006633		Triacylglycerol Biosynthesis	0	0	0
Glyma.15G176000	AT5G35550	TT2	Duplicated homeodomain-like superfamily protein	Gene Ontology (GO)	GO:0006633		Triacylglycerol Biosynthesis	0	0	0
Glyma.16G007200	AT5G35550	TT2	Duplicated homeodomain-like superfamily protein	Gene Ontology (GO)	GO:0006633		Triacylglycerol Biosynthesis	0	0	0
Glyma.18G270400	AT5G46290	KASI	3-ketoacyl-acyl carrier protein synthase I	Gene Ontology (GO)	GO:0006633	KASI	Fatty Acid Synthesis	0	0	0
Glyma.15G118700	AT5G47630	mtACP3	mitochondrial acyl carrier protein 3	Gene Ontology (GO)	GO:0006633	ACP	Mitochondrial Fatty Acid & Lipoic Acid Synthesis	0	0	0
Glyma.08G226500	AT5G52920	PKP-BETA1	plastidic pyruvate kinase beta subunit 1	Gene Ontology (GO)	GO:0006633			0	0	0
Glyma.10G141600	AT5G52920	PKP-BETA1	plastidic pyruvate kinase beta subunit 1	Gene Ontology (GO)	GO:0006633			0	0	0
Glyma.12G072800	AT5G52920	PKP-BETA1	plastidic pyruvate kinase beta subunit 1	Gene Ontology (GO)	GO:0006633			0	0	0
Glyma.13G061000	AT5G52920	PKP-BETA1	plastidic pyruvate kinase beta subunit 1	Gene Ontology (GO)	GO:0006633			0	0	0
Glyma.12G013500	AT5G55300	TOP1ALPHA	DNA topoisomerase I alpha	Gene Ontology (GO)	GO:0006633			0	0	0
Glyma.02G266400	AT1G01120	KCS1	3-ketoacyl-CoA synthase 1	PMN Database	very long chain fatty acid biosynthesis I	KCS1	Fatty Acid Elongation & Wax Biosynthesis Suberin Synthesis & Transport 1	0	0	0
Glyma.05G083000	AT1G04220	KCS2	3-ketoacyl-CoA synthase 2	PMN Database	very long chain fatty acid biosynthesis I	KCS2 / DAISY	Fatty Acid Elongation & Wax Biosynthesis Suberin Synthesis & Transport 1	0	0	0
Glyma.17G183700	AT1G04220	KCS2	3-ketoacyl-CoA synthase 2	PMN Database	very long chain fatty acid biosynthesis I	KCS2 / DAISY	Fatty Acid Elongation & Wax Biosynthesis Suberin Synthesis & Transport 1	0	0	0
Glyma.06G168100	AT1G08510	FATB	fatty acyl-ACP thioesterases B	PMN Database	oleate biosynthesis I (plants)	FatB	Fatty Acid Synthesis Fatty Acid Elongation, Desaturation & Export From Plastid Prokaryotic Galactolipid, Sulfolipid, & Phospholipid Synthesis 1	0	0	0
Glyma.10G268200	AT1G08510	FATB	fatty acyl-ACP thioesterases B	PMN Database	oleate biosynthesis I (plants)	FatB	Fatty Acid Synthesis Fatty Acid Elongation, Desaturation & Export From Plastid Prokaryotic Galactolipid, Sulfolipid, & Phospholipid Synthesis 1	0	0	0
Glyma.03G006500	AT1G10310		NAD(P)-binding Rossmann-fold superfamily protein	PMN Database	octanoyl-[acyl-carrier protein] biosynthesis (mitochondria, yeast), palmitate biosynthesis II (bacteria and plants), stearate biosynthesis II (bacteria and plants), cis-vaccenate biosynthesis		Unknown	0	0	0
Glyma.20G152500	AT1G25450	KCS5	3-ketoacyl-CoA synthase 5	PMN Database	very long chain fatty acid biosynthesis I	KCS5 KCS5 / CER60	Fatty Acid Elongation & Wax Biosynthesis Suberin Synthesis & Transport 1	0	0	0
Glyma.07G137400	AT1G36180	ACC2	acetyl-CoA carboxylase 2	PMN Database	octanoyl-[acyl-carrier protein] biosynthesis (mitochondria, yeast)	ACC2	Fatty Acid Synthesis	0	0	0
Glyma.07G116200	AT1G49430	LACS2	long-chain acyl-CoA synthetase 2	PMN Database	palmitate biosynthesis II (bacteria and plants), stearate biosynthesis II (bacteria and plants), oleate biosynthesis I (plants)	LACS2	Fatty Acid Elongation & Wax Biosynthesis Cutin Synthesis & Transport 1 Suberin Synthesis & Transport 1	0	0	0
Glyma.07G161900	AT1G49430	LACS2	long-chain acyl-CoA synthetase 2	PMN Database	palmitate biosynthesis II (bacteria and plants), stearate biosynthesis II (bacteria and plants), oleate biosynthesis I (plants)	LACS2	Fatty Acid Elongation & Wax Biosynthesis Cutin Synthesis & Transport 1 Suberin Synthesis & Transport 1	0	0	0
Glyma.12G047400	AT1G49430	LACS2	long-chain acyl-CoA synthetase 2	PMN Database	palmitate biosynthesis II (bacteria and plants), stearate biosynthesis II (bacteria and plants), oleate biosynthesis I (plants)	LACS2	Fatty Acid Elongation & Wax Biosynthesis Cutin Synthesis & Transport 1 Suberin Synthesis & Transport 1	0	0	0
Glyma.08G329700	AT1G62940	ACOS5	acyl-CoA synthetase 5	PMN Database	palmitate biosynthesis II (bacteria and plants), stearate biosynthesis II (bacteria and plants), oleate biosynthesis I (plants)			0	0	0
Glyma.18G076900	AT1G62940	ACOS5	acyl-CoA synthetase 5	PMN Database	palmitate biosynthesis II (bacteria and plants), stearate biosynthesis II (bacteria and plants), oleate biosynthesis I (plants)			0	0	0
Glyma.10G274400	AT1G68530	KCS6	3-ketoacyl-CoA synthase 6	PMN Database	very long chain fatty acid biosynthesis I	KCS6 KCS6 / CER6 / CUT1	Fatty Acid Elongation & Wax Biosynthesis Suberin Synthesis & Transport 1	0	0	0
Glyma.15G046300	AT1G71160	KCS7	3-ketoacyl-CoA synthase 7	PMN Database	very long chain fatty acid biosynthesis I	KCS7	Fatty Acid Elongation & Wax Biosynthesis	0	0	0
Glyma.06G019900	AT1G76150	ECH2	enoyl-CoA hydratase 2	PMN Database	very long chain fatty acid biosynthesis I, very long chain fatty acid biosynthesis II	ECH2	Triacylglycerol & Fatty Acid Degradation	0	0	0
Glyma.14G149700	AT1G77590	LACS9	long chain acyl-CoA synthetase 9	PMN Database	palmitate biosynthesis II (bacteria and plants), stearate biosynthesis II (bacteria and plants), oleate biosynthesis I (plants)	LACS9	Fatty Acid Synthesis Fatty Acid Elongation, Desaturation & Export From Plastid Prokaryotic Galactolipid, Sulfolipid, & Phospholipid Synthesis 1	0	0	0
Glyma.20G060300	AT2G04350	LACS8	AMP-dependent synthetase and ligase family protein	PMN Database	palmitate biosynthesis II (bacteria and plants), stearate biosynthesis II (bacteria and plants), oleate biosynthesis I (plants)	LACS8	Fatty Acid Synthesis Fatty Acid Elongation, Desaturation & Export From Plastid Prokaryotic Galactolipid, Sulfolipid, & Phospholipid Synthesis 1	0	0	0
Glyma.15G074700	AT2G26250	KCS10	3-ketoacyl-CoA synthase 10	PMN Database	very long chain fatty acid biosynthesis I	KCS10 / FDH	Fatty Acid Elongation & Wax Biosynthesis	0	0	0
Glyma.10G001800	AT2G26640	KCS11	3-ketoacyl-CoA synthase 11	PMN Database	very long chain fatty acid biosynthesis I	KCS11	Fatty Acid Elongation & Wax Biosynthesis	0	0	0
Glyma.17G118700	AT2G26640	KCS11	3-ketoacyl-CoA synthase 11	PMN Database	very long chain fatty acid biosynthesis I	KCS11	Fatty Acid Elongation & Wax Biosynthesis	0	0	0
Glyma.13G331600	AT2G28630	KCS12	3-ketoacyl-CoA synthase 12	PMN Database	very long chain fatty acid biosynthesis I	KCS12	Fatty Acid Elongation & Wax Biosynthesis	0	0	0
Glyma.15G042500	AT2G28630	KCS12	3-ketoacyl-CoA synthase 12	PMN Database	very long chain fatty acid biosynthesis I	KCS12	Fatty Acid Elongation & Wax Biosynthesis	0	0	0
Glyma.01G071800	AT2G29980	FAD3	fatty acid desaturase 3	PMN Database	alpha-linolenate biosynthesis I (plants and red algae)	FAD3	Triacylglycerol Biosynthesis Eukaryotic Phospholipid Synthesis & Editing	0	0	0
Glyma.19G172800	AT2G37540		NAD(P)-binding Rossmann-fold superfamily protein	PMN Database	very long chain fatty acid biosynthesis I, very long chain fatty acid biosynthesis II			0	0	0
Glyma.10G010800	AT2G47240	LACS1	AMP-dependent synthetase and ligase family protein	PMN Database	palmitate biosynthesis II (bacteria and plants), stearate biosynthesis II (bacteria and plants), oleate biosynthesis I (plants)	LACS1	Fatty Acid Elongation & Wax Biosynthesis Cutin Synthesis & Transport 1 Suberin Synthesis & Transport 1	0	0	0
Glyma.10G092900	AT2G47240	LACS1	AMP-dependent synthetase and ligase family protein	PMN Database	palmitate biosynthesis II (bacteria and plants), stearate biosynthesis II (bacteria and plants), oleate biosynthesis I (plants)	LACS1	Fatty Acid Elongation & Wax Biosynthesis Cutin Synthesis & Transport 1 Suberin Synthesis & Transport 1	0	0	0
Glyma.10G249700	AT3G05970	LACS6	long-chain acyl-CoA synthetase 6	PMN Database	palmitate biosynthesis II (bacteria and plants), stearate biosynthesis II (bacteria and plants), oleate biosynthesis I (plants)	LACS6	Triacylglycerol & Fatty Acid Degradation	0	0	0
Glyma.07G246400	AT3G06860	MFP2	multifunctional protein 2	PMN Database	very long chain fatty acid biosynthesis II	MFP2	Triacylglycerol & Fatty Acid Degradation	0	0	0
Glyma.09G111900	AT3G12120	FAD2	fatty acid desaturase 2	PMN Database	linoleate biosynthesis I	FAD2	Triacylglycerol Biosynthesis Eukaryotic Phospholipid Synthesis & Editing	0	0	0
Glyma.19G147300	AT3G12120	FAD2	fatty acid desaturase 2	PMN Database	linoleate biosynthesis I	FAD2	Triacylglycerol Biosynthesis Eukaryotic Phospholipid Synthesis & Editing	0	0	0
Glyma.15G135700	AT3G16910	AAE7	acyl-activating enzyme 7	PMN Database	palmitate biosynthesis II (bacteria and plants)			0	0	0
Glyma.02G157200	AT3G55290		NAD(P)-binding Rossmann-fold superfamily protein	PMN Database	octanoyl-[acyl-carrier protein] biosynthesis (mitochondria, yeast), palmitate biosynthesis II (bacteria and plants), stearate biosynthesis II (bacteria and plants), cis-vaccenate biosynthesis		Fatty Acid Synthesis	0	0	0
Glyma.02G159200	AT3G55290		NAD(P)-binding Rossmann-fold superfamily protein	PMN Database	octanoyl-[acyl-carrier protein] biosynthesis (mitochondria, yeast), palmitate biosynthesis II (bacteria and plants), stearate biosynthesis II (bacteria and plants), cis-vaccenate biosynthesis		Fatty Acid Synthesis	0	0	0
Glyma.02G273300	AT3G55360	CER10	3-oxo-5-alpha-steroid 4-dehydrogenase family protein	PMN Database	very long chain fatty acid biosynthesis I, very long chain fatty acid biosynthesis II	ECR / CER10	Fatty Acid Elongation & Wax Biosynthesis Suberin Synthesis & Transport 1	0	0	0
Glyma.14G043500	AT3G55360	CER10	3-oxo-5-alpha-steroid 4-dehydrogenase family protein	PMN Database	very long chain fatty acid biosynthesis I, very long chain fatty acid biosynthesis II	ECR / CER10	Fatty Acid Elongation & Wax Biosynthesis Suberin Synthesis & Transport 1	0	0	0
Glyma.05G208800	AT4G11410		NAD(P)-binding Rossmann-fold superfamily protein	PMN Database	very long chain fatty acid biosynthesis I, very long chain fatty acid biosynthesis II			0	0	0
Glyma.08G015400	AT4G11410		NAD(P)-binding Rossmann-fold superfamily protein	PMN Database	very long chain fatty acid biosynthesis I, very long chain fatty acid biosynthesis II			0	0	0
Glyma.09G135300	AT4G11410		NAD(P)-binding Rossmann-fold superfamily protein	PMN Database	very long chain fatty acid biosynthesis I, very long chain fatty acid biosynthesis II			0	0	0
Glyma.05G152500	AT4G13840		HXXXD-type acyl-transferase family protein	PMN Database	very long chain fatty acid biosynthesis I		Fatty Acid Elongation & Wax Biosynthesis	0	0	0
Glyma.09G135700	AT4G23420		NAD(P)-binding Rossmann-fold superfamily protein	PMN Database	very long chain fatty acid biosynthesis I, very long chain fatty acid biosynthesis II			0	0	0
Glyma.09G135800	AT4G23420		NAD(P)-binding Rossmann-fold superfamily protein	PMN Database	very long chain fatty acid biosynthesis I, very long chain fatty acid biosynthesis II			0	0	0
Glyma.10G233200	AT4G23420		NAD(P)-binding Rossmann-fold superfamily protein	PMN Database	very long chain fatty acid biosynthesis I, very long chain fatty acid biosynthesis II			0	0	0
Glyma.16G181200	AT4G23420		NAD(P)-binding Rossmann-fold superfamily protein	PMN Database	very long chain fatty acid biosynthesis I, very long chain fatty acid biosynthesis II			0	0	0
Glyma.20G161200	AT4G23420		NAD(P)-binding Rossmann-fold superfamily protein	PMN Database	very long chain fatty acid biosynthesis I, very long chain fatty acid biosynthesis II			0	0	0
Glyma.13G034000	AT4G24050		NAD(P)-binding Rossmann-fold superfamily protein	PMN Database	very long chain fatty acid biosynthesis I, very long chain fatty acid biosynthesis II			0	0	0
Glyma.07G085200	AT4G29010	AIM1	Enoyl-CoA hydratase/isomerase family	PMN Database	very long chain fatty acid biosynthesis II	AIM1	Triacylglycerol & Fatty Acid Degradation	0	0	0
Glyma.10G291700	AT5G04530	KCS19	3-ketoacyl-CoA synthase 19	PMN Database	very long chain fatty acid biosynthesis I	KCS19	Fatty Acid Elongation & Wax Biosynthesis	0	0	0
Glyma.11G174100	AT5G05580	FAD8	fatty acid desaturase 8	PMN Database	alpha-linolenate biosynthesis I (plants and red algae)	FAD8	Prokaryotic Galactolipid, Sulfolipid, & Phospholipid Synthesis 2 Eukaryotic Galactolipid & Sulfolipid Synthesis	0	0	0
Glyma.05G118900	AT5G10160		Thioesterase superfamily protein	PMN Database	octanoyl-[acyl-carrier protein] biosynthesis (mitochondria, yeast), palmitate biosynthesis II (bacteria and plants), stearate biosynthesis II (bacteria and plants), cis-vaccenate biosynthesis	HAD	Fatty Acid Synthesis	0	0	0
Glyma.01G023400	AT5G10480	PAS2	Protein-tyrosine phosphatase-like%2C PTPLA	PMN Database	very long chain fatty acid biosynthesis I, very long chain fatty acid biosynthesis II	HCD / PAS2	Fatty Acid Elongation & Wax Biosynthesis Suberin Synthesis & Transport 1	0	0	0
Glyma.18G091100	AT5G46290	KASI	3-ketoacyl-acyl carrier protein synthase I	PMN Database	octanoyl-[acyl-carrier protein] biosynthesis (mitochondria, yeast), palmitate biosynthesis II (bacteria and plants), cis-vaccenate biosynthesis	KASI	Fatty Acid Synthesis	0	0	0
Glyma.15G149400	AT5G49070	KCS21	3-ketoacyl-CoA synthase 21	PMN Database	very long chain fatty acid biosynthesis I	KCS21	Fatty Acid Elongation & Wax Biosynthesis	0	0	0
Glyma.04G186300	AT5G50130		NAD(P)-binding Rossmann-fold superfamily protein	PMN Database	very long chain fatty acid biosynthesis I, very long chain fatty acid biosynthesis II			0	0	0
Glyma.05G040100	AT5G50130		NAD(P)-binding Rossmann-fold superfamily protein	PMN Database	very long chain fatty acid biosynthesis I, very long chain fatty acid biosynthesis II			0	0	0
Glyma.17G086800	AT5G50130		NAD(P)-binding Rossmann-fold superfamily protein	PMN Database	very long chain fatty acid biosynthesis I, very long chain fatty acid biosynthesis II			0	0	0
Glyma.02G275000	AT5G60335		hydroxyacyl-thioester dehydratase type-like protein	PMN Database	very long chain fatty acid biosynthesis I, very long chain fatty acid biosynthesis II			0	0	0
Glyma.08G178100	AT5G64250		Aldolase-type TIM barrel family protein	PMN Database	palmitate biosynthesis II (bacteria and plants), stearate biosynthesis II (bacteria and plants)			0	0	0
Glyma.05G208961				PMN Database	very long chain fatty acid biosynthesis I, very long chain fatty acid biosynthesis II			0	0	0
Glyma.08G022401				PMN Database	palmitate biosynthesis II (bacteria and plants), stearate biosynthesis II (bacteria and plants), oleate biosynthesis I (plants)			0	0	0
Glyma.11G144809				PMN Database	very long chain fatty acid biosynthesis I			0	0	0
Glyma.11G180750				PMN Database	octanoyl-[acyl-carrier protein] biosynthesis (mitochondria, yeast), palmitate biosynthesis II (bacteria and plants), cis-vaccenate biosynthesis			0	0	0
Glyma.12G066150				PMN Database	very long chain fatty acid biosynthesis I, very long chain fatty acid biosynthesis II			0	0	0
Glyma.12G104450				PMN Database	palmitate biosynthesis II (bacteria and plants), stearate biosynthesis II (bacteria and plants), oleate biosynthesis I (plants)			0	0	0
Glyma.15G195201				PMN Database	linoleate biosynthesis I			0	0	0
Glyma.15G248500				PMN Database	octanoyl-[acyl-carrier protein] biosynthesis (mitochondria, yeast)			0	0	0
Glyma.17G225450				PMN Database	very long chain fatty acid biosynthesis I			0	0	0
Glyma.19G054201				PMN Database	octanoyl-[acyl-carrier protein] biosynthesis (mitochondria, yeast)			0	0	0
Glyma.20G051850				PMN Database	very long chain fatty acid biosynthesis II			0	0	0
Glyma.U043801				PMN Database	palmitate biosynthesis II (bacteria and plants), stearate biosynthesis II (bacteria and plants), oleate biosynthesis I (plants)			0	0	0
Glyma.03G221100	AT1G02390	GPAT2	glycerol-3-phosphate acyltransferase 2	PMN Database	CDP-diacylglycerol biosynthesis I, CDP-diacylglycerol biosynthesis II, diacylglycerol and triacylglycerol biosynthesis	GPAT2	Cutin Synthesis & Transport 1	0	0	0
Glyma.14G167400	AT1G02390	GPAT2	glycerol-3-phosphate acyltransferase 2	PMN Database	CDP-diacylglycerol biosynthesis I, CDP-diacylglycerol biosynthesis II, diacylglycerol and triacylglycerol biosynthesis	GPAT2	Cutin Synthesis & Transport 1	0	0	0
Glyma.19G218100	AT1G02390	GPAT2	glycerol-3-phosphate acyltransferase 2	PMN Database	CDP-diacylglycerol biosynthesis I, CDP-diacylglycerol biosynthesis II, diacylglycerol and triacylglycerol biosynthesis	GPAT2	Cutin Synthesis & Transport 1	0	0	0
Glyma.08G309200	AT1G06520	GPAT1	glycerol-3-phosphate acyltransferase 1	PMN Database	CDP-diacylglycerol biosynthesis I, CDP-diacylglycerol biosynthesis II, diacylglycerol and triacylglycerol biosynthesis	sn-2-GPAT1	Mitochondrial Lipopolysaccharide Synthesis Cutin Synthesis & Transport 1	0	0	0
Glyma.14G028300	AT1G06520	GPAT1	glycerol-3-phosphate acyltransferase 1	PMN Database	CDP-diacylglycerol biosynthesis I, CDP-diacylglycerol biosynthesis II, diacylglycerol and triacylglycerol biosynthesis	sn-2-GPAT1	Mitochondrial Lipopolysaccharide Synthesis Cutin Synthesis & Transport 1	0	0	0
Glyma.18G107100	AT1G06520	GPAT1	glycerol-3-phosphate acyltransferase 1	PMN Database	CDP-diacylglycerol biosynthesis I, CDP-diacylglycerol biosynthesis II, diacylglycerol and triacylglycerol biosynthesis	sn-2-GPAT1	Mitochondrial Lipopolysaccharide Synthesis Cutin Synthesis & Transport 1	0	0	0
Glyma.11G165300	AT1G15080	LPP2	lipid phosphate phosphatase 2	PMN Database	diacylglycerol and triacylglycerol biosynthesis	LPP2	Prokaryotic Galactolipid, Sulfolipid, & Phospholipid Synthesis 1 Eukaryotic Galactolipid & Sulfolipid Synthesis Phospholipid Signaling	0	0	0
Glyma.18G058400	AT1G15080	LPP2	lipid phosphate phosphatase 2	PMN Database	diacylglycerol and triacylglycerol biosynthesis	LPP2	Prokaryotic Galactolipid, Sulfolipid, & Phospholipid Synthesis 1 Eukaryotic Galactolipid & Sulfolipid Synthesis Phospholipid Signaling	0	0	0
Glyma.15G171700	AT2G19450	TAG1	membrane bound O-acyl transferase (MBOAT) family protein	PMN Database	diacylglycerol and triacylglycerol biosynthesis	DGAT1	Triacylglycerol Biosynthesis	0	0	0
Glyma.03G078600	AT2G38110	GPAT6	glycerol-3-phosphate acyltransferase 6	PMN Database	CDP-diacylglycerol biosynthesis I, CDP-diacylglycerol biosynthesis II, diacylglycerol and triacylglycerol biosynthesis	sn-2-GPAT6	Cutin Synthesis & Transport 1	0	0	0
Glyma.07G146800	AT2G38110	GPAT6	glycerol-3-phosphate acyltransferase 6	PMN Database	CDP-diacylglycerol biosynthesis I, CDP-diacylglycerol biosynthesis II, diacylglycerol and triacylglycerol biosynthesis	sn-2-GPAT6	Cutin Synthesis & Transport 1	0	0	0
Glyma.18G197800	AT2G38110	GPAT6	glycerol-3-phosphate acyltransferase 6	PMN Database	CDP-diacylglycerol biosynthesis I, CDP-diacylglycerol biosynthesis II, diacylglycerol and triacylglycerol biosynthesis	sn-2-GPAT6	Cutin Synthesis & Transport 1	0	0	0
Glyma.10G046400	AT3G09560		Lipin family protein	PMN Database	diacylglycerol and triacylglycerol biosynthesis	PAH1	Prokaryotic Galactolipid, Sulfolipid, & Phospholipid Synthesis 1 Eukaryotic Galactolipid & Sulfolipid Synthesis Triacylglycerol Biosynthesis Eukaryotic Phospholipid Synthesis & Editing	0	0	0
Glyma.02G249300	AT3G11430	GPAT5	glycerol-3-phosphate acyltransferase 5	PMN Database	CDP-diacylglycerol biosynthesis I, CDP-diacylglycerol biosynthesis II, diacylglycerol and triacylglycerol biosynthesis	sn-2-GPAT5	Suberin Synthesis & Transport 1	0	0	0
Glyma.14G067200	AT3G11430	GPAT5	glycerol-3-phosphate acyltransferase 5	PMN Database	CDP-diacylglycerol biosynthesis I, CDP-diacylglycerol biosynthesis II, diacylglycerol and triacylglycerol biosynthesis	sn-2-GPAT5	Suberin Synthesis & Transport 1	0	0	0
Glyma.11G120600	AT3G18850	LPAT5	lysophosphatidyl acyltransferase 5	PMN Database	CDP-diacylglycerol biosynthesis I, diacylglycerol and triacylglycerol biosynthesis	LPAAT5	Triacylglycerol Biosynthesis Eukaryotic Phospholipid Synthesis & Editing	0	0	0
Glyma.12G045700	AT3G18850	LPAT5	lysophosphatidyl acyltransferase 5	PMN Database	CDP-diacylglycerol biosynthesis I, diacylglycerol and triacylglycerol biosynthesis	LPAAT5	Triacylglycerol Biosynthesis Eukaryotic Phospholipid Synthesis & Editing	0	0	0
Glyma.13G046600	AT3G49190		O-acyltransferase (WSD1-like) family protein	PMN Database	diacylglycerol and triacylglycerol biosynthesis		Fatty Acid Elongation & Wax Biosynthesis	0	0	0
Glyma.13G295900	AT3G49190		O-acyltransferase (WSD1-like) family protein	PMN Database	diacylglycerol and triacylglycerol biosynthesis		Fatty Acid Elongation & Wax Biosynthesis	0	0	0
Glyma.18G258100	AT3G49190		O-acyltransferase (WSD1-like) family protein	PMN Database	diacylglycerol and triacylglycerol biosynthesis		Fatty Acid Elongation & Wax Biosynthesis	0	0	0
Glyma.19G046000	AT3G49190		O-acyltransferase (WSD1-like) family protein	PMN Database	diacylglycerol and triacylglycerol biosynthesis		Fatty Acid Elongation & Wax Biosynthesis	0	0	0
Glyma.01G156000	AT3G51520	DGAT2	diacylglycerol acyltransferase family	PMN Database	diacylglycerol and triacylglycerol biosynthesis	DGAT2	Triacylglycerol Biosynthesis	0	0	0
Glyma.19G204500	AT3G58490	SPP1	Phosphatidic acid phosphatase (PAP2) family protein	PMN Database	diacylglycerol and triacylglycerol biosynthesis	LPP &delta;	Prokaryotic Galactolipid, Sulfolipid, & Phospholipid Synthesis 1 Eukaryotic Galactolipid & Sulfolipid Synthesis Sphingolipid Biosynthesis 1 Phospholipid Signaling	0	0	0
Glyma.06G026500	AT4G24160		alpha/beta-Hydrolases superfamily protein	PMN Database	CDP-diacylglycerol biosynthesis I, diacylglycerol and triacylglycerol biosynthesis	LPAAT CGI-58	Triacylglycerol & Fatty Acid Degradation Mitochondrial Lipopolysaccharide Synthesis	0	0	0
Glyma.14G216800	AT4G24160		alpha/beta-Hydrolases superfamily protein	PMN Database	CDP-diacylglycerol biosynthesis I, diacylglycerol and triacylglycerol biosynthesis	LPAAT CGI-58	Triacylglycerol & Fatty Acid Degradation Mitochondrial Lipopolysaccharide Synthesis	0	0	0
Glyma.17G255400	AT4G24160		alpha/beta-Hydrolases superfamily protein	PMN Database	CDP-diacylglycerol biosynthesis I, diacylglycerol and triacylglycerol biosynthesis	LPAAT CGI-58	Triacylglycerol & Fatty Acid Degradation Mitochondrial Lipopolysaccharide Synthesis	0	0	0
Glyma.12G163500	AT4G30580	ATS2	Phospholipid/glycerol acyltransferase family protein	PMN Database	CDP-diacylglycerol biosynthesis I, diacylglycerol and triacylglycerol biosynthesis	LPAAT1	Prokaryotic Galactolipid, Sulfolipid, & Phospholipid Synthesis 1	0	0	0
Glyma.06G291300	AT5G53390	FOP1	O-acyltransferase (WSD1-like) family protein	PMN Database	diacylglycerol and triacylglycerol biosynthesis		Fatty Acid Elongation & Wax Biosynthesis	0	0	0
Glyma.12G114400	AT5G53390	FOP1	O-acyltransferase (WSD1-like) family protein	PMN Database	diacylglycerol and triacylglycerol biosynthesis		Fatty Acid Elongation & Wax Biosynthesis	0	0	0
Glyma.12G114900	AT5G53390	FOP1	O-acyltransferase (WSD1-like) family protein	PMN Database	diacylglycerol and triacylglycerol biosynthesis		Fatty Acid Elongation & Wax Biosynthesis	0	0	0
Glyma.07G231200	AT5G60620	GPAT9	glycerol-3-phosphate acyltransferase 9	PMN Database	CDP-diacylglycerol biosynthesis I, CDP-diacylglycerol biosynthesis II, diacylglycerol and triacylglycerol biosynthesis	GPAT9? (mammalian homologue)	Triacylglycerol Biosynthesis Eukaryotic Phospholipid Synthesis & Editing	0	0	0
Glyma.08G085800	AT5G60620	GPAT9	glycerol-3-phosphate acyltransferase 9	PMN Database	CDP-diacylglycerol biosynthesis I, CDP-diacylglycerol biosynthesis II, diacylglycerol and triacylglycerol biosynthesis	GPAT9? (mammalian homologue)	Triacylglycerol Biosynthesis Eukaryotic Phospholipid Synthesis & Editing	0	0	0
Glyma.09G119200	AT5G60620	GPAT9	glycerol-3-phosphate acyltransferase 9	PMN Database	CDP-diacylglycerol biosynthesis I, CDP-diacylglycerol biosynthesis II, diacylglycerol and triacylglycerol biosynthesis	GPAT9? (mammalian homologue)	Triacylglycerol Biosynthesis Eukaryotic Phospholipid Synthesis & Editing	0	0	0
AAPT1				PMN Database	diacylglycerol biosynthesis (PUFA enrichment in oilseed)			0	0	0
Glyma.08G193350				PMN Database	CDP-diacylglycerol biosynthesis I, CDP-diacylglycerol biosynthesis II			0	0	0
Glyma.12G114450				PMN Database	diacylglycerol and triacylglycerol biosynthesis			0	0	0
Glyma.14G082350				PMN Database	diacylglycerol and triacylglycerol biosynthesis			0	0	0
