# Supplementary material for: Genome-wide profiling of soybean WRINKLED1 transcription factor binding sites provides insight into seed storage lipid biosynthesis
Source: Proc Natl Acad Sci U S A. 2024 Oct 30;121(45):e2415224121. doi: 10.1073/pnas.2415224121 (PMC11551420; doi:10.1073/pnas.2415224121)
Supplement: Supplementary file 6 — Dataset S05 (XLSX) [file pnas.2415224121.sd05.xlsx]

## Sheet: Index
DATASET S5 - DNA Motif Analysis in WRI1 Binding Sites
Click on the button below to view the WRI1 binding sites, DNA motif de novo discovery data and summary of the DNA motif enrichment analysis
WRI1 Binding Sites
WRI1 binding sites (100 bps around the ChIP-Seq peak summit) in direct target (DT) genes and fatty acid and triacylglycerol biosynthesis (FAT) genes.
DT Genes	FAT Genes
de novo Motif Discovery
MEME-ChIP DNA Motifs de novo discovered in WRI1 binding sites of DT and FAT genes
de novo Motif Discovery Summary
Motif enrichment analysis
Homer hypergeometric analyses in WRI1 binding sites of DT and FAT genes
Motif Enrichment Analysis

## Sheet: WRI1 binding sites in DT
INDEX		WRI1 Binding Sites in Direct Target Genes
Binding site regions (100 bp window around the ChIP-Seq Peak summit) of direct target (DT) genes of WRI1 at the early maturation (EM) stage
† Gene associated to the WRI1 binding site at the EM stage
* Chromosomal region, start and end coordinates of defined WRI1 binding site
Note: Some genes have more than one binding site associated to it
Gene†	Chr*	Start*	End*	WRI1-EM Peak_ID
Glyma.01G001200	Chr01	225225	225326	EM-WRI1-Gmax275_20
Glyma.01G001600	Chr01	260461	260562	EM-WRI1-Gmax275_30
Glyma.01G001600	Chr01	262137	262238	EM-WRI1-Gmax275_32
Glyma.01G001600	Chr01	269159	269260	EM-WRI1-Gmax275_35
Glyma.01G002600	Chr01	333664	333765	EM-WRI1-Gmax275_55
Glyma.01G004600	Chr01	439817	439918	EM-WRI1-Gmax275_96
Glyma.01G007300	Chr01	738531	738632	EM-WRI1-Gmax275_172
Glyma.01G007900	Chr01	776145	776246	EM-WRI1-Gmax275_185
Glyma.01G009900	Chr01	971156	971257	EM-WRI1-Gmax275_225
Glyma.01G010200	Chr01	996104	996205	EM-WRI1-Gmax275_231
Glyma.01G014700	Chr01	1427353	1427454	EM-WRI1-Gmax275_296
Glyma.01G014900	Chr01	1478954	1479055	EM-WRI1-Gmax275_306
Glyma.01G015500	Chr01	1517081	1517182	EM-WRI1-Gmax275_316
Glyma.01G018400	Chr01	1773100	1773201	EM-WRI1-Gmax275_384
Glyma.01G019200	Chr01	1843808	1843909	EM-WRI1-Gmax275_400
Glyma.01G019800	Chr01	1978255	1978356	EM-WRI1-Gmax275_429
Glyma.01G020900	Chr01	2109601	2109702	EM-WRI1-Gmax275_456
Glyma.01G022100	Chr01	2210880	2210981	EM-WRI1-Gmax275_491
Glyma.01G031300	Chr01	3260950	3261051	EM-WRI1-Gmax275_712
Glyma.01G032200	Chr01	3394656	3394757	EM-WRI1-Gmax275_732
Glyma.01G032500	Chr01	3415365	3415466	EM-WRI1-Gmax275_736
Glyma.01G034900	Chr01	3615659	3615760	EM-WRI1-Gmax275_785
Glyma.01G035100	Chr01	3636237	3636338	EM-WRI1-Gmax275_789
Glyma.01G036000	Chr01	3772704	3772805	EM-WRI1-Gmax275_817
Glyma.01G037700	Chr01	4012267	4012368	EM-WRI1-Gmax275_849
Glyma.01G038600	Chr01	4129737	4129838	EM-WRI1-Gmax275_885
Glyma.01G043400	Chr01	4728255	4728356	EM-WRI1-Gmax275_991
Glyma.01G046400	Chr01	5353676	5353777	EM-WRI1-Gmax275_1074
Glyma.01G054500	Chr01	7019027	7019128	EM-WRI1-Gmax275_1233
Glyma.01G060300	Chr01	8127272	8127373	EM-WRI1-Gmax275_1345
Glyma.01G070200	Chr01	12015357	12015458	EM-WRI1-Gmax275_1537
Glyma.01G080400	Chr01	22123553	22123654	EM-WRI1-Gmax275_1735
Glyma.01G081900	Chr01	23798237	23798338	EM-WRI1-Gmax275_1781
Glyma.01G096600	Chr01	31363775	31363876	EM-WRI1-Gmax275_2069
Glyma.01G104600	Chr01	35250726	35250827	EM-WRI1-Gmax275_2210
Glyma.01G104600	Chr01	35254456	35254557	EM-WRI1-Gmax275_2212
Glyma.01G108700	Chr01	37022210	37022311	EM-WRI1-Gmax275_2318
Glyma.01G109600	Chr01	37332369	37332470	EM-WRI1-Gmax275_2334
Glyma.01G118000	Chr01	40668840	40668941	EM-WRI1-Gmax275_2498
Glyma.01G120800	Chr01	41379699	41379800	EM-WRI1-Gmax275_2532
Glyma.01G122800	Chr01	42262685	42262786	EM-WRI1-Gmax275_2567
Glyma.01G124700	Chr01	43009000	43009101	EM-WRI1-Gmax275_2610
Glyma.01G131100	Chr01	44697458	44697559	EM-WRI1-Gmax275_2764
Glyma.01G131500	Chr01	44789047	44789148	EM-WRI1-Gmax275_2770
Glyma.01G132700	Chr01	45218145	45218246	EM-WRI1-Gmax275_2796
Glyma.01G132700	Chr01	45222383	45222484	EM-WRI1-Gmax275_2798
Glyma.01G135400	Chr01	45754690	45754791	EM-WRI1-Gmax275_2847
Glyma.01G146600	Chr01	48189718	48189819	EM-WRI1-Gmax275_3029
Glyma.01G148900	Chr01	48593094	48593195	EM-WRI1-Gmax275_3072
Glyma.01G150000	Chr01	48711957	48712058	EM-WRI1-Gmax275_3097
Glyma.01G150100	Chr01	48715716	48715817	EM-WRI1-Gmax275_3100
Glyma.01G152000	Chr01	48879710	48879811	EM-WRI1-Gmax275_3152
Glyma.01G153300	Chr01	49051457	49051558	EM-WRI1-Gmax275_3191
Glyma.01G153700	Chr01	49108431	49108532	EM-WRI1-Gmax275_3198
Glyma.01G154900	Chr01	49243919	49244020	EM-WRI1-Gmax275_3221
Glyma.01G154900	Chr01	49245830	49245931	EM-WRI1-Gmax275_3222
Glyma.01G157600	Chr01	49557886	49557987	EM-WRI1-Gmax275_3283
Glyma.01G158400	Chr01	49645811	49645912	EM-WRI1-Gmax275_3302
Glyma.01G159600	Chr01	49807080	49807181	EM-WRI1-Gmax275_3333
Glyma.01G161400	Chr01	49950842	49950943	EM-WRI1-Gmax275_3372
Glyma.01G161800	Chr01	49999034	49999135	EM-WRI1-Gmax275_3382
Glyma.01G169500	Chr01	50702816	50702917	EM-WRI1-Gmax275_3544
Glyma.01G172200	Chr01	50941981	50942082	EM-WRI1-Gmax275_3606
Glyma.01G172200	Chr01	50943052	50943153	EM-WRI1-Gmax275_3607
Glyma.01G172200	Chr01	50945441	50945542	EM-WRI1-Gmax275_3608
Glyma.01G173300	Chr01	51043582	51043683	EM-WRI1-Gmax275_3641
Glyma.01G174200	Chr01	51108617	51108718	EM-WRI1-Gmax275_3661
Glyma.01G177000	Chr01	51353760	51353861	EM-WRI1-Gmax275_3736
Glyma.01G177100	Chr01	51353760	51353861	EM-WRI1-Gmax275_3736
Glyma.01G178700	Chr01	51481397	51481498	EM-WRI1-Gmax275_3768
Glyma.01G179900	Chr01	51604229	51604330	EM-WRI1-Gmax275_3796
Glyma.01G179900	Chr01	51606335	51606436	EM-WRI1-Gmax275_3798
Glyma.01G180100	Chr01	51638255	51638356	EM-WRI1-Gmax275_3808
Glyma.01G180100	Chr01	51646442	51646543	EM-WRI1-Gmax275_3812
Glyma.01G180900	Chr01	51703858	51703959	EM-WRI1-Gmax275_3831
Glyma.01G181000	Chr01	51703858	51703959	EM-WRI1-Gmax275_3831
Glyma.01G183800	Chr01	51911451	51911552	EM-WRI1-Gmax275_3891
Glyma.01G187400	Chr01	52261687	52261788	EM-WRI1-Gmax275_3998
Glyma.01G188500	Chr01	52377296	52377397	EM-WRI1-Gmax275_4040
Glyma.01G190100	Chr01	52501356	52501457	EM-WRI1-Gmax275_4073
Glyma.01G190900	Chr01	52557319	52557420	EM-WRI1-Gmax275_4088
Glyma.01G191600	Chr01	52613876	52613977	EM-WRI1-Gmax275_4110
Glyma.01G194900	Chr01	52915165	52915266	EM-WRI1-Gmax275_4208
Glyma.01G195200	Chr01	52940151	52940252	EM-WRI1-Gmax275_4212
Glyma.01G197400	Chr01	53144191	53144292	EM-WRI1-Gmax275_4270
Glyma.01G197500	Chr01	53144191	53144292	EM-WRI1-Gmax275_4270
Glyma.01G197800	Chr01	53172073	53172174	EM-WRI1-Gmax275_4286
Glyma.01G198000	Chr01	53201580	53201681	EM-WRI1-Gmax275_4291
Glyma.01G198500	Chr01	53226230	53226331	EM-WRI1-Gmax275_4299
Glyma.01G201200	Chr01	53476888	53476989	EM-WRI1-Gmax275_4349
Glyma.01G203300	Chr01	53633106	53633207	EM-WRI1-Gmax275_4386
Glyma.01G205400	Chr01	53793120	53793221	EM-WRI1-Gmax275_4431
Glyma.01G205400	Chr01	53794515	53794616	EM-WRI1-Gmax275_4432
Glyma.01G208100	Chr01	53989553	53989654	EM-WRI1-Gmax275_4491
Glyma.01G209500	Chr01	54109203	54109304	EM-WRI1-Gmax275_4536
Glyma.01G210100	Chr01	54149793	54149894	EM-WRI1-Gmax275_4554
Glyma.01G212800	Chr01	54412408	54412509	EM-WRI1-Gmax275_4634
Glyma.01G213700	Chr01	54489499	54489600	EM-WRI1-Gmax275_4659
Glyma.01G217100	Chr01	54747497	54747598	EM-WRI1-Gmax275_4742
Glyma.01G219100	Chr01	54884884	54884985	EM-WRI1-Gmax275_4793
Glyma.01G219300	Chr01	54896959	54897060	EM-WRI1-Gmax275_4800
Glyma.01G219400	Chr01	54896959	54897060	EM-WRI1-Gmax275_4800
Glyma.01G221200	Chr01	55022921	55023022	EM-WRI1-Gmax275_4841
Glyma.01G223000	Chr01	55186563	55186664	EM-WRI1-Gmax275_4889
Glyma.01G223100	Chr01	55202053	55202154	EM-WRI1-Gmax275_4892
Glyma.01G226700	Chr01	55505662	55505763	EM-WRI1-Gmax275_4975
Glyma.01G227600	Chr01	55598739	55598840	EM-WRI1-Gmax275_5000
Glyma.01G227700	Chr01	55602920	55603021	EM-WRI1-Gmax275_5001
Glyma.01G227700	Chr01	55604673	55604774	EM-WRI1-Gmax275_5002
Glyma.01G229400	Chr01	55722434	55722535	EM-WRI1-Gmax275_5033
Glyma.01G229600	Chr01	55732509	55732610	EM-WRI1-Gmax275_5034
Glyma.01G230600	Chr01	55793350	55793451	EM-WRI1-Gmax275_5060
Glyma.01G234100	Chr01	56024657	56024758	EM-WRI1-Gmax275_5125
Glyma.01G234400	Chr01	56059076	56059177	EM-WRI1-Gmax275_5130
Glyma.01G235800	Chr01	56144827	56144928	EM-WRI1-Gmax275_5166
Glyma.01G236800	Chr01	56205350	56205451	EM-WRI1-Gmax275_5184
Glyma.01G237100	Chr01	56220405	56220506	EM-WRI1-Gmax275_5189
Glyma.01G240700	Chr01	56450694	56450795	EM-WRI1-Gmax275_5270
Glyma.01G242500	Chr01	56592408	56592509	EM-WRI1-Gmax275_5313
Glyma.01G242500	Chr01	56596224	56596325	EM-WRI1-Gmax275_5316
Glyma.01G243300	Chr01	56622458	56622559	EM-WRI1-Gmax275_5330
Glyma.01G244300	Chr01	56669750	56669851	EM-WRI1-Gmax275_5342
Glyma.02G003800	Chr02	448095	448196	EM-WRI1-Gmax275_5461
Glyma.02G005200	Chr02	574794	574895	EM-WRI1-Gmax275_5489
Glyma.02G005600	Chr02	607179	607280	EM-WRI1-Gmax275_5502
Glyma.02G007100	Chr02	749404	749505	EM-WRI1-Gmax275_5539
Glyma.02G007100	Chr02	750291	750392	EM-WRI1-Gmax275_5540
Glyma.02G007200	Chr02	756850	756951	EM-WRI1-Gmax275_5543
Glyma.02G007800	Chr02	807789	807890	EM-WRI1-Gmax275_5562
Glyma.02G008200	Chr02	837444	837545	EM-WRI1-Gmax275_5573
Glyma.02G010300	Chr02	990436	990537	EM-WRI1-Gmax275_5635
Glyma.02G012300	Chr02	1115792	1115893	EM-WRI1-Gmax275_5673
Glyma.02G012600	Chr02	1124922	1125023	EM-WRI1-Gmax275_5677
Glyma.02G013500	Chr02	1227712	1227813	EM-WRI1-Gmax275_5709
Glyma.02G014800	Chr02	1314748	1314849	EM-WRI1-Gmax275_5740
Glyma.02G017800	Chr02	1565494	1565595	EM-WRI1-Gmax275_5816
Glyma.02G019900	Chr02	1822226	1822327	EM-WRI1-Gmax275_5870
Glyma.02G022100	Chr02	1962284	1962385	EM-WRI1-Gmax275_5913
Glyma.02G024100	Chr02	2150915	2151016	EM-WRI1-Gmax275_5952
Glyma.02G030000	Chr02	2772491	2772592	EM-WRI1-Gmax275_6082
Glyma.02G030900	Chr02	2852970	2853071	EM-WRI1-Gmax275_6109
Glyma.02G031200	Chr02	2892388	2892489	EM-WRI1-Gmax275_6116
Glyma.02G034500	Chr02	3195284	3195385	EM-WRI1-Gmax275_6187
Glyma.02G042200	Chr02	3972828	3972929	EM-WRI1-Gmax275_6369
Glyma.02G050700	Chr02	4606810	4606911	EM-WRI1-Gmax275_6543
Glyma.02G051400	Chr02	4659688	4659789	EM-WRI1-Gmax275_6553
Glyma.02G052400	Chr02	4811911	4812012	EM-WRI1-Gmax275_6578
Glyma.02G055100	Chr02	4980293	4980394	EM-WRI1-Gmax275_6633
Glyma.02G055100	Chr02	4983884	4983985	EM-WRI1-Gmax275_6635
Glyma.02G058600	Chr02	5250296	5250397	EM-WRI1-Gmax275_6700
Glyma.02G060000	Chr02	5438344	5438445	EM-WRI1-Gmax275_6744
Glyma.02G069800	Chr02	6136589	6136690	EM-WRI1-Gmax275_6911
Glyma.02G074500	Chr02	6508665	6508766	EM-WRI1-Gmax275_7007
Glyma.02G075100	Chr02	6552536	6552637	EM-WRI1-Gmax275_7015
Glyma.02G076800	Chr02	6675496	6675597	EM-WRI1-Gmax275_7046
Glyma.02G078100	Chr02	6745086	6745187	EM-WRI1-Gmax275_7070
Glyma.02G078100	Chr02	6747537	6747638	EM-WRI1-Gmax275_7071
Glyma.02G086200	Chr02	7517888	7517989	EM-WRI1-Gmax275_7239
Glyma.02G086300	Chr02	7517888	7517989	EM-WRI1-Gmax275_7239
Glyma.02G089100	Chr02	7847901	7848002	EM-WRI1-Gmax275_7316
Glyma.02G093100	Chr02	8267784	8267885	EM-WRI1-Gmax275_7380
Glyma.02G093700	Chr02	8371421	8371522	EM-WRI1-Gmax275_7399
Glyma.02G095900	Chr02	8643603	8643704	EM-WRI1-Gmax275_7443
Glyma.02G096800	Chr02	8706311	8706412	EM-WRI1-Gmax275_7459
Glyma.02G104500	Chr02	9916734	9916835	EM-WRI1-Gmax275_7660
Glyma.02G104600	Chr02	9941098	9941199	EM-WRI1-Gmax275_7661
Glyma.02G111600	Chr02	10784327	10784428	EM-WRI1-Gmax275_7805
Glyma.02G114000	Chr02	11073306	11073407	EM-WRI1-Gmax275_7860
Glyma.02G133900	Chr02	13854291	13854392	EM-WRI1-Gmax275_8270
Glyma.02G134000	Chr02	13860569	13860670	EM-WRI1-Gmax275_8273
Glyma.02G134800	Chr02	13963475	13963576	EM-WRI1-Gmax275_8300
Glyma.02G138100	Chr02	14302290	14302391	EM-WRI1-Gmax275_8381
Glyma.02G138100	Chr02	14303032	14303133	EM-WRI1-Gmax275_8382
Glyma.02G141200	Chr02	14607218	14607319	EM-WRI1-Gmax275_8447
Glyma.02G142700	Chr02	14716604	14716705	EM-WRI1-Gmax275_8466
Glyma.02G143900	Chr02	14838145	14838246	EM-WRI1-Gmax275_8500
Glyma.02G145700	Chr02	15054949	15055050	EM-WRI1-Gmax275_8562
Glyma.02G145700	Chr02	15056842	15056943	EM-WRI1-Gmax275_8563
Glyma.02G148100	Chr02	15280807	15280908	EM-WRI1-Gmax275_8623
Glyma.02G150700	Chr02	15520052	15520153	EM-WRI1-Gmax275_8688
Glyma.02G150900	Chr02	15541506	15541607	EM-WRI1-Gmax275_8698
Glyma.02G150900	Chr02	15543116	15543217	EM-WRI1-Gmax275_8699
Glyma.02G151000	Chr02	15541506	15541607	EM-WRI1-Gmax275_8698
Glyma.02G151000	Chr02	15543116	15543217	EM-WRI1-Gmax275_8699
Glyma.02G151500	Chr02	15589348	15589449	EM-WRI1-Gmax275_8715
Glyma.02G152600	Chr02	15659857	15659958	EM-WRI1-Gmax275_8735
Glyma.02G153700	Chr02	15777561	15777662	EM-WRI1-Gmax275_8763
Glyma.02G157700	Chr02	17062969	17063070	EM-WRI1-Gmax275_8839
Glyma.02G157900	Chr02	17155136	17155237	EM-WRI1-Gmax275_8844
Glyma.02G186600	Chr02	34031493	34031594	EM-WRI1-Gmax275_9400
Glyma.02G192200	Chr02	36328820	36328921	EM-WRI1-Gmax275_9473
Glyma.02G200300	Chr02	38361890	38361991	EM-WRI1-Gmax275_9617
Glyma.02G206200	Chr02	39117254	39117355	EM-WRI1-Gmax275_9740
Glyma.02G207900	Chr02	39269229	39269330	EM-WRI1-Gmax275_9789
Glyma.02G208700	Chr02	39388998	39389099	EM-WRI1-Gmax275_9806
Glyma.02G210500	Chr02	39561599	39561700	EM-WRI1-Gmax275_9831
Glyma.02G212400	Chr02	39820553	39820654	EM-WRI1-Gmax275_9881
Glyma.02G214300	Chr02	40041685	40041786	EM-WRI1-Gmax275_9918
Glyma.02G215300	Chr02	40133583	40133684	EM-WRI1-Gmax275_9939
Glyma.02G222400	Chr02	41001647	41001748	EM-WRI1-Gmax275_10091
Glyma.02G230100	Chr02	41753588	41753689	EM-WRI1-Gmax275_10250
Glyma.02G235200	Chr02	42270958	42271059	EM-WRI1-Gmax275_10352
Glyma.02G236800	Chr02	42481681	42481782	EM-WRI1-Gmax275_10412
Glyma.02G236800	Chr02	42484306	42484407	EM-WRI1-Gmax275_10414
Glyma.02G237000	Chr02	42506120	42506221	EM-WRI1-Gmax275_10418
Glyma.02G238000	Chr02	42626404	42626505	EM-WRI1-Gmax275_10460
Glyma.02G240300	Chr02	42883844	42883945	EM-WRI1-Gmax275_10512
Glyma.02G243800	Chr02	43186646	43186747	EM-WRI1-Gmax275_10593
Glyma.02G247900	Chr02	43544791	43544892	EM-WRI1-Gmax275_10681
Glyma.02G249800	Chr02	43735214	43735315	EM-WRI1-Gmax275_10719
Glyma.02G253500	Chr02	44078199	44078300	EM-WRI1-Gmax275_10799
Glyma.02G255000	Chr02	44209065	44209166	EM-WRI1-Gmax275_10832
Glyma.02G255500	Chr02	44242606	44242707	EM-WRI1-Gmax275_10839
Glyma.02G260400	Chr02	44695785	44695886	EM-WRI1-Gmax275_10953
Glyma.02G261800	Chr02	44776078	44776179	EM-WRI1-Gmax275_10978
Glyma.02G263600	Chr02	44913552	44913653	EM-WRI1-Gmax275_11010
Glyma.02G264600	Chr02	44973911	44974012	EM-WRI1-Gmax275_11032
Glyma.02G264700	Chr02	44980020	44980121	EM-WRI1-Gmax275_11033
Glyma.02G264800	Chr02	44987756	44987857	EM-WRI1-Gmax275_11035
Glyma.02G274100	Chr02	45718172	45718273	EM-WRI1-Gmax275_11213
Glyma.02G275400	Chr02	45837272	45837373	EM-WRI1-Gmax275_11233
Glyma.02G278300	Chr02	46082466	46082567	EM-WRI1-Gmax275_11281
Glyma.02G278500	Chr02	46107601	46107702	EM-WRI1-Gmax275_11286
Glyma.02G280500	Chr02	46299380	46299481	EM-WRI1-Gmax275_11332
Glyma.02G282400	Chr02	46459895	46459996	EM-WRI1-Gmax275_11379
Glyma.02G282800	Chr02	46482908	46483009	EM-WRI1-Gmax275_11384
Glyma.02G285600	Chr02	46655319	46655420	EM-WRI1-Gmax275_11423
Glyma.02G290500	Chr02	47007638	47007739	EM-WRI1-Gmax275_11527
Glyma.02G290800	Chr02	47036325	47036426	EM-WRI1-Gmax275_11535
Glyma.02G291300	Chr02	47075588	47075689	EM-WRI1-Gmax275_11543
Glyma.02G294900	Chr02	47300226	47300327	EM-WRI1-Gmax275_11616
Glyma.02G297100	Chr02	47481139	47481240	EM-WRI1-Gmax275_11673
Glyma.02G298000	Chr02	47537009	47537110	EM-WRI1-Gmax275_11686
Glyma.02G299800	Chr02	47658469	47658570	EM-WRI1-Gmax275_11721
Glyma.02G300400	Chr02	47678505	47678606	EM-WRI1-Gmax275_11731
Glyma.02G300700	Chr02	47691306	47691407	EM-WRI1-Gmax275_11734
Glyma.02G301200	Chr02	47717071	47717172	EM-WRI1-Gmax275_11744
Glyma.02G302700	Chr02	47817949	47818050	EM-WRI1-Gmax275_11775
Glyma.02G302800	Chr02	47823787	47823888	EM-WRI1-Gmax275_11778
Glyma.02G302800	Chr02	47832692	47832793	EM-WRI1-Gmax275_11783
Glyma.02G303800	Chr02	47899984	47900085	EM-WRI1-Gmax275_11810
Glyma.02G308900	Chr02	48269338	48269439	EM-WRI1-Gmax275_11911
Glyma.02G309100	Chr02	48273390	48273491	EM-WRI1-Gmax275_11912
Glyma.02G309600	Chr02	48301073	48301174	EM-WRI1-Gmax275_11926
Glyma.02G310800	Chr02	48387081	48387182	EM-WRI1-Gmax275_11957
Glyma.03G002700	Chr03	257683	257784	EM-WRI1-Gmax275_12038
Glyma.03G005300	Chr03	469461	469562	EM-WRI1-Gmax275_12097
Glyma.03G008200	Chr03	799772	799873	EM-WRI1-Gmax275_12156
Glyma.03G008800	Chr03	855781	855882	EM-WRI1-Gmax275_12162
Glyma.03G014000	Chr03	1407973	1408074	EM-WRI1-Gmax275_12224
Glyma.03G016600	Chr03	1628850	1628951	EM-WRI1-Gmax275_12270
Glyma.03G019800	Chr03	2042944	2043045	EM-WRI1-Gmax275_12337
Glyma.03G021700	Chr03	2250632	2250733	EM-WRI1-Gmax275_12389
Glyma.03G022400	Chr03	2333965	2334066	EM-WRI1-Gmax275_12403
Glyma.03G027500	Chr03	3024239	3024340	EM-WRI1-Gmax275_12485
Glyma.03G032000	Chr03	3649543	3649644	EM-WRI1-Gmax275_12538
Glyma.03G035500	Chr03	4293832	4293933	EM-WRI1-Gmax275_12596
Glyma.03G038900	Chr03	4809612	4809713	EM-WRI1-Gmax275_12649
Glyma.03G040700	Chr03	5125482	5125583	EM-WRI1-Gmax275_12688
Glyma.03G043900	Chr03	5537785	5537886	EM-WRI1-Gmax275_12740
Glyma.03G045400	Chr03	5762144	5762245	EM-WRI1-Gmax275_12754
Glyma.03G047900	Chr03	6151461	6151562	EM-WRI1-Gmax275_12784
Glyma.03G047900	Chr03	6152082	6152183	EM-WRI1-Gmax275_12785
Glyma.03G056800	Chr03	7838463	7838564	EM-WRI1-Gmax275_12893
Glyma.03G058500	Chr03	8327940	8328041	EM-WRI1-Gmax275_12922
Glyma.03G070300	Chr03	16323341	16323442	EM-WRI1-Gmax275_13098
Glyma.03G075500	Chr03	18701775	18701876	EM-WRI1-Gmax275_13197
Glyma.03G075500	Chr03	18702727	18702828	EM-WRI1-Gmax275_13198
Glyma.03G075500	Chr03	18706795	18706896	EM-WRI1-Gmax275_13199
Glyma.03G082300	Chr03	22785533	22785634	EM-WRI1-Gmax275_13319
Glyma.03G082900	Chr03	23012488	23012589	EM-WRI1-Gmax275_13329
Glyma.03G083600	Chr03	23291651	23291752	EM-WRI1-Gmax275_13348
Glyma.03G084300	Chr03	23959079	23959180	EM-WRI1-Gmax275_13368
Glyma.03G091200	Chr03	27055154	27055255	EM-WRI1-Gmax275_13485
Glyma.03G091200	Chr03	27057312	27057413	EM-WRI1-Gmax275_13486
Glyma.03G092700	Chr03	27390163	27390264	EM-WRI1-Gmax275_13500
Glyma.03G101000	Chr03	29001954	29002055	EM-WRI1-Gmax275_13604
Glyma.03G104700	Chr03	29937078	29937179	EM-WRI1-Gmax275_13650
Glyma.03G110300	Chr03	31411419	31411520	EM-WRI1-Gmax275_13745
Glyma.03G117500	Chr03	32675368	32675469	EM-WRI1-Gmax275_13856
Glyma.03G123000	Chr03	33583830	33583931	EM-WRI1-Gmax275_13977
Glyma.03G123500	Chr03	33646917	33647018	EM-WRI1-Gmax275_13992
Glyma.03G124900	Chr03	33840743	33840844	EM-WRI1-Gmax275_14010
Glyma.03G128900	Chr03	34380630	34380731	EM-WRI1-Gmax275_14105
Glyma.03G130100	Chr03	34491824	34491925	EM-WRI1-Gmax275_14127
Glyma.03G130600	Chr03	34536224	34536325	EM-WRI1-Gmax275_14141
Glyma.03G131300	Chr03	34641378	34641479	EM-WRI1-Gmax275_14158
Glyma.03G131300	Chr03	34646667	34646768	EM-WRI1-Gmax275_14162
Glyma.03G131600	Chr03	34657665	34657766	EM-WRI1-Gmax275_14164
Glyma.03G131700	Chr03	34665813	34665914	EM-WRI1-Gmax275_14169
Glyma.03G133000	Chr03	34802509	34802610	EM-WRI1-Gmax275_14188
Glyma.03G136600	Chr03	35273017	35273118	EM-WRI1-Gmax275_14270
Glyma.03G140300	Chr03	35644396	35644497	EM-WRI1-Gmax275_14357
Glyma.03G140700	Chr03	35673425	35673526	EM-WRI1-Gmax275_14363
Glyma.03G141800	Chr03	35784992	35785093	EM-WRI1-Gmax275_14390
Glyma.03G144700	Chr03	36032252	36032353	EM-WRI1-Gmax275_14461
Glyma.03G146600	Chr03	36193642	36193743	EM-WRI1-Gmax275_14506
Glyma.03G148000	Chr03	36367550	36367651	EM-WRI1-Gmax275_14535
Glyma.03G148800	Chr03	36446855	36446956	EM-WRI1-Gmax275_14552
Glyma.03G149000	Chr03	36454830	36454931	EM-WRI1-Gmax275_14555
Glyma.03G154700	Chr03	36994037	36994138	EM-WRI1-Gmax275_14684
Glyma.03G155900	Chr03	37121971	37122072	EM-WRI1-Gmax275_14709
Glyma.03G159100	Chr03	37440999	37441100	EM-WRI1-Gmax275_14789
Glyma.03G159700	Chr03	37481233	37481334	EM-WRI1-Gmax275_14802
Glyma.03G161300	Chr03	37624296	37624397	EM-WRI1-Gmax275_14841
Glyma.03G163500	Chr03	37820252	37820353	EM-WRI1-Gmax275_14881
Glyma.03G163500	Chr03	37825722	37825823	EM-WRI1-Gmax275_14885
Glyma.03G163900	Chr03	37848395	37848496	EM-WRI1-Gmax275_14893
Glyma.03G163900	Chr03	37851859	37851960	EM-WRI1-Gmax275_14895
Glyma.03G165600	Chr03	38045099	38045200	EM-WRI1-Gmax275_14932
Glyma.03G166000	Chr03	38068567	38068668	EM-WRI1-Gmax275_14945
Glyma.03G166900	Chr03	38131070	38131171	EM-WRI1-Gmax275_14965
Glyma.03G168500	Chr03	38280917	38281018	EM-WRI1-Gmax275_15009
Glyma.03G168700	Chr03	38307506	38307607	EM-WRI1-Gmax275_15018
Glyma.03G170300	Chr03	38523551	38523652	EM-WRI1-Gmax275_15057
Glyma.03G172200	Chr03	38651613	38651714	EM-WRI1-Gmax275_15088
Glyma.03G172600	Chr03	38676115	38676216	EM-WRI1-Gmax275_15095
Glyma.03G173900	Chr03	38780241	38780342	EM-WRI1-Gmax275_15120
Glyma.03G177900	Chr03	39062752	39062853	EM-WRI1-Gmax275_15198
Glyma.03G181900	Chr03	39396261	39396362	EM-WRI1-Gmax275_15310
Glyma.03G183300	Chr03	39517605	39517706	EM-WRI1-Gmax275_15336
Glyma.03G183300	Chr03	39518313	39518414	EM-WRI1-Gmax275_15337
Glyma.03G188400	Chr03	39948788	39948889	EM-WRI1-Gmax275_15450
Glyma.03G188400	Chr03	39951901	39952002	EM-WRI1-Gmax275_15451
Glyma.03G189100	Chr03	40010115	40010216	EM-WRI1-Gmax275_15471
Glyma.03G189800	Chr03	40062066	40062167	EM-WRI1-Gmax275_15487
Glyma.03G190900	Chr03	40173621	40173722	EM-WRI1-Gmax275_15522
Glyma.03G192200	Chr03	40320736	40320837	EM-WRI1-Gmax275_15564
Glyma.03G195600	Chr03	40572773	40572874	EM-WRI1-Gmax275_15634
Glyma.03G196900	Chr03	40643140	40643241	EM-WRI1-Gmax275_15655
Glyma.03G197300	Chr03	40672360	40672461	EM-WRI1-Gmax275_15666
Glyma.03G200600	Chr03	40935819	40935920	EM-WRI1-Gmax275_15745
Glyma.03G200700	Chr03	40935819	40935920	EM-WRI1-Gmax275_15745
Glyma.03G200700	Chr03	40939312	40939413	EM-WRI1-Gmax275_15746
Glyma.03G200900	Chr03	40956683	40956784	EM-WRI1-Gmax275_15751
Glyma.03G201800	Chr03	41008879	41008980	EM-WRI1-Gmax275_15769
Glyma.03G202900	Chr03	41145440	41145541	EM-WRI1-Gmax275_15802
Glyma.03G203900	Chr03	41219630	41219731	EM-WRI1-Gmax275_15820
Glyma.03G204700	Chr03	41280657	41280758	EM-WRI1-Gmax275_15839
Glyma.03G208300	Chr03	41528553	41528654	EM-WRI1-Gmax275_15930
Glyma.03G208600	Chr03	41547962	41548063	EM-WRI1-Gmax275_15937
Glyma.03G212900	Chr03	41850013	41850114	EM-WRI1-Gmax275_16015
Glyma.03G213300	Chr03	41862132	41862233	EM-WRI1-Gmax275_16022
Glyma.03G214100	Chr03	41892316	41892417	EM-WRI1-Gmax275_16036
Glyma.03G214900	Chr03	41960196	41960297	EM-WRI1-Gmax275_16053
Glyma.03G215100	Chr03	41974889	41974990	EM-WRI1-Gmax275_16059
Glyma.03G215600	Chr03	41998280	41998381	EM-WRI1-Gmax275_16070
Glyma.03G217000	Chr03	42091030	42091131	EM-WRI1-Gmax275_16100
Glyma.03G217500	Chr03	42139428	42139529	EM-WRI1-Gmax275_16114
Glyma.03G218000	Chr03	42171907	42172008	EM-WRI1-Gmax275_16121
Glyma.03G219200	Chr03	42276639	42276740	EM-WRI1-Gmax275_16164
Glyma.03G219400	Chr03	42293335	42293436	EM-WRI1-Gmax275_16169
Glyma.03G219500	Chr03	42297312	42297413	EM-WRI1-Gmax275_16170
Glyma.03G223600	Chr03	42620235	42620336	EM-WRI1-Gmax275_16279
Glyma.03G226600	Chr03	42877389	42877490	EM-WRI1-Gmax275_16345
Glyma.03G228900	Chr03	43098614	43098715	EM-WRI1-Gmax275_16414
Glyma.03G231600	Chr03	43300960	43301061	EM-WRI1-Gmax275_16469
Glyma.03G231700	Chr03	43302595	43302696	EM-WRI1-Gmax275_16470
Glyma.03G232100	Chr03	43332326	43332427	EM-WRI1-Gmax275_16477
Glyma.03G232900	Chr03	43381011	43381112	EM-WRI1-Gmax275_16498
Glyma.03G233500	Chr03	43431587	43431688	EM-WRI1-Gmax275_16517
Glyma.03G233900	Chr03	43457555	43457656	EM-WRI1-Gmax275_16525
Glyma.03G233900	Chr03	43459459	43459560	EM-WRI1-Gmax275_16526
Glyma.03G234300	Chr03	43487427	43487528	EM-WRI1-Gmax275_16534
Glyma.03G234400	Chr03	43492479	43492580	EM-WRI1-Gmax275_16535
Glyma.03G237100	Chr03	43702844	43702945	EM-WRI1-Gmax275_16614
Glyma.03G237700	Chr03	43754524	43754625	EM-WRI1-Gmax275_16632
Glyma.03G237800	Chr03	43754524	43754625	EM-WRI1-Gmax275_16632
Glyma.03G242600	Chr03	44055789	44055890	EM-WRI1-Gmax275_16723
Glyma.03G246300	Chr03	44334697	44334798	EM-WRI1-Gmax275_16801
Glyma.03G250200	Chr03	44608857	44608958	EM-WRI1-Gmax275_16899
Glyma.03G251600	Chr03	44737122	44737223	EM-WRI1-Gmax275_16929
Glyma.03G251700	Chr03	44737122	44737223	EM-WRI1-Gmax275_16929
Glyma.03G253500	Chr03	44909207	44909308	EM-WRI1-Gmax275_16965
Glyma.03G253600	Chr03	44909207	44909308	EM-WRI1-Gmax275_16965
Glyma.03G254600	Chr03	44984576	44984677	EM-WRI1-Gmax275_16985
Glyma.03G256900	Chr03	45169626	45169727	EM-WRI1-Gmax275_17038
Glyma.03G257900	Chr03	45234399	45234500	EM-WRI1-Gmax275_17055
Glyma.03G257900	Chr03	45235240	45235341	EM-WRI1-Gmax275_17056
Glyma.03G258300	Chr03	45280167	45280268	EM-WRI1-Gmax275_17071
Glyma.03G258400	Chr03	45286561	45286662	EM-WRI1-Gmax275_17075
Glyma.03G259800	Chr03	45386589	45386690	EM-WRI1-Gmax275_17105
Glyma.03G259900	Chr03	45401424	45401525	EM-WRI1-Gmax275_17107
Glyma.03G261300	Chr03	45482220	45482321	EM-WRI1-Gmax275_17138
Glyma.03G261300	Chr03	45487389	45487490	EM-WRI1-Gmax275_17142
Glyma.03G262900	Chr03	45622658	45622759	EM-WRI1-Gmax275_17180
Glyma.03G262900	Chr03	45626732	45626833	EM-WRI1-Gmax275_17182
Glyma.03G263600	Chr03	45659366	45659467	EM-WRI1-Gmax275_17196
Glyma.04G003200	Chr04	268192	268293	EM-WRI1-Gmax275_17290
Glyma.04G003800	Chr04	321194	321295	EM-WRI1-Gmax275_17301
Glyma.04G004300	Chr04	378388	378489	EM-WRI1-Gmax275_17321
Glyma.04G005200	Chr04	434253	434354	EM-WRI1-Gmax275_17338
Glyma.04G012400	Chr04	917913	918014	EM-WRI1-Gmax275_17489
Glyma.04G018900	Chr04	1488053	1488154	EM-WRI1-Gmax275_17644
Glyma.04G020400	Chr04	1610301	1610402	EM-WRI1-Gmax275_17678
Glyma.04G021900	Chr04	1725132	1725233	EM-WRI1-Gmax275_17713
Glyma.04G022100	Chr04	1729301	1729402	EM-WRI1-Gmax275_17715
Glyma.04G022700	Chr04	1787990	1788091	EM-WRI1-Gmax275_17734
Glyma.04G023500	Chr04	1855163	1855264	EM-WRI1-Gmax275_17745
Glyma.04G024300	Chr04	1940835	1940936	EM-WRI1-Gmax275_17763
Glyma.04G029900	Chr04	2426247	2426348	EM-WRI1-Gmax275_17916
Glyma.04G033300	Chr04	2651524	2651625	EM-WRI1-Gmax275_17979
Glyma.04G033400	Chr04	2664022	2664123	EM-WRI1-Gmax275_17983
Glyma.04G033500	Chr04	2664022	2664123	EM-WRI1-Gmax275_17983
Glyma.04G033800	Chr04	2688650	2688751	EM-WRI1-Gmax275_17990
Glyma.04G039000	Chr04	3087978	3088079	EM-WRI1-Gmax275_18115
Glyma.04G040600	Chr04	3239282	3239383	EM-WRI1-Gmax275_18159
Glyma.04G041400	Chr04	3324283	3324384	EM-WRI1-Gmax275_18178
Glyma.04G042000	Chr04	3364503	3364604	EM-WRI1-Gmax275_18193
Glyma.04G043600	Chr04	3498162	3498263	EM-WRI1-Gmax275_18234
Glyma.04G043600	Chr04	3498772	3498873	EM-WRI1-Gmax275_18235
Glyma.04G044500	Chr04	3552160	3552261	EM-WRI1-Gmax275_18255
Glyma.04G044900	Chr04	3588296	3588397	EM-WRI1-Gmax275_18268
Glyma.04G047600	Chr04	3838281	3838382	EM-WRI1-Gmax275_18332
Glyma.04G047700	Chr04	3838281	3838382	EM-WRI1-Gmax275_18332
Glyma.04G047900	Chr04	3858334	3858435	EM-WRI1-Gmax275_18339
Glyma.04G051500	Chr04	4173923	4174024	EM-WRI1-Gmax275_18431
Glyma.04G051900	Chr04	4205912	4206013	EM-WRI1-Gmax275_18440
Glyma.04G055200	Chr04	4461256	4461357	EM-WRI1-Gmax275_18499
Glyma.04G055500	Chr04	4477042	4477143	EM-WRI1-Gmax275_18506
Glyma.04G057000	Chr04	4621889	4621990	EM-WRI1-Gmax275_18554
Glyma.04G057100	Chr04	4626211	4626312	EM-WRI1-Gmax275_18557
Glyma.04G058200	Chr04	4773852	4773953	EM-WRI1-Gmax275_18594
Glyma.04G059500	Chr04	4871000	4871101	EM-WRI1-Gmax275_18628
Glyma.04G059500	Chr04	4871738	4871839	EM-WRI1-Gmax275_18629
Glyma.04G059500	Chr04	4872169	4872270	EM-WRI1-Gmax275_18630
Glyma.04G066500	Chr04	5539211	5539312	EM-WRI1-Gmax275_18822
Glyma.04G066500	Chr04	5540092	5540193	EM-WRI1-Gmax275_18823
Glyma.04G067700	Chr04	5664459	5664560	EM-WRI1-Gmax275_18860
Glyma.04G068100	Chr04	5700104	5700205	EM-WRI1-Gmax275_18872
Glyma.04G071600	Chr04	5958333	5958434	EM-WRI1-Gmax275_18938
Glyma.04G071600	Chr04	5959989	5960090	EM-WRI1-Gmax275_18939
Glyma.04G077000	Chr04	6474209	6474310	EM-WRI1-Gmax275_19070
Glyma.04G080600	Chr04	6779437	6779538	EM-WRI1-Gmax275_19146
Glyma.04G081300	Chr04	6830433	6830534	EM-WRI1-Gmax275_19163
Glyma.04G084900	Chr04	7200146	7200247	EM-WRI1-Gmax275_19233
Glyma.04G087100	Chr04	7437618	7437719	EM-WRI1-Gmax275_19288
Glyma.04G087800	Chr04	7518267	7518368	EM-WRI1-Gmax275_19309
Glyma.04G088500	Chr04	7608205	7608306	EM-WRI1-Gmax275_19326
Glyma.04G089700	Chr04	7823588	7823689	EM-WRI1-Gmax275_19365
Glyma.04G089900	Chr04	7892515	7892616	EM-WRI1-Gmax275_19380
Glyma.04G090600	Chr04	7974374	7974475	EM-WRI1-Gmax275_19405
Glyma.04G092200	Chr04	8113757	8113858	EM-WRI1-Gmax275_19441
Glyma.04G094400	Chr04	8414461	8414562	EM-WRI1-Gmax275_19500
Glyma.04G094600	Chr04	8439005	8439106	EM-WRI1-Gmax275_19504
Glyma.04G095300	Chr04	8484541	8484642	EM-WRI1-Gmax275_19518
Glyma.04G098800	Chr04	8991502	8991603	EM-WRI1-Gmax275_19597
Glyma.04G108100	Chr04	11501276	11501377	EM-WRI1-Gmax275_19812
Glyma.04G109900	Chr04	11906957	11907058	EM-WRI1-Gmax275_19841
Glyma.04G113800	Chr04	12930674	12930775	EM-WRI1-Gmax275_19893
Glyma.04G123900	Chr04	16026661	16026762	EM-WRI1-Gmax275_20057
Glyma.04G124100	Chr04	16076571	16076672	EM-WRI1-Gmax275_20059
Glyma.04G124100	Chr04	16077437	16077538	EM-WRI1-Gmax275_20060
Glyma.04G124800	Chr04	16383225	16383326	EM-WRI1-Gmax275_20079
Glyma.04G129500	Chr04	18095020	18095121	EM-WRI1-Gmax275_20155
Glyma.04G131800	Chr04	18614633	18614734	EM-WRI1-Gmax275_20183
Glyma.04G139200	Chr04	22318050	22318151	EM-WRI1-Gmax275_20289
Glyma.04G139800	Chr04	22603348	22603449	EM-WRI1-Gmax275_20295
Glyma.04G142500	Chr04	24918534	24918635	EM-WRI1-Gmax275_20340
Glyma.04G144300	Chr04	26328586	26328687	EM-WRI1-Gmax275_20365
Glyma.04G147100	Chr04	29346048	29346149	EM-WRI1-Gmax275_20430
Glyma.04G149300	Chr04	31852803	31852904	EM-WRI1-Gmax275_20469
Glyma.04G149300	Chr04	31855280	31855381	EM-WRI1-Gmax275_20470
Glyma.04G149600	Chr04	32169739	32169840	EM-WRI1-Gmax275_20473
Glyma.04G158200	Chr04	38554600	38554701	EM-WRI1-Gmax275_20642
Glyma.04G161600	Chr04	40088655	40088756	EM-WRI1-Gmax275_20721
Glyma.04G162100	Chr04	40205847	40205948	EM-WRI1-Gmax275_20727
Glyma.04G163200	Chr04	40466050	40466151	EM-WRI1-Gmax275_20749
Glyma.04G174400	Chr04	43602890	43602991	EM-WRI1-Gmax275_20941
Glyma.04G176500	Chr04	43951077	43951178	EM-WRI1-Gmax275_20986
Glyma.04G179900	Chr04	44490666	44490767	EM-WRI1-Gmax275_21056
Glyma.04G180800	Chr04	44663518	44663619	EM-WRI1-Gmax275_21067
Glyma.04G184300	Chr04	45358356	45358457	EM-WRI1-Gmax275_21160
Glyma.04G189200	Chr04	46020174	46020275	EM-WRI1-Gmax275_21287
Glyma.04G190900	Chr04	46154408	46154509	EM-WRI1-Gmax275_21323
Glyma.04G193600	Chr04	46520784	46520885	EM-WRI1-Gmax275_21401
Glyma.04G193600	Chr04	46523700	46523801	EM-WRI1-Gmax275_21402
Glyma.04G195100	Chr04	46703955	46704056	EM-WRI1-Gmax275_21438
Glyma.04G200400	Chr04	47291439	47291540	EM-WRI1-Gmax275_21562
Glyma.04G200800	Chr04	47357943	47358044	EM-WRI1-Gmax275_21577
Glyma.04G202500	Chr04	47519420	47519521	EM-WRI1-Gmax275_21608
Glyma.04G203200	Chr04	47588357	47588458	EM-WRI1-Gmax275_21621
Glyma.04G203200	Chr04	47594021	47594122	EM-WRI1-Gmax275_21626
Glyma.04G205000	Chr04	47752922	47753023	EM-WRI1-Gmax275_21668
Glyma.04G205300	Chr04	47797026	47797127	EM-WRI1-Gmax275_21678
Glyma.04G206100	Chr04	47871615	47871716	EM-WRI1-Gmax275_21694
Glyma.04G207200	Chr04	47988616	47988717	EM-WRI1-Gmax275_21723
Glyma.04G207200	Chr04	47993669	47993770	EM-WRI1-Gmax275_21724
Glyma.04G207800	Chr04	48029716	48029817	EM-WRI1-Gmax275_21739
Glyma.04G208300	Chr04	48064591	48064692	EM-WRI1-Gmax275_21749
Glyma.04G208700	Chr04	48111316	48111417	EM-WRI1-Gmax275_21763
Glyma.04G208800	Chr04	48111316	48111417	EM-WRI1-Gmax275_21763
Glyma.04G211400	Chr04	48345118	48345219	EM-WRI1-Gmax275_21833
Glyma.04G212400	Chr04	48428908	48429009	EM-WRI1-Gmax275_21854
Glyma.04G212400	Chr04	48429862	48429963	EM-WRI1-Gmax275_21855
Glyma.04G217100	Chr04	48815709	48815810	EM-WRI1-Gmax275_21972
Glyma.04G217100	Chr04	48816133	48816234	EM-WRI1-Gmax275_21973
Glyma.04G219900	Chr04	49045931	49046032	EM-WRI1-Gmax275_22036
Glyma.04G222500	Chr04	49311467	49311568	EM-WRI1-Gmax275_22097
Glyma.04G223000	Chr04	49361099	49361200	EM-WRI1-Gmax275_22111
Glyma.04G223600	Chr04	49419364	49419465	EM-WRI1-Gmax275_22125
Glyma.04G225300	Chr04	49548578	49548679	EM-WRI1-Gmax275_22162
Glyma.04G225300	Chr04	49552478	49552579	EM-WRI1-Gmax275_22164
Glyma.04G225400	Chr04	49552478	49552579	EM-WRI1-Gmax275_22164
Glyma.04G228300	Chr04	49763783	49763884	EM-WRI1-Gmax275_22222
Glyma.04G228600	Chr04	49779271	49779372	EM-WRI1-Gmax275_22229
Glyma.04G229200	Chr04	49807555	49807656	EM-WRI1-Gmax275_22239
Glyma.04G230600	Chr04	49918780	49918881	EM-WRI1-Gmax275_22278
Glyma.04G230600	Chr04	49920881	49920982	EM-WRI1-Gmax275_22279
Glyma.04G234100	Chr04	50270786	50270887	EM-WRI1-Gmax275_22363
Glyma.04G236400	Chr04	50476005	50476106	EM-WRI1-Gmax275_22429
Glyma.04G236400	Chr04	50478199	50478300	EM-WRI1-Gmax275_22430
Glyma.04G238400	Chr04	50696366	50696467	EM-WRI1-Gmax275_22485
Glyma.04G240600	Chr04	50889700	50889801	EM-WRI1-Gmax275_22538
Glyma.04G241400	Chr04	50946386	50946487	EM-WRI1-Gmax275_22557
Glyma.04G245300	Chr04	51275206	51275307	EM-WRI1-Gmax275_22641
Glyma.04G247900	Chr04	51508584	51508685	EM-WRI1-Gmax275_22698
Glyma.04G248100	Chr04	51528405	51528506	EM-WRI1-Gmax275_22702
Glyma.04G248900	Chr04	51579458	51579559	EM-WRI1-Gmax275_22723
Glyma.04G249000	Chr04	51589156	51589257	EM-WRI1-Gmax275_22727
Glyma.04G250100	Chr04	51664339	51664440	EM-WRI1-Gmax275_22752
Glyma.04G250300	Chr04	51684474	51684575	EM-WRI1-Gmax275_22761
Glyma.04G255900	Chr04	52218963	52219064	EM-WRI1-Gmax275_22903
Glyma.05G000900	Chr05	83441	83542	EM-WRI1-Gmax275_22951
Glyma.05G000900	Chr05	85483	85584	EM-WRI1-Gmax275_22952
Glyma.05G010600	Chr05	937945	938046	EM-WRI1-Gmax275_23151
Glyma.05G010800	Chr05	946652	946753	EM-WRI1-Gmax275_23154
Glyma.05G011600	Chr05	1046591	1046692	EM-WRI1-Gmax275_23174
Glyma.05G011700	Chr05	1056309	1056410	EM-WRI1-Gmax275_23176
Glyma.05G011900	Chr05	1091850	1091951	EM-WRI1-Gmax275_23186
Glyma.05G016600	Chr05	1481867	1481968	EM-WRI1-Gmax275_23294
Glyma.05G017700	Chr05	1542539	1542640	EM-WRI1-Gmax275_23318
Glyma.05G020600	Chr05	1841436	1841537	EM-WRI1-Gmax275_23401
Glyma.05G021100	Chr05	1873855	1873956	EM-WRI1-Gmax275_23405
Glyma.05G022200	Chr05	1944478	1944579	EM-WRI1-Gmax275_23434
Glyma.05G026300	Chr05	2284793	2284894	EM-WRI1-Gmax275_23534
Glyma.05G033900	Chr05	2963032	2963133	EM-WRI1-Gmax275_23706
Glyma.05G035700	Chr05	3145178	3145279	EM-WRI1-Gmax275_23751
Glyma.05G038800	Chr05	3443975	3444076	EM-WRI1-Gmax275_23826
Glyma.05G039900	Chr05	3542720	3542821	EM-WRI1-Gmax275_23859
Glyma.05G040300	Chr05	3593573	3593674	EM-WRI1-Gmax275_23880
Glyma.05G042400	Chr05	3786182	3786283	EM-WRI1-Gmax275_23943
Glyma.05G044100	Chr05	3951164	3951265	EM-WRI1-Gmax275_23983
Glyma.05G045300	Chr05	4025689	4025790	EM-WRI1-Gmax275_24003
Glyma.05G048000	Chr05	4276727	4276828	EM-WRI1-Gmax275_24062
Glyma.05G048000	Chr05	4278990	4279091	EM-WRI1-Gmax275_24063
Glyma.05G048000	Chr05	4279572	4279673	EM-WRI1-Gmax275_24064
Glyma.05G049300	Chr05	4400895	4400996	EM-WRI1-Gmax275_24099
Glyma.05G049500	Chr05	4418714	4418815	EM-WRI1-Gmax275_24103
Glyma.05G051600	Chr05	4634212	4634313	EM-WRI1-Gmax275_24150
Glyma.05G051600	Chr05	4638389	4638490	EM-WRI1-Gmax275_24151
Glyma.05G055500	Chr05	5035112	5035213	EM-WRI1-Gmax275_24241
Glyma.05G055700	Chr05	5050947	5051048	EM-WRI1-Gmax275_24245
Glyma.05G056400	Chr05	5165369	5165470	EM-WRI1-Gmax275_24262
Glyma.05G058900	Chr05	5473735	5473836	EM-WRI1-Gmax275_24319
Glyma.05G059100	Chr05	5499491	5499592	EM-WRI1-Gmax275_24321
Glyma.05G059600	Chr05	5569475	5569576	EM-WRI1-Gmax275_24334
Glyma.05G067900	Chr05	6872738	6872839	EM-WRI1-Gmax275_24515
Glyma.05G072200	Chr05	7984269	7984370	EM-WRI1-Gmax275_24603
Glyma.05G083200	Chr05	13332146	13332247	EM-WRI1-Gmax275_24857
Glyma.05G088800	Chr05	19168943	19169044	EM-WRI1-Gmax275_24954
Glyma.05G092800	Chr05	23007728	23007829	EM-WRI1-Gmax275_25041
Glyma.05G097800	Chr05	25829152	25829253	EM-WRI1-Gmax275_25128
Glyma.05G102100	Chr05	27107725	27107826	EM-WRI1-Gmax275_25211
Glyma.05G105400	Chr05	28008111	28008212	EM-WRI1-Gmax275_25306
Glyma.05G105500	Chr05	28024790	28024891	EM-WRI1-Gmax275_25307
Glyma.05G109400	Chr05	29031272	29031373	EM-WRI1-Gmax275_25395
Glyma.05G110700	Chr05	29400940	29401041	EM-WRI1-Gmax275_25444
Glyma.05G114400	Chr05	30348111	30348212	EM-WRI1-Gmax275_25514
Glyma.05G118400	Chr05	31130489	31130590	EM-WRI1-Gmax275_25583
Glyma.05G121000	Chr05	31387212	31387313	EM-WRI1-Gmax275_25639
Glyma.05G123100	Chr05	31678750	31678851	EM-WRI1-Gmax275_25669
Glyma.05G126000	Chr05	31944918	31945019	EM-WRI1-Gmax275_25720
Glyma.05G129100	Chr05	32239661	32239762	EM-WRI1-Gmax275_25791
Glyma.05G129600	Chr05	32273154	32273255	EM-WRI1-Gmax275_25801
Glyma.05G129600	Chr05	32274027	32274128	EM-WRI1-Gmax275_25802
Glyma.05G132600	Chr05	32560186	32560287	EM-WRI1-Gmax275_25861
Glyma.05G134300	Chr05	32701932	32702033	EM-WRI1-Gmax275_25897
Glyma.05G135200	Chr05	32770892	32770993	EM-WRI1-Gmax275_25921
Glyma.05G137900	Chr05	33046545	33046646	EM-WRI1-Gmax275_25988
Glyma.05G138700	Chr05	33114288	33114389	EM-WRI1-Gmax275_26003
Glyma.05G141000	Chr05	33441504	33441605	EM-WRI1-Gmax275_26072
Glyma.05G143700	Chr05	33749753	33749854	EM-WRI1-Gmax275_26145
Glyma.05G144300	Chr05	33817417	33817518	EM-WRI1-Gmax275_26163
Glyma.05G144400	Chr05	33827532	33827633	EM-WRI1-Gmax275_26165
Glyma.05G145400	Chr05	33924737	33924838	EM-WRI1-Gmax275_26187
Glyma.05G146000	Chr05	33976507	33976608	EM-WRI1-Gmax275_26207
Glyma.05G146800	Chr05	34064139	34064240	EM-WRI1-Gmax275_26223
Glyma.05G149500	Chr05	34373957	34374058	EM-WRI1-Gmax275_26296
Glyma.05G150500	Chr05	34436733	34436834	EM-WRI1-Gmax275_26319
Glyma.05G151300	Chr05	34509616	34509717	EM-WRI1-Gmax275_26343
Glyma.05G152100	Chr05	34561806	34561907	EM-WRI1-Gmax275_26361
Glyma.05G152100	Chr05	34563373	34563474	EM-WRI1-Gmax275_26362
Glyma.05G156900	Chr05	34940741	34940842	EM-WRI1-Gmax275_26467
Glyma.05G157500	Chr05	34985998	34986099	EM-WRI1-Gmax275_26482
Glyma.05G157600	Chr05	34985998	34986099	EM-WRI1-Gmax275_26482
Glyma.05G159200	Chr05	35131017	35131118	EM-WRI1-Gmax275_26526
Glyma.05G162800	Chr05	35385591	35385692	EM-WRI1-Gmax275_26600
Glyma.05G164200	Chr05	35517870	35517971	EM-WRI1-Gmax275_26630
Glyma.05G166300	Chr05	35680594	35680695	EM-WRI1-Gmax275_26681
Glyma.05G169300	Chr05	35970899	35971000	EM-WRI1-Gmax275_26746
Glyma.05G173100	Chr05	36273419	36273520	EM-WRI1-Gmax275_26824
Glyma.05G174300	Chr05	36331005	36331106	EM-WRI1-Gmax275_26850
Glyma.05G178300	Chr05	36651737	36651838	EM-WRI1-Gmax275_26932
Glyma.05G178600	Chr05	36666059	36666160	EM-WRI1-Gmax275_26939
Glyma.05G178800	Chr05	36678705	36678806	EM-WRI1-Gmax275_26942
Glyma.05G184700	Chr05	37155143	37155244	EM-WRI1-Gmax275_27082
Glyma.05G187000	Chr05	37346718	37346819	EM-WRI1-Gmax275_27140
Glyma.05G188000	Chr05	37423628	37423729	EM-WRI1-Gmax275_27157
Glyma.05G188600	Chr05	37445411	37445512	EM-WRI1-Gmax275_27164
Glyma.05G197900	Chr05	38211379	38211480	EM-WRI1-Gmax275_27401
Glyma.05G199300	Chr05	38325369	38325470	EM-WRI1-Gmax275_27439
Glyma.05G200500	Chr05	38417922	38418023	EM-WRI1-Gmax275_27465
Glyma.05G200700	Chr05	38432656	38432757	EM-WRI1-Gmax275_27468
Glyma.05G203100	Chr05	38684318	38684419	EM-WRI1-Gmax275_27522
Glyma.05G203100	Chr05	38689787	38689888	EM-WRI1-Gmax275_27527
Glyma.05G203700	Chr05	38740197	38740298	EM-WRI1-Gmax275_27538
Glyma.05G204500	Chr05	38792501	38792602	EM-WRI1-Gmax275_27553
Glyma.05G209000	Chr05	39099829	39099930	EM-WRI1-Gmax275_27632
Glyma.05G211000	Chr05	39266447	39266548	EM-WRI1-Gmax275_27691
Glyma.05G211400	Chr05	39297430	39297531	EM-WRI1-Gmax275_27703
Glyma.05G211800	Chr05	39328230	39328331	EM-WRI1-Gmax275_27712
Glyma.05G212700	Chr05	39418881	39418982	EM-WRI1-Gmax275_27735
Glyma.05G215100	Chr05	39595153	39595254	EM-WRI1-Gmax275_27796
Glyma.05G218300	Chr05	39816487	39816588	EM-WRI1-Gmax275_27870
Glyma.05G221100	Chr05	40058064	40058165	EM-WRI1-Gmax275_27926
Glyma.05G222500	Chr05	40179799	40179900	EM-WRI1-Gmax275_27959
Glyma.05G225400	Chr05	40415672	40415773	EM-WRI1-Gmax275_28019
Glyma.05G225800	Chr05	40445119	40445220	EM-WRI1-Gmax275_28025
Glyma.05G230400	Chr05	40829940	40830041	EM-WRI1-Gmax275_28130
Glyma.05G230400	Chr05	40830325	40830426	EM-WRI1-Gmax275_28131
Glyma.05G234800	Chr05	41172354	41172455	EM-WRI1-Gmax275_28239
Glyma.05G236200	Chr05	41262559	41262660	EM-WRI1-Gmax275_28271
Glyma.05G236400	Chr05	41275059	41275160	EM-WRI1-Gmax275_28275
Glyma.05G236400	Chr05	41279238	41279339	EM-WRI1-Gmax275_28277
Glyma.05G237500	Chr05	41383601	41383702	EM-WRI1-Gmax275_28312
Glyma.05G237500	Chr05	41390769	41390870	EM-WRI1-Gmax275_28313
Glyma.05G237500	Chr05	41394191	41394292	EM-WRI1-Gmax275_28316
Glyma.05G240300	Chr05	41559984	41560085	EM-WRI1-Gmax275_28358
Glyma.05G241300	Chr05	41618592	41618693	EM-WRI1-Gmax275_28377
Glyma.05G248200	Chr05	42125439	42125540	EM-WRI1-Gmax275_28524
Glyma.05G248300	Chr05	42138785	42138886	EM-WRI1-Gmax275_28529
Glyma.05G248900	Chr05	42204061	42204162	EM-WRI1-Gmax275_28540
Glyma.06G000900	Chr06	110175	110276	EM-WRI1-Gmax275_28561
Glyma.06G001000	Chr06	110175	110276	EM-WRI1-Gmax275_28561
Glyma.06G008300	Chr06	640123	640224	EM-WRI1-Gmax275_28708
Glyma.06G008300	Chr06	651203	651304	EM-WRI1-Gmax275_28710
Glyma.06G009500	Chr06	750847	750948	EM-WRI1-Gmax275_28744
Glyma.06G011500	Chr06	866421	866522	EM-WRI1-Gmax275_28788
Glyma.06G011600	Chr06	866421	866522	EM-WRI1-Gmax275_28788
Glyma.06G012500	Chr06	922113	922214	EM-WRI1-Gmax275_28812
Glyma.06G018100	Chr06	1370303	1370404	EM-WRI1-Gmax275_28933
Glyma.06G018700	Chr06	1418553	1418654	EM-WRI1-Gmax275_28950
Glyma.06G019200	Chr06	1461288	1461389	EM-WRI1-Gmax275_28960
Glyma.06G020400	Chr06	1545014	1545115	EM-WRI1-Gmax275_28986
Glyma.06G022300	Chr06	1657502	1657603	EM-WRI1-Gmax275_29022
Glyma.06G022600	Chr06	1684937	1685038	EM-WRI1-Gmax275_29033
Glyma.06G022600	Chr06	1686307	1686408	EM-WRI1-Gmax275_29034
Glyma.06G023400	Chr06	1750383	1750484	EM-WRI1-Gmax275_29052
Glyma.06G024300	Chr06	1820549	1820650	EM-WRI1-Gmax275_29072
Glyma.06G024600	Chr06	1839534	1839635	EM-WRI1-Gmax275_29077
Glyma.06G029600	Chr06	2315081	2315182	EM-WRI1-Gmax275_29206
Glyma.06G032300	Chr06	2501449	2501550	EM-WRI1-Gmax275_29271
Glyma.06G033100	Chr06	2554111	2554212	EM-WRI1-Gmax275_29289
Glyma.06G033700	Chr06	2599597	2599698	EM-WRI1-Gmax275_29300
Glyma.06G034000	Chr06	2614179	2614280	EM-WRI1-Gmax275_29306
Glyma.06G034000	Chr06	2615544	2615645	EM-WRI1-Gmax275_29308
Glyma.06G037000	Chr06	2840511	2840612	EM-WRI1-Gmax275_29384
Glyma.06G038800	Chr06	2935456	2935557	EM-WRI1-Gmax275_29405
Glyma.06G039600	Chr06	2995673	2995774	EM-WRI1-Gmax275_29428
Glyma.06G039600	Chr06	2998251	2998352	EM-WRI1-Gmax275_29430
Glyma.06G040000	Chr06	3016237	3016338	EM-WRI1-Gmax275_29438
Glyma.06G041400	Chr06	3133174	3133275	EM-WRI1-Gmax275_29466
Glyma.06G041500	Chr06	3139152	3139253	EM-WRI1-Gmax275_29469
Glyma.06G041500	Chr06	3139983	3140084	EM-WRI1-Gmax275_29470
Glyma.06G042500	Chr06	3228878	3228979	EM-WRI1-Gmax275_29507
Glyma.06G042900	Chr06	3265302	3265403	EM-WRI1-Gmax275_29521
Glyma.06G043000	Chr06	3286222	3286323	EM-WRI1-Gmax275_29527
Glyma.06G047400	Chr06	3584613	3584714	EM-WRI1-Gmax275_29627
Glyma.06G047400	Chr06	3589474	3589575	EM-WRI1-Gmax275_29628
Glyma.06G047400	Chr06	3591364	3591465	EM-WRI1-Gmax275_29629
Glyma.06G051600	Chr06	3896103	3896204	EM-WRI1-Gmax275_29737
Glyma.06G052000	Chr06	3914677	3914778	EM-WRI1-Gmax275_29744
Glyma.06G057400	Chr06	4331037	4331138	EM-WRI1-Gmax275_29865
Glyma.06G057500	Chr06	4334051	4334152	EM-WRI1-Gmax275_29868
Glyma.06G061100	Chr06	4612511	4612612	EM-WRI1-Gmax275_29943
Glyma.06G061200	Chr06	4616368	4616469	EM-WRI1-Gmax275_29944
Glyma.06G063000	Chr06	4772091	4772192	EM-WRI1-Gmax275_29980
Glyma.06G071800	Chr06	5480848	5480949	EM-WRI1-Gmax275_30185
Glyma.06G072600	Chr06	5587377	5587478	EM-WRI1-Gmax275_30207
Glyma.06G081800	Chr06	6285270	6285371	EM-WRI1-Gmax275_30385
Glyma.06G082300	Chr06	6334893	6334994	EM-WRI1-Gmax275_30395
Glyma.06G082800	Chr06	6358946	6359047	EM-WRI1-Gmax275_30403
Glyma.06G085100	Chr06	6532467	6532568	EM-WRI1-Gmax275_30457
Glyma.06G089200	Chr06	6925293	6925394	EM-WRI1-Gmax275_30556
Glyma.06G089600	Chr06	6946828	6946929	EM-WRI1-Gmax275_30562
Glyma.06G093300	Chr06	7344711	7344812	EM-WRI1-Gmax275_30686
Glyma.06G093400	Chr06	7354384	7354485	EM-WRI1-Gmax275_30690
Glyma.06G093600	Chr06	7385820	7385921	EM-WRI1-Gmax275_30701
Glyma.06G094000	Chr06	7396430	7396531	EM-WRI1-Gmax275_30705
Glyma.06G094600	Chr06	7451662	7451763	EM-WRI1-Gmax275_30725
Glyma.06G095200	Chr06	7515449	7515550	EM-WRI1-Gmax275_30742
Glyma.06G100000	Chr06	7950956	7951057	EM-WRI1-Gmax275_30844
Glyma.06G100500	Chr06	7976724	7976825	EM-WRI1-Gmax275_30855
Glyma.06G102700	Chr06	8160889	8160990	EM-WRI1-Gmax275_30913
Glyma.06G104400	Chr06	8309728	8309829	EM-WRI1-Gmax275_30953
Glyma.06G104500	Chr06	8315867	8315968	EM-WRI1-Gmax275_30957
Glyma.06G109700	Chr06	8872367	8872468	EM-WRI1-Gmax275_31123
Glyma.06G112700	Chr06	9158243	9158344	EM-WRI1-Gmax275_31201
Glyma.06G112900	Chr06	9174338	9174439	EM-WRI1-Gmax275_31205
Glyma.06G114500	Chr06	9294488	9294589	EM-WRI1-Gmax275_31249
Glyma.06G114700	Chr06	9314858	9314959	EM-WRI1-Gmax275_31257
Glyma.06G114800	Chr06	9319083	9319184	EM-WRI1-Gmax275_31259
Glyma.06G114800	Chr06	9322513	9322614	EM-WRI1-Gmax275_31260
Glyma.06G115900	Chr06	9431263	9431364	EM-WRI1-Gmax275_31284
Glyma.06G116900	Chr06	9503146	9503247	EM-WRI1-Gmax275_31311
Glyma.06G117900	Chr06	9605835	9605936	EM-WRI1-Gmax275_31337
Glyma.06G119600	Chr06	9735324	9735425	EM-WRI1-Gmax275_31372
Glyma.06G122800	Chr06	10009391	10009492	EM-WRI1-Gmax275_31447
Glyma.06G122800	Chr06	10012822	10012923	EM-WRI1-Gmax275_31448
Glyma.06G122800	Chr06	10014040	10014141	EM-WRI1-Gmax275_31449
Glyma.06G124100	Chr06	10090075	10090176	EM-WRI1-Gmax275_31478
Glyma.06G127900	Chr06	10515130	10515231	EM-WRI1-Gmax275_31590
Glyma.06G141300	Chr06	11518934	11519035	EM-WRI1-Gmax275_31871
Glyma.06G141300	Chr06	11520420	11520521	EM-WRI1-Gmax275_31872
Glyma.06G143400	Chr06	11670972	11671073	EM-WRI1-Gmax275_31922
Glyma.06G146000	Chr06	11923682	11923783	EM-WRI1-Gmax275_31978
Glyma.06G146400	Chr06	11944598	11944699	EM-WRI1-Gmax275_31985
Glyma.06G148800	Chr06	12157571	12157672	EM-WRI1-Gmax275_32044
Glyma.06G149900	Chr06	12240925	12241026	EM-WRI1-Gmax275_32059
Glyma.06G150300	Chr06	12266459	12266560	EM-WRI1-Gmax275_32065
Glyma.06G153000	Chr06	12489233	12489334	EM-WRI1-Gmax275_32122
Glyma.06G157000	Chr06	12891763	12891864	EM-WRI1-Gmax275_32233
Glyma.06G157400	Chr06	12937312	12937413	EM-WRI1-Gmax275_32250
Glyma.06G158200	Chr06	12991477	12991578	EM-WRI1-Gmax275_32267
Glyma.06G159500	Chr06	13150591	13150692	EM-WRI1-Gmax275_32313
Glyma.06G159500	Chr06	13155049	13155150	EM-WRI1-Gmax275_32316
Glyma.06G162500	Chr06	13432301	13432402	EM-WRI1-Gmax275_32379
Glyma.06G162600	Chr06	13445507	13445608	EM-WRI1-Gmax275_32382
Glyma.06G163000	Chr06	13469967	13470068	EM-WRI1-Gmax275_32392
Glyma.06G165300	Chr06	13707369	13707470	EM-WRI1-Gmax275_32470
Glyma.06G165300	Chr06	13712258	13712359	EM-WRI1-Gmax275_32472
Glyma.06G166200	Chr06	13847689	13847790	EM-WRI1-Gmax275_32508
Glyma.06G169700	Chr06	14181362	14181463	EM-WRI1-Gmax275_32581
Glyma.06G178600	Chr06	15131998	15132099	EM-WRI1-Gmax275_32788
Glyma.06G179000	Chr06	15195957	15196058	EM-WRI1-Gmax275_32796
Glyma.06G179000	Chr06	15207948	15208049	EM-WRI1-Gmax275_32799
Glyma.06G179000	Chr06	15210727	15210828	EM-WRI1-Gmax275_32800
Glyma.06G181600	Chr06	15506404	15506505	EM-WRI1-Gmax275_32849
Glyma.06G193100	Chr06	17144893	17144994	EM-WRI1-Gmax275_33141
Glyma.06G193200	Chr06	17151230	17151331	EM-WRI1-Gmax275_33145
Glyma.06G196400	Chr06	17629154	17629255	EM-WRI1-Gmax275_33228
Glyma.06G204100	Chr06	19160611	19160712	EM-WRI1-Gmax275_33375
Glyma.06G214800	Chr06	22081789	22081890	EM-WRI1-Gmax275_33592
Glyma.06G221600	Chr06	27946472	27946573	EM-WRI1-Gmax275_33727
Glyma.06G223300	Chr06	29537306	29537407	EM-WRI1-Gmax275_33768
Glyma.06G227500	Chr06	34491226	34491327	EM-WRI1-Gmax275_33831
Glyma.06G240400	Chr06	39657131	39657232	EM-WRI1-Gmax275_34079
Glyma.06G240500	Chr06	39695563	39695664	EM-WRI1-Gmax275_34082
Glyma.06G240500	Chr06	39696585	39696686	EM-WRI1-Gmax275_34083
Glyma.06G244900	Chr06	41374986	41375087	EM-WRI1-Gmax275_34134
Glyma.06G246800	Chr06	41667446	41667547	EM-WRI1-Gmax275_34156
Glyma.06G248900	Chr06	42013711	42013812	EM-WRI1-Gmax275_34178
Glyma.06G254500	Chr06	43338025	43338126	EM-WRI1-Gmax275_34245
Glyma.06G259100	Chr06	44410713	44410814	EM-WRI1-Gmax275_34342
Glyma.06G259800	Chr06	44467688	44467789	EM-WRI1-Gmax275_34351
Glyma.06G271500	Chr06	46146108	46146209	EM-WRI1-Gmax275_34586
Glyma.06G275700	Chr06	46668754	46668855	EM-WRI1-Gmax275_34617
Glyma.06G290000	Chr06	47878750	47878851	EM-WRI1-Gmax275_34765
Glyma.06G290100	Chr06	47897205	47897306	EM-WRI1-Gmax275_34772
Glyma.06G297400	Chr06	48656557	48656658	EM-WRI1-Gmax275_34888
Glyma.06G299400	Chr06	48795162	48795263	EM-WRI1-Gmax275_34918
Glyma.06G301300	Chr06	49032216	49032317	EM-WRI1-Gmax275_34962
Glyma.06G301600	Chr06	49053938	49054039	EM-WRI1-Gmax275_34967
Glyma.06G308100	Chr06	49685080	49685181	EM-WRI1-Gmax275_35086
Glyma.07G000500	Chr07	63049	63150	EM-WRI1-Gmax275_35414
Glyma.07G001300	Chr07	134995	135096	EM-WRI1-Gmax275_35434
Glyma.07G001400	Chr07	143874	143975	EM-WRI1-Gmax275_35437
Glyma.07G004900	Chr07	380662	380763	EM-WRI1-Gmax275_35504
Glyma.07G009600	Chr07	717770	717871	EM-WRI1-Gmax275_35592
Glyma.07G011200	Chr07	850864	850965	EM-WRI1-Gmax275_35622
Glyma.07G013000	Chr07	1012582	1012683	EM-WRI1-Gmax275_35662
Glyma.07G015100	Chr07	1184654	1184755	EM-WRI1-Gmax275_35706
Glyma.07G015100	Chr07	1187473	1187574	EM-WRI1-Gmax275_35708
Glyma.07G015100	Chr07	1189496	1189597	EM-WRI1-Gmax275_35709
Glyma.07G017000	Chr07	1380172	1380273	EM-WRI1-Gmax275_35754
Glyma.07G017500	Chr07	1407819	1407920	EM-WRI1-Gmax275_35762
Glyma.07G021400	Chr07	1665772	1665873	EM-WRI1-Gmax275_35834
Glyma.07G027000	Chr07	2119203	2119304	EM-WRI1-Gmax275_35923
Glyma.07G028500	Chr07	2288308	2288409	EM-WRI1-Gmax275_35951
Glyma.07G028800	Chr07	2315898	2315999	EM-WRI1-Gmax275_35958
Glyma.07G030000	Chr07	2388629	2388730	EM-WRI1-Gmax275_35974
Glyma.07G032600	Chr07	2557706	2557807	EM-WRI1-Gmax275_36024
Glyma.07G033100	Chr07	2597798	2597899	EM-WRI1-Gmax275_36037
Glyma.07G033200	Chr07	2605865	2605966	EM-WRI1-Gmax275_36040
Glyma.07G033300	Chr07	2605865	2605966	EM-WRI1-Gmax275_36040
Glyma.07G033300	Chr07	2608592	2608693	EM-WRI1-Gmax275_36042
Glyma.07G035600	Chr07	2850654	2850755	EM-WRI1-Gmax275_36106
Glyma.07G035600	Chr07	2861011	2861112	EM-WRI1-Gmax275_36108
Glyma.07G035600	Chr07	2865577	2865678	EM-WRI1-Gmax275_36109
Glyma.07G035600	Chr07	2882893	2882994	EM-WRI1-Gmax275_36115
Glyma.07G039900	Chr07	3288624	3288725	EM-WRI1-Gmax275_36217
Glyma.07G042800	Chr07	3561749	3561850	EM-WRI1-Gmax275_36282
Glyma.07G043500	Chr07	3604626	3604727	EM-WRI1-Gmax275_36301
Glyma.07G047500	Chr07	3984631	3984732	EM-WRI1-Gmax275_36379
Glyma.07G049600	Chr07	4215226	4215327	EM-WRI1-Gmax275_36429
Glyma.07G055300	Chr07	4882981	4883082	EM-WRI1-Gmax275_36580
Glyma.07G055900	Chr07	4931909	4932010	EM-WRI1-Gmax275_36602
Glyma.07G055900	Chr07	4935219	4935320	EM-WRI1-Gmax275_36604
Glyma.07G056600	Chr07	5022944	5023045	EM-WRI1-Gmax275_36624
Glyma.07G057300	Chr07	5084901	5085002	EM-WRI1-Gmax275_36637
Glyma.07G057300	Chr07	5088948	5089049	EM-WRI1-Gmax275_36639
Glyma.07G060300	Chr07	5353892	5353993	EM-WRI1-Gmax275_36694
Glyma.07G060700	Chr07	5389770	5389871	EM-WRI1-Gmax275_36701
Glyma.07G065600	Chr07	5897837	5897938	EM-WRI1-Gmax275_36773
Glyma.07G070200	Chr07	6362260	6362361	EM-WRI1-Gmax275_36877
Glyma.07G071500	Chr07	6512349	6512450	EM-WRI1-Gmax275_36911
Glyma.07G071900	Chr07	6527769	6527870	EM-WRI1-Gmax275_36917
Glyma.07G074300	Chr07	6772819	6772920	EM-WRI1-Gmax275_36971
Glyma.07G076800	Chr07	6980421	6980522	EM-WRI1-Gmax275_37014
Glyma.07G078700	Chr07	7175798	7175899	EM-WRI1-Gmax275_37057
Glyma.07G085600	Chr07	7895787	7895888	EM-WRI1-Gmax275_37204
Glyma.07G087500	Chr07	8094379	8094480	EM-WRI1-Gmax275_37238
Glyma.07G093700	Chr07	8733923	8734024	EM-WRI1-Gmax275_37352
Glyma.07G097600	Chr07	9163136	9163237	EM-WRI1-Gmax275_37416
Glyma.07G097800	Chr07	9192940	9193041	EM-WRI1-Gmax275_37425
Glyma.07G102100	Chr07	9731899	9732000	EM-WRI1-Gmax275_37495
Glyma.07G102200	Chr07	9738662	9738763	EM-WRI1-Gmax275_37497
Glyma.07G108400	Chr07	10654860	10654961	EM-WRI1-Gmax275_37627
Glyma.07G116500	Chr07	12832999	12833100	EM-WRI1-Gmax275_37773
Glyma.07G120500	Chr07	13881097	13881198	EM-WRI1-Gmax275_37829
Glyma.07G125900	Chr07	15042911	15043012	EM-WRI1-Gmax275_37966
Glyma.07G127500	Chr07	15269012	15269113	EM-WRI1-Gmax275_38003
Glyma.07G132400	Chr07	15643497	15643598	EM-WRI1-Gmax275_38099
Glyma.07G132600	Chr07	15703442	15703543	EM-WRI1-Gmax275_38103
Glyma.07G136500	Chr07	16157311	16157412	EM-WRI1-Gmax275_38170
Glyma.07G137100	Chr07	16275101	16275202	EM-WRI1-Gmax275_38180
Glyma.07G138800	Chr07	16463078	16463179	EM-WRI1-Gmax275_38204
Glyma.07G144200	Chr07	17192598	17192699	EM-WRI1-Gmax275_38321
Glyma.07G155900	Chr07	19177886	19177987	EM-WRI1-Gmax275_38530
Glyma.07G156500	Chr07	19220159	19220260	EM-WRI1-Gmax275_38551
Glyma.07G158000	Chr07	19556297	19556398	EM-WRI1-Gmax275_38587
Glyma.07G162900	Chr07	21563182	21563283	EM-WRI1-Gmax275_38664
Glyma.07G184300	Chr07	35187479	35187580	EM-WRI1-Gmax275_39018
Glyma.07G185100	Chr07	35269583	35269684	EM-WRI1-Gmax275_39041
Glyma.07G186000	Chr07	35356633	35356734	EM-WRI1-Gmax275_39064
Glyma.07G186100	Chr07	35370626	35370727	EM-WRI1-Gmax275_39071
Glyma.07G186700	Chr07	35409728	35409829	EM-WRI1-Gmax275_39079
Glyma.07G188800	Chr07	35627390	35627491	EM-WRI1-Gmax275_39125
Glyma.07G189000	Chr07	35643452	35643553	EM-WRI1-Gmax275_39128
Glyma.07G191700	Chr07	35919308	35919409	EM-WRI1-Gmax275_39191
Glyma.07G192200	Chr07	35984472	35984573	EM-WRI1-Gmax275_39205
Glyma.07G192600	Chr07	36036339	36036440	EM-WRI1-Gmax275_39218
Glyma.07G199800	Chr07	36845188	36845289	EM-WRI1-Gmax275_39351
Glyma.07G201900	Chr07	37092010	37092111	EM-WRI1-Gmax275_39398
Glyma.07G202300	Chr07	37168405	37168506	EM-WRI1-Gmax275_39417
Glyma.07G202800	Chr07	37197174	37197275	EM-WRI1-Gmax275_39426
Glyma.07G205500	Chr07	37470135	37470236	EM-WRI1-Gmax275_39478
Glyma.07G206400	Chr07	37579236	37579337	EM-WRI1-Gmax275_39502
Glyma.07G208300	Chr07	37798628	37798729	EM-WRI1-Gmax275_39541
Glyma.07G209300	Chr07	37930005	37930106	EM-WRI1-Gmax275_39571
Glyma.07G210800	Chr07	38181267	38181368	EM-WRI1-Gmax275_39611
Glyma.07G212800	Chr07	38485816	38485917	EM-WRI1-Gmax275_39660
Glyma.07G215600	Chr07	38792822	38792923	EM-WRI1-Gmax275_39733
Glyma.07G219500	Chr07	39322979	39323080	EM-WRI1-Gmax275_39816
Glyma.07G226600	Chr07	40400377	40400478	EM-WRI1-Gmax275_39969
Glyma.07G229100	Chr07	40914153	40914254	EM-WRI1-Gmax275_40044
Glyma.07G231500	Chr07	41231050	41231151	EM-WRI1-Gmax275_40082
Glyma.07G233500	Chr07	41468803	41468904	EM-WRI1-Gmax275_40124
Glyma.07G240200	Chr07	42096976	42097077	EM-WRI1-Gmax275_40274
Glyma.07G241600	Chr07	42168820	42168921	EM-WRI1-Gmax275_40299
Glyma.07G241700	Chr07	42178220	42178321	EM-WRI1-Gmax275_40302
Glyma.07G242700	Chr07	42245437	42245538	EM-WRI1-Gmax275_40328
Glyma.07G242700	Chr07	42248758	42248859	EM-WRI1-Gmax275_40329
Glyma.07G248100	Chr07	42650425	42650526	EM-WRI1-Gmax275_40450
Glyma.07G251700	Chr07	42923730	42923831	EM-WRI1-Gmax275_40534
Glyma.07G256200	Chr07	43228285	43228386	EM-WRI1-Gmax275_40635
Glyma.07G258900	Chr07	43460393	43460494	EM-WRI1-Gmax275_40712
Glyma.07G259400	Chr07	43506789	43506890	EM-WRI1-Gmax275_40727
Glyma.07G260200	Chr07	43552803	43552904	EM-WRI1-Gmax275_40743
Glyma.07G260200	Chr07	43557943	43558044	EM-WRI1-Gmax275_40746
Glyma.07G261700	Chr07	43664316	43664417	EM-WRI1-Gmax275_40784
Glyma.07G261800	Chr07	43674352	43674453	EM-WRI1-Gmax275_40791
Glyma.07G261900	Chr07	43674352	43674453	EM-WRI1-Gmax275_40791
Glyma.07G264000	Chr07	43833445	43833546	EM-WRI1-Gmax275_40833
Glyma.07G264100	Chr07	43838839	43838940	EM-WRI1-Gmax275_40834
Glyma.07G264300	Chr07	43864278	43864379	EM-WRI1-Gmax275_40845
Glyma.07G264700	Chr07	43882978	43883079	EM-WRI1-Gmax275_40852
Glyma.07G264800	Chr07	43895323	43895424	EM-WRI1-Gmax275_40855
Glyma.07G265900	Chr07	43971670	43971771	EM-WRI1-Gmax275_40892
Glyma.07G267700	Chr07	44093567	44093668	EM-WRI1-Gmax275_40935
Glyma.07G267800	Chr07	44110560	44110661	EM-WRI1-Gmax275_40940
Glyma.07G268100	Chr07	44130904	44131005	EM-WRI1-Gmax275_40946
Glyma.07G268100	Chr07	44132749	44132850	EM-WRI1-Gmax275_40948
Glyma.07G269500	Chr07	44247965	44248066	EM-WRI1-Gmax275_40978
Glyma.08G000100	Chr08	12143	12244	EM-WRI1-Gmax275_41075
Glyma.08G001100	Chr08	78610	78711	EM-WRI1-Gmax275_41095
Glyma.08G002600	Chr08	190460	190561	EM-WRI1-Gmax275_41132
Glyma.08G005200	Chr08	416517	416618	EM-WRI1-Gmax275_41207
Glyma.08G006600	Chr08	524502	524603	EM-WRI1-Gmax275_41239
Glyma.08G007900	Chr08	611807	611908	EM-WRI1-Gmax275_41260
Glyma.08G008100	Chr08	643515	643616	EM-WRI1-Gmax275_41268
Glyma.08G013300	Chr08	1050405	1050506	EM-WRI1-Gmax275_41376
Glyma.08G014600	Chr08	1135534	1135635	EM-WRI1-Gmax275_41398
Glyma.08G016900	Chr08	1363410	1363511	EM-WRI1-Gmax275_41457
Glyma.08G017700	Chr08	1430245	1430346	EM-WRI1-Gmax275_41481
Glyma.08G018900	Chr08	1538558	1538659	EM-WRI1-Gmax275_41511
Glyma.08G020500	Chr08	1669133	1669234	EM-WRI1-Gmax275_41557
Glyma.08G021100	Chr08	1709416	1709517	EM-WRI1-Gmax275_41570
Glyma.08G021200	Chr08	1717458	1717559	EM-WRI1-Gmax275_41577
Glyma.08G021700	Chr08	1752328	1752429	EM-WRI1-Gmax275_41589
Glyma.08G024700	Chr08	1955047	1955148	EM-WRI1-Gmax275_41644
Glyma.08G025000	Chr08	1971843	1971944	EM-WRI1-Gmax275_41651
Glyma.08G025000	Chr08	1977444	1977545	EM-WRI1-Gmax275_41655
Glyma.08G027600	Chr08	2207604	2207705	EM-WRI1-Gmax275_41708
Glyma.08G027900	Chr08	2240204	2240305	EM-WRI1-Gmax275_41716
Glyma.08G030800	Chr08	2443382	2443483	EM-WRI1-Gmax275_41767
Glyma.08G031100	Chr08	2461604	2461705	EM-WRI1-Gmax275_41771
Glyma.08G037600	Chr08	2962543	2962644	EM-WRI1-Gmax275_41927
Glyma.08G037700	Chr08	2967135	2967236	EM-WRI1-Gmax275_41928
Glyma.08G038000	Chr08	2989914	2990015	EM-WRI1-Gmax275_41938
Glyma.08G038800	Chr08	3044143	3044244	EM-WRI1-Gmax275_41961
Glyma.08G040800	Chr08	3214764	3214865	EM-WRI1-Gmax275_42017
Glyma.08G042800	Chr08	3383363	3383464	EM-WRI1-Gmax275_42061
Glyma.08G043600	Chr08	3431235	3431336	EM-WRI1-Gmax275_42080
Glyma.08G044100	Chr08	3493554	3493655	EM-WRI1-Gmax275_42096
Glyma.08G047800	Chr08	3723697	3723798	EM-WRI1-Gmax275_42168
Glyma.08G052400	Chr08	4057233	4057334	EM-WRI1-Gmax275_42243
Glyma.08G052600	Chr08	4077051	4077152	EM-WRI1-Gmax275_42251
Glyma.08G053100	Chr08	4118480	4118581	EM-WRI1-Gmax275_42266
Glyma.08G055100	Chr08	4243487	4243588	EM-WRI1-Gmax275_42307
Glyma.08G056700	Chr08	4345592	4345693	EM-WRI1-Gmax275_42344
Glyma.08G057600	Chr08	4422490	4422591	EM-WRI1-Gmax275_42363
Glyma.08G057600	Chr08	4430332	4430433	EM-WRI1-Gmax275_42365
Glyma.08G059700	Chr08	4593382	4593483	EM-WRI1-Gmax275_42412
Glyma.08G059700	Chr08	4596074	4596175	EM-WRI1-Gmax275_42413
Glyma.08G062500	Chr08	4812190	4812291	EM-WRI1-Gmax275_42481
Glyma.08G062500	Chr08	4817008	4817109	EM-WRI1-Gmax275_42482
Glyma.08G062600	Chr08	4817008	4817109	EM-WRI1-Gmax275_42482
Glyma.08G065100	Chr08	4987427	4987528	EM-WRI1-Gmax275_42526
Glyma.08G073900	Chr08	5649476	5649577	EM-WRI1-Gmax275_42701
Glyma.08G074700	Chr08	5706400	5706501	EM-WRI1-Gmax275_42727
Glyma.08G075100	Chr08	5739058	5739159	EM-WRI1-Gmax275_42738
Glyma.08G084300	Chr08	6353550	6353651	EM-WRI1-Gmax275_42890
Glyma.08G086900	Chr08	6578104	6578205	EM-WRI1-Gmax275_42934
Glyma.08G090400	Chr08	6809044	6809145	EM-WRI1-Gmax275_43002
Glyma.08G090700	Chr08	6824065	6824166	EM-WRI1-Gmax275_43007
Glyma.08G092900	Chr08	7036669	7036770	EM-WRI1-Gmax275_43070
Glyma.08G095400	Chr08	7266353	7266454	EM-WRI1-Gmax275_43130
Glyma.08G095400	Chr08	7267335	7267436	EM-WRI1-Gmax275_43131
Glyma.08G096200	Chr08	7366877	7366978	EM-WRI1-Gmax275_43154
Glyma.08G100000	Chr08	7668485	7668586	EM-WRI1-Gmax275_43238
Glyma.08G100700	Chr08	7728373	7728474	EM-WRI1-Gmax275_43252
Glyma.08G100800	Chr08	7738258	7738359	EM-WRI1-Gmax275_43254
Glyma.08G102200	Chr08	7842941	7843042	EM-WRI1-Gmax275_43289
Glyma.08G102300	Chr08	7860052	7860153	EM-WRI1-Gmax275_43297
Glyma.08G102400	Chr08	7860052	7860153	EM-WRI1-Gmax275_43297
Glyma.08G104200	Chr08	8005136	8005237	EM-WRI1-Gmax275_43332
Glyma.08G104400	Chr08	8017077	8017178	EM-WRI1-Gmax275_43337
Glyma.08G106400	Chr08	8199470	8199571	EM-WRI1-Gmax275_43396
Glyma.08G107700	Chr08	8285978	8286079	EM-WRI1-Gmax275_43429
Glyma.08G115500	Chr08	8852999	8853100	EM-WRI1-Gmax275_43569
Glyma.08G116300	Chr08	8939233	8939334	EM-WRI1-Gmax275_43595
Glyma.08G116500	Chr08	8963014	8963115	EM-WRI1-Gmax275_43599
Glyma.08G116800	Chr08	9010413	9010514	EM-WRI1-Gmax275_43606
Glyma.08G122500	Chr08	9445570	9445671	EM-WRI1-Gmax275_43728
Glyma.08G124300	Chr08	9542987	9543088	EM-WRI1-Gmax275_43756
Glyma.08G126100	Chr08	9709142	9709243	EM-WRI1-Gmax275_43795
Glyma.08G127200	Chr08	9798938	9799039	EM-WRI1-Gmax275_43811
Glyma.08G129200	Chr08	9949542	9949643	EM-WRI1-Gmax275_43856
Glyma.08G130300	Chr08	10012770	10012871	EM-WRI1-Gmax275_43872
Glyma.08G130400	Chr08	10018318	10018419	EM-WRI1-Gmax275_43873
Glyma.08G131500	Chr08	10078256	10078357	EM-WRI1-Gmax275_43901
Glyma.08G134800	Chr08	10342449	10342550	EM-WRI1-Gmax275_43985
Glyma.08G136800	Chr08	10464336	10464437	EM-WRI1-Gmax275_44034
Glyma.08G138100	Chr08	10586174	10586275	EM-WRI1-Gmax275_44072
Glyma.08G140200	Chr08	10729776	10729877	EM-WRI1-Gmax275_44120
Glyma.08G142700	Chr08	10857818	10857919	EM-WRI1-Gmax275_44171
Glyma.08G144500	Chr08	10996116	10996217	EM-WRI1-Gmax275_44212
Glyma.08G144600	Chr08	10996116	10996217	EM-WRI1-Gmax275_44212
Glyma.08G147400	Chr08	11248105	11248206	EM-WRI1-Gmax275_44284
Glyma.08G152800	Chr08	11760650	11760751	EM-WRI1-Gmax275_44381
Glyma.08G154300	Chr08	11894419	11894520	EM-WRI1-Gmax275_44414
Glyma.08G154600	Chr08	11928183	11928284	EM-WRI1-Gmax275_44422
Glyma.08G156200	Chr08	12073209	12073310	EM-WRI1-Gmax275_44454
Glyma.08G156800	Chr08	12128507	12128608	EM-WRI1-Gmax275_44472
Glyma.08G159500	Chr08	12371918	12372019	EM-WRI1-Gmax275_44533
Glyma.08G161900	Chr08	12581319	12581420	EM-WRI1-Gmax275_44585
Glyma.08G161900	Chr08	12584208	12584309	EM-WRI1-Gmax275_44587
Glyma.08G175200	Chr08	13982866	13982967	EM-WRI1-Gmax275_44841
Glyma.08G175900	Chr08	14046157	14046258	EM-WRI1-Gmax275_44856
Glyma.08G176900	Chr08	14182643	14182744	EM-WRI1-Gmax275_44880
Glyma.08G178600	Chr08	14310055	14310156	EM-WRI1-Gmax275_44924
Glyma.08G179900	Chr08	14415256	14415357	EM-WRI1-Gmax275_44949
Glyma.08G184200	Chr08	14764938	14765039	EM-WRI1-Gmax275_45027
Glyma.08G184600	Chr08	14805019	14805120	EM-WRI1-Gmax275_45039
Glyma.08G194700	Chr08	15691535	15691636	EM-WRI1-Gmax275_45256
Glyma.08G202300	Chr08	16425523	16425624	EM-WRI1-Gmax275_45392
Glyma.08G206200	Chr08	16677355	16677456	EM-WRI1-Gmax275_45466
Glyma.08G209200	Chr08	16946752	16946853	EM-WRI1-Gmax275_45537
Glyma.08G210700	Chr08	17025737	17025838	EM-WRI1-Gmax275_45558
Glyma.08G210800	Chr08	17028891	17028992	EM-WRI1-Gmax275_45559
Glyma.08G210900	Chr08	17032616	17032717	EM-WRI1-Gmax275_45561
Glyma.08G210900	Chr08	17034808	17034909	EM-WRI1-Gmax275_45562
Glyma.08G213100	Chr08	17189866	17189967	EM-WRI1-Gmax275_45607
Glyma.08G213400	Chr08	17225363	17225464	EM-WRI1-Gmax275_45616
Glyma.08G214000	Chr08	17277380	17277481	EM-WRI1-Gmax275_45631
Glyma.08G217500	Chr08	17658595	17658696	EM-WRI1-Gmax275_45727
Glyma.08G220300	Chr08	17899316	17899417	EM-WRI1-Gmax275_45776
Glyma.08G220400	Chr08	17908156	17908257	EM-WRI1-Gmax275_45779
Glyma.08G222200	Chr08	18044824	18044925	EM-WRI1-Gmax275_45813
Glyma.08G224100	Chr08	18184721	18184822	EM-WRI1-Gmax275_45852
Glyma.08G228100	Chr08	18598390	18598491	EM-WRI1-Gmax275_45923
Glyma.08G231200	Chr08	18966146	18966247	EM-WRI1-Gmax275_45967
Glyma.08G237000	Chr08	20106512	20106613	EM-WRI1-Gmax275_46078
Glyma.08G238200	Chr08	20329844	20329945	EM-WRI1-Gmax275_46109
Glyma.08G238400	Chr08	20347854	20347955	EM-WRI1-Gmax275_46113
Glyma.08G239400	Chr08	20443097	20443198	EM-WRI1-Gmax275_46131
Glyma.08G241100	Chr08	20581302	20581403	EM-WRI1-Gmax275_46159
Glyma.08G241300	Chr08	20588659	20588760	EM-WRI1-Gmax275_46162
Glyma.08G241600	Chr08	20625652	20625753	EM-WRI1-Gmax275_46166
Glyma.08G250000	Chr08	21853434	21853535	EM-WRI1-Gmax275_46321
Glyma.08G257100	Chr08	23082169	23082270	EM-WRI1-Gmax275_46481
Glyma.08G257700	Chr08	23156768	23156869	EM-WRI1-Gmax275_46495
Glyma.08G262600	Chr08	27780432	27780533	EM-WRI1-Gmax275_46593
Glyma.08G275400	Chr08	36553554	36553655	EM-WRI1-Gmax275_46850
Glyma.08G280700	Chr08	38170287	38170388	EM-WRI1-Gmax275_46941
Glyma.08G283900	Chr08	39108323	39108424	EM-WRI1-Gmax275_47016
Glyma.08G283900	Chr08	39110664	39110765	EM-WRI1-Gmax275_47017
Glyma.08G285400	Chr08	39497382	39497483	EM-WRI1-Gmax275_47073
Glyma.08G286700	Chr08	39680090	39680191	EM-WRI1-Gmax275_47100
Glyma.08G288900	Chr08	40150841	40150942	EM-WRI1-Gmax275_47144
Glyma.08G291800	Chr08	40562061	40562162	EM-WRI1-Gmax275_47196
Glyma.08G297000	Chr08	41325125	41325226	EM-WRI1-Gmax275_47313
Glyma.08G299200	Chr08	41734607	41734708	EM-WRI1-Gmax275_47352
Glyma.08G314300	Chr08	43443002	43443103	EM-WRI1-Gmax275_47631
Glyma.08G325100	Chr08	44307468	44307569	EM-WRI1-Gmax275_47812
Glyma.08G325200	Chr08	44313158	44313259	EM-WRI1-Gmax275_47814
Glyma.08G333800	Chr08	45116216	45116317	EM-WRI1-Gmax275_47971
Glyma.08G334700	Chr08	45199393	45199494	EM-WRI1-Gmax275_47994
Glyma.08G336900	Chr08	45387340	45387441	EM-WRI1-Gmax275_48040
Glyma.08G337800	Chr08	45470786	45470887	EM-WRI1-Gmax275_48053
Glyma.08G340200	Chr08	45638509	45638610	EM-WRI1-Gmax275_48094
Glyma.08G341600	Chr08	45739212	45739313	EM-WRI1-Gmax275_48123
Glyma.08G342400	Chr08	45792621	45792722	EM-WRI1-Gmax275_48135
Glyma.08G342500	Chr08	45795742	45795843	EM-WRI1-Gmax275_48138
Glyma.08G343700	Chr08	45887281	45887382	EM-WRI1-Gmax275_48161
Glyma.08G345900	Chr08	46076421	46076522	EM-WRI1-Gmax275_48226
Glyma.08G348200	Chr08	46261397	46261498	EM-WRI1-Gmax275_48281
Glyma.08G349200	Chr08	46347673	46347774	EM-WRI1-Gmax275_48300
Glyma.08G350900	Chr08	46463411	46463512	EM-WRI1-Gmax275_48317
Glyma.08G352200	Chr08	46536046	46536147	EM-WRI1-Gmax275_48341
Glyma.08G354600	Chr08	46749099	46749200	EM-WRI1-Gmax275_48385
Glyma.08G357400	Chr08	46990422	46990523	EM-WRI1-Gmax275_48436
Glyma.08G361900	Chr08	47356696	47356797	EM-WRI1-Gmax275_48525
Glyma.08G362000	Chr08	47361730	47361831	EM-WRI1-Gmax275_48528
Glyma.08G366600	Chr08	47735794	47735895	EM-WRI1-Gmax275_48607
Glyma.09G001300	Chr09	95114	95215	EM-WRI1-Gmax275_48634
Glyma.09G012400	Chr09	947420	947521	EM-WRI1-Gmax275_48894
Glyma.09G017500	Chr09	1376968	1377069	EM-WRI1-Gmax275_49010
Glyma.09G019900	Chr09	1561733	1561834	EM-WRI1-Gmax275_49068
Glyma.09G020100	Chr09	1589192	1589293	EM-WRI1-Gmax275_49073
Glyma.09G020300	Chr09	1609201	1609302	EM-WRI1-Gmax275_49077
Glyma.09G024900	Chr09	2013310	2013411	EM-WRI1-Gmax275_49166
Glyma.09G028100	Chr09	2316497	2316598	EM-WRI1-Gmax275_49228
Glyma.09G035300	Chr09	2945210	2945311	EM-WRI1-Gmax275_49350
Glyma.09G035700	Chr09	2987733	2987834	EM-WRI1-Gmax275_49363
Glyma.09G035800	Chr09	2995133	2995234	EM-WRI1-Gmax275_49364
Glyma.09G041300	Chr09	3455540	3455641	EM-WRI1-Gmax275_49489
Glyma.09G044100	Chr09	3768279	3768380	EM-WRI1-Gmax275_49549
Glyma.09G044600	Chr09	3820298	3820399	EM-WRI1-Gmax275_49559
Glyma.09G048200	Chr09	4168550	4168651	EM-WRI1-Gmax275_49627
Glyma.09G057400	Chr09	5192688	5192789	EM-WRI1-Gmax275_49810
Glyma.09G058500	Chr09	5373262	5373363	EM-WRI1-Gmax275_49841
Glyma.09G065300	Chr09	6393702	6393803	EM-WRI1-Gmax275_50005
Glyma.09G066300	Chr09	6498123	6498224	EM-WRI1-Gmax275_50017
Glyma.09G067300	Chr09	6672215	6672316	EM-WRI1-Gmax275_50048
Glyma.09G068400	Chr09	6919519	6919620	EM-WRI1-Gmax275_50076
Glyma.09G076200	Chr09	8314840	8314941	EM-WRI1-Gmax275_50214
Glyma.09G084800	Chr09	10277769	10277870	EM-WRI1-Gmax275_50334
Glyma.09G086200	Chr09	10629488	10629589	EM-WRI1-Gmax275_50357
Glyma.09G087200	Chr09	11137927	11138028	EM-WRI1-Gmax275_50372
Glyma.09G115100	Chr09	24846757	24846858	EM-WRI1-Gmax275_50841
Glyma.09G115300	Chr09	25023235	25023336	EM-WRI1-Gmax275_50847
Glyma.09G115300	Chr09	25027559	25027660	EM-WRI1-Gmax275_50849
Glyma.09G118900	Chr09	28411112	28411213	EM-WRI1-Gmax275_50921
Glyma.09G118900	Chr09	28412696	28412797	EM-WRI1-Gmax275_50922
Glyma.09G118900	Chr09	28415140	28415241	EM-WRI1-Gmax275_50925
Glyma.09G120900	Chr09	29069693	29069794	EM-WRI1-Gmax275_50984
Glyma.09G120900	Chr09	29072066	29072167	EM-WRI1-Gmax275_50985
Glyma.09G126300	Chr09	31124950	31125051	EM-WRI1-Gmax275_51070
Glyma.09G131800	Chr09	32775375	32775476	EM-WRI1-Gmax275_51189
Glyma.09G131800	Chr09	32780097	32780198	EM-WRI1-Gmax275_51191
Glyma.09G132200	Chr09	32906306	32906407	EM-WRI1-Gmax275_51199
Glyma.09G132300	Chr09	32980677	32980778	EM-WRI1-Gmax275_51203
Glyma.09G135200	Chr09	33667886	33667987	EM-WRI1-Gmax275_51260
Glyma.09G136800	Chr09	33862155	33862256	EM-WRI1-Gmax275_51271
Glyma.09G139600	Chr09	34670230	34670331	EM-WRI1-Gmax275_51318
Glyma.09G140300	Chr09	34778233	34778334	EM-WRI1-Gmax275_51329
Glyma.09G140800	Chr09	34955586	34955687	EM-WRI1-Gmax275_51338
Glyma.09G143000	Chr09	35525557	35525658	EM-WRI1-Gmax275_51351
Glyma.09G149200	Chr09	36886650	36886751	EM-WRI1-Gmax275_51476
Glyma.09G154900	Chr09	37807699	37807800	EM-WRI1-Gmax275_51599
Glyma.09G156300	Chr09	37951189	37951290	EM-WRI1-Gmax275_51621
Glyma.09G162400	Chr09	38660468	38660569	EM-WRI1-Gmax275_51738
Glyma.09G169700	Chr09	39439157	39439258	EM-WRI1-Gmax275_51857
Glyma.09G169700	Chr09	39441595	39441696	EM-WRI1-Gmax275_51858
Glyma.09G170500	Chr09	39547476	39547577	EM-WRI1-Gmax275_51868
Glyma.09G175800	Chr09	39998699	39998800	EM-WRI1-Gmax275_51943
Glyma.09G177100	Chr09	40145197	40145298	EM-WRI1-Gmax275_51958
Glyma.09G177500	Chr09	40196392	40196493	EM-WRI1-Gmax275_51972
Glyma.09G181300	Chr09	40626273	40626374	EM-WRI1-Gmax275_52058
Glyma.09G181600	Chr09	40651471	40651572	EM-WRI1-Gmax275_52067
Glyma.09G181600	Chr09	40661287	40661388	EM-WRI1-Gmax275_52068
Glyma.09G181800	Chr09	40661287	40661388	EM-WRI1-Gmax275_52068
Glyma.09G182600	Chr09	40778864	40778965	EM-WRI1-Gmax275_52084
Glyma.09G189300	Chr09	41413267	41413368	EM-WRI1-Gmax275_52230
Glyma.09G189300	Chr09	41414541	41414642	EM-WRI1-Gmax275_52231
Glyma.09G190600	Chr09	41512482	41512583	EM-WRI1-Gmax275_52254
Glyma.09G194700	Chr09	41892158	41892259	EM-WRI1-Gmax275_52340
Glyma.09G195100	Chr09	41978188	41978289	EM-WRI1-Gmax275_52360
Glyma.09G198700	Chr09	42306293	42306394	EM-WRI1-Gmax275_52436
Glyma.09G203500	Chr09	42788923	42789024	EM-WRI1-Gmax275_52574
Glyma.09G204600	Chr09	42882370	42882471	EM-WRI1-Gmax275_52598
Glyma.09G204600	Chr09	42885024	42885125	EM-WRI1-Gmax275_52599
Glyma.09G205500	Chr09	42958851	42958952	EM-WRI1-Gmax275_52623
Glyma.09G207400	Chr09	43177475	43177576	EM-WRI1-Gmax275_52679
Glyma.09G210900	Chr09	43487861	43487962	EM-WRI1-Gmax275_52741
Glyma.09G212800	Chr09	43658158	43658259	EM-WRI1-Gmax275_52781
Glyma.09G216700	Chr09	43985540	43985641	EM-WRI1-Gmax275_52860
Glyma.09G217300	Chr09	44043690	44043791	EM-WRI1-Gmax275_52882
Glyma.09G223500	Chr09	44818181	44818282	EM-WRI1-Gmax275_52983
Glyma.09G223600	Chr09	44864839	44864940	EM-WRI1-Gmax275_52986
Glyma.09G225600	Chr09	45040538	45040639	EM-WRI1-Gmax275_53036
Glyma.09G225600	Chr09	45044774	45044875	EM-WRI1-Gmax275_53039
Glyma.09G228000	Chr09	45232306	45232407	EM-WRI1-Gmax275_53088
Glyma.09G228300	Chr09	45253076	45253177	EM-WRI1-Gmax275_53092
Glyma.09G228800	Chr09	45297665	45297766	EM-WRI1-Gmax275_53102
Glyma.09G233800	Chr09	45638734	45638835	EM-WRI1-Gmax275_53205
Glyma.09G234100	Chr09	45651068	45651169	EM-WRI1-Gmax275_53210
Glyma.09G238400	Chr09	46080934	46081035	EM-WRI1-Gmax275_53310
Glyma.09G240100	Chr09	46261079	46261180	EM-WRI1-Gmax275_53340
Glyma.09G253600	Chr09	47334203	47334304	EM-WRI1-Gmax275_53601
Glyma.09G254500	Chr09	47387909	47388010	EM-WRI1-Gmax275_53614
Glyma.09G254800	Chr09	47402113	47402214	EM-WRI1-Gmax275_53621
Glyma.09G256300	Chr09	47553542	47553643	EM-WRI1-Gmax275_53665
Glyma.09G258700	Chr09	47736759	47736860	EM-WRI1-Gmax275_53713
Glyma.09G260900	Chr09	47908145	47908246	EM-WRI1-Gmax275_53754
Glyma.09G263600	Chr09	48123499	48123600	EM-WRI1-Gmax275_53821
Glyma.09G264000	Chr09	48165794	48165895	EM-WRI1-Gmax275_53836
Glyma.09G266000	Chr09	48362311	48362412	EM-WRI1-Gmax275_53886
Glyma.09G273800	Chr09	48989604	48989705	EM-WRI1-Gmax275_54043
Glyma.09G277400	Chr09	49277877	49277978	EM-WRI1-Gmax275_54126
Glyma.09G285900	Chr09	50145487	50145588	EM-WRI1-Gmax275_54330
Glyma.09G286000	Chr09	50151660	50151761	EM-WRI1-Gmax275_54331
Glyma.10G000600	Chr10	84824	84925	EM-WRI1-Gmax275_54351
Glyma.10G012700	Chr10	1160358	1160459	EM-WRI1-Gmax275_54583
Glyma.10G014100	Chr10	1269575	1269676	EM-WRI1-Gmax275_54622
Glyma.10G015900	Chr10	1402284	1402385	EM-WRI1-Gmax275_54654
Glyma.10G016400	Chr10	1476782	1476883	EM-WRI1-Gmax275_54678
Glyma.10G016500	Chr10	1476782	1476883	EM-WRI1-Gmax275_54678
Glyma.10G017000	Chr10	1498320	1498421	EM-WRI1-Gmax275_54684
Glyma.10G017400	Chr10	1528255	1528356	EM-WRI1-Gmax275_54694
Glyma.10G021600	Chr10	1896347	1896448	EM-WRI1-Gmax275_54805
Glyma.10G023300	Chr10	2028777	2028878	EM-WRI1-Gmax275_54838
Glyma.10G023500	Chr10	2046282	2046383	EM-WRI1-Gmax275_54842
Glyma.10G026400	Chr10	2321406	2321507	EM-WRI1-Gmax275_54911
Glyma.10G026400	Chr10	2322436	2322537	EM-WRI1-Gmax275_54912
Glyma.10G026600	Chr10	2321406	2321507	EM-WRI1-Gmax275_54911
Glyma.10G026600	Chr10	2322436	2322537	EM-WRI1-Gmax275_54912
Glyma.10G027600	Chr10	2415587	2415688	EM-WRI1-Gmax275_54951
Glyma.10G028200	Chr10	2448625	2448726	EM-WRI1-Gmax275_54960
Glyma.10G028200	Chr10	2450603	2450704	EM-WRI1-Gmax275_54961
Glyma.10G028300	Chr10	2455020	2455121	EM-WRI1-Gmax275_54964
Glyma.10G035700	Chr10	3123862	3123963	EM-WRI1-Gmax275_55132
Glyma.10G035900	Chr10	3139736	3139837	EM-WRI1-Gmax275_55136
Glyma.10G039900	Chr10	3528104	3528205	EM-WRI1-Gmax275_55226
Glyma.10G044300	Chr10	3977458	3977559	EM-WRI1-Gmax275_55323
Glyma.10G045500	Chr10	4043746	4043847	EM-WRI1-Gmax275_55341
Glyma.10G045600	Chr10	4070033	4070134	EM-WRI1-Gmax275_55348
Glyma.10G045900	Chr10	4097769	4097870	EM-WRI1-Gmax275_55355
Glyma.10G047100	Chr10	4221408	4221509	EM-WRI1-Gmax275_55391
Glyma.10G047400	Chr10	4242611	4242712	EM-WRI1-Gmax275_55399
Glyma.10G052600	Chr10	4759651	4759752	EM-WRI1-Gmax275_55502
Glyma.10G056700	Chr10	5173248	5173349	EM-WRI1-Gmax275_55599
Glyma.10G056700	Chr10	5174513	5174614	EM-WRI1-Gmax275_55600
Glyma.10G063600	Chr10	6009607	6009708	EM-WRI1-Gmax275_55713
Glyma.10G067200	Chr10	6612414	6612515	EM-WRI1-Gmax275_55807
Glyma.10G076100	Chr10	7921047	7921148	EM-WRI1-Gmax275_55951
Glyma.10G076400	Chr10	7957990	7958091	EM-WRI1-Gmax275_55957
Glyma.10G077800	Chr10	8643512	8643613	EM-WRI1-Gmax275_55975
Glyma.10G089700	Chr10	11958636	11958737	EM-WRI1-Gmax275_56182
Glyma.10G090000	Chr10	11989965	11990066	EM-WRI1-Gmax275_56188
Glyma.10G090000	Chr10	11992239	11992340	EM-WRI1-Gmax275_56190
Glyma.10G090500	Chr10	12081082	12081183	EM-WRI1-Gmax275_56198
Glyma.10G091000	Chr10	12246618	12246719	EM-WRI1-Gmax275_56215
Glyma.10G091000	Chr10	12272014	12272115	EM-WRI1-Gmax275_56224
Glyma.10G094000	Chr10	13430040	13430141	EM-WRI1-Gmax275_56300
Glyma.10G101600	Chr10	19655688	19655789	EM-WRI1-Gmax275_56432
Glyma.10G104700	Chr10	22967961	22968062	EM-WRI1-Gmax275_56497
Glyma.10G106400	Chr10	24002482	24002583	EM-WRI1-Gmax275_56532
Glyma.10G107900	Chr10	24512546	24512647	EM-WRI1-Gmax275_56561
Glyma.10G113500	Chr10	27518235	27518336	EM-WRI1-Gmax275_56651
Glyma.10G120700	Chr10	30736116	30736217	EM-WRI1-Gmax275_56748
Glyma.10G137300	Chr10	37084053	37084154	EM-WRI1-Gmax275_57004
Glyma.10G146600	Chr10	38150226	38150327	EM-WRI1-Gmax275_57205
Glyma.10G154100	Chr10	38928315	38928416	EM-WRI1-Gmax275_57373
Glyma.10G154500	Chr10	38954188	38954289	EM-WRI1-Gmax275_57381
Glyma.10G155000	Chr10	38980031	38980132	EM-WRI1-Gmax275_57391
Glyma.10G156000	Chr10	39030332	39030433	EM-WRI1-Gmax275_57409
Glyma.10G156700	Chr10	39115920	39116021	EM-WRI1-Gmax275_57443
Glyma.10G156900	Chr10	39127327	39127428	EM-WRI1-Gmax275_57448
Glyma.10G158300	Chr10	39226057	39226158	EM-WRI1-Gmax275_57472
Glyma.10G158400	Chr10	39235760	39235861	EM-WRI1-Gmax275_57476
Glyma.10G159400	Chr10	39349826	39349927	EM-WRI1-Gmax275_57503
Glyma.10G161400	Chr10	39557855	39557956	EM-WRI1-Gmax275_57553
Glyma.10G161700	Chr10	39578004	39578105	EM-WRI1-Gmax275_57557
Glyma.10G162200	Chr10	39644997	39645098	EM-WRI1-Gmax275_57572
Glyma.10G162200	Chr10	39646552	39646653	EM-WRI1-Gmax275_57573
Glyma.10G164100	Chr10	39822235	39822336	EM-WRI1-Gmax275_57619
Glyma.10G165700	Chr10	39992084	39992185	EM-WRI1-Gmax275_57669
Glyma.10G166900	Chr10	40135268	40135369	EM-WRI1-Gmax275_57695
Glyma.10G168600	Chr10	40293065	40293166	EM-WRI1-Gmax275_57721
Glyma.10G178100	Chr10	41138124	41138225	EM-WRI1-Gmax275_57885
Glyma.10G178900	Chr10	41198627	41198728	EM-WRI1-Gmax275_57899
Glyma.10G180400	Chr10	41406788	41406889	EM-WRI1-Gmax275_57941
Glyma.10G180800	Chr10	41440762	41440863	EM-WRI1-Gmax275_57947
Glyma.10G182300	Chr10	41560566	41560667	EM-WRI1-Gmax275_57975
Glyma.10G185900	Chr10	41896017	41896118	EM-WRI1-Gmax275_58051
Glyma.10G189700	Chr10	42277470	42277571	EM-WRI1-Gmax275_58138
Glyma.10G189700	Chr10	42283942	42284043	EM-WRI1-Gmax275_58140
Glyma.10G190100	Chr10	42303214	42303315	EM-WRI1-Gmax275_58145
Glyma.10G190700	Chr10	42356456	42356557	EM-WRI1-Gmax275_58156
Glyma.10G192700	Chr10	42509543	42509644	EM-WRI1-Gmax275_58196
Glyma.10G195200	Chr10	42709122	42709223	EM-WRI1-Gmax275_58250
Glyma.10G195700	Chr10	42730359	42730460	EM-WRI1-Gmax275_58254
Glyma.10G197800	Chr10	42915802	42915903	EM-WRI1-Gmax275_58302
Glyma.10G210000	Chr10	44196175	44196276	EM-WRI1-Gmax275_58562
Glyma.10G215400	Chr10	44744218	44744319	EM-WRI1-Gmax275_58677
Glyma.10G227800	Chr10	45826350	45826451	EM-WRI1-Gmax275_58911
Glyma.10G230000	Chr10	46013279	46013380	EM-WRI1-Gmax275_58953
Glyma.10G232200	Chr10	46174344	46174445	EM-WRI1-Gmax275_58999
Glyma.10G232700	Chr10	46219912	46220013	EM-WRI1-Gmax275_59016
Glyma.10G235300	Chr10	46469593	46469694	EM-WRI1-Gmax275_59074
Glyma.10G240600	Chr10	46905802	46905903	EM-WRI1-Gmax275_59184
Glyma.10G241100	Chr10	46961829	46961930	EM-WRI1-Gmax275_59196
Glyma.10G246300	Chr10	47486300	47486401	EM-WRI1-Gmax275_59331
Glyma.10G250800	Chr10	47908761	47908862	EM-WRI1-Gmax275_59448
Glyma.10G252800	Chr10	48054329	48054430	EM-WRI1-Gmax275_59494
Glyma.10G255100	Chr10	48212211	48212312	EM-WRI1-Gmax275_59536
Glyma.10G261400	Chr10	48653456	48653557	EM-WRI1-Gmax275_59668
Glyma.10G261800	Chr10	48682989	48683090	EM-WRI1-Gmax275_59675
Glyma.10G262700	Chr10	48736884	48736985	EM-WRI1-Gmax275_59693
Glyma.10G269100	Chr10	49165889	49165990	EM-WRI1-Gmax275_59821
Glyma.10G270000	Chr10	49226755	49226856	EM-WRI1-Gmax275_59840
Glyma.10G270100	Chr10	49235464	49235565	EM-WRI1-Gmax275_59843
Glyma.10G271500	Chr10	49381139	49381240	EM-WRI1-Gmax275_59887
Glyma.10G272300	Chr10	49451956	49452057	EM-WRI1-Gmax275_59912
Glyma.10G274100	Chr10	49690364	49690465	EM-WRI1-Gmax275_59957
Glyma.10G276100	Chr10	49862591	49862692	EM-WRI1-Gmax275_60004
Glyma.10G276100	Chr10	49863602	49863703	EM-WRI1-Gmax275_60005
Glyma.10G277400	Chr10	49961775	49961876	EM-WRI1-Gmax275_60035
Glyma.10G278800	Chr10	50049092	50049193	EM-WRI1-Gmax275_60069
Glyma.10G279500	Chr10	50111855	50111956	EM-WRI1-Gmax275_60088
Glyma.10G280000	Chr10	50144137	50144238	EM-WRI1-Gmax275_60103
Glyma.10G280900	Chr10	50205517	50205618	EM-WRI1-Gmax275_60123
Glyma.10G281000	Chr10	50217130	50217231	EM-WRI1-Gmax275_60127
Glyma.10G281600	Chr10	50266470	50266571	EM-WRI1-Gmax275_60142
Glyma.10G281600	Chr10	50269447	50269548	EM-WRI1-Gmax275_60145
Glyma.10G284200	Chr10	50451897	50451998	EM-WRI1-Gmax275_60191
Glyma.10G284500	Chr10	50503101	50503202	EM-WRI1-Gmax275_60209
Glyma.10G288300	Chr10	50725326	50725427	EM-WRI1-Gmax275_60279
Glyma.10G289600	Chr10	50791657	50791758	EM-WRI1-Gmax275_60297
Glyma.10G290300	Chr10	50858466	50858567	EM-WRI1-Gmax275_60313
Glyma.10G291200	Chr10	50919125	50919226	EM-WRI1-Gmax275_60329
Glyma.10G291500	Chr10	50944580	50944681	EM-WRI1-Gmax275_60337
Glyma.10G292500	Chr10	51036081	51036182	EM-WRI1-Gmax275_60360
Glyma.10G297600	Chr10	51431035	51431136	EM-WRI1-Gmax275_60465
Glyma.10G297700	Chr10	51442747	51442848	EM-WRI1-Gmax275_60467
Glyma.11G001000	Chr11	58005	58106	EM-WRI1-Gmax275_60504
Glyma.11G001100	Chr11	58005	58106	EM-WRI1-Gmax275_60504
Glyma.11G001500	Chr11	79201	79302	EM-WRI1-Gmax275_60513
Glyma.11G004400	Chr11	330710	330811	EM-WRI1-Gmax275_60571
Glyma.11G014900	Chr11	1028422	1028523	EM-WRI1-Gmax275_60772
Glyma.11G014900	Chr11	1031225	1031326	EM-WRI1-Gmax275_60774
Glyma.11G017900	Chr11	1237105	1237206	EM-WRI1-Gmax275_60830
Glyma.11G018000	Chr11	1246303	1246404	EM-WRI1-Gmax275_60833
Glyma.11G018900	Chr11	1321028	1321129	EM-WRI1-Gmax275_60850
Glyma.11G019100	Chr11	1349636	1349737	EM-WRI1-Gmax275_60861
Glyma.11G020300	Chr11	1426570	1426671	EM-WRI1-Gmax275_60884
Glyma.11G020300	Chr11	1427686	1427787	EM-WRI1-Gmax275_60885
Glyma.11G020400	Chr11	1444194	1444295	EM-WRI1-Gmax275_60889
Glyma.11G032000	Chr11	2339340	2339441	EM-WRI1-Gmax275_61179
Glyma.11G032200	Chr11	2349990	2350091	EM-WRI1-Gmax275_61183
Glyma.11G032200	Chr11	2351552	2351653	EM-WRI1-Gmax275_61184
Glyma.11G032400	Chr11	2368461	2368562	EM-WRI1-Gmax275_61188
Glyma.11G032500	Chr11	2377881	2377982	EM-WRI1-Gmax275_61193
Glyma.11G032700	Chr11	2389473	2389574	EM-WRI1-Gmax275_61197
Glyma.11G033500	Chr11	2444185	2444286	EM-WRI1-Gmax275_61221
Glyma.11G039700	Chr11	2836641	2836742	EM-WRI1-Gmax275_61353
Glyma.11G040100	Chr11	2944364	2944465	EM-WRI1-Gmax275_61384
Glyma.11G040900	Chr11	2989399	2989500	EM-WRI1-Gmax275_61407
Glyma.11G040900	Chr11	2992208	2992309	EM-WRI1-Gmax275_61408
Glyma.11G041800	Chr11	3054570	3054671	EM-WRI1-Gmax275_61426
Glyma.11G042400	Chr11	3108676	3108777	EM-WRI1-Gmax275_61443
Glyma.11G043400	Chr11	3198208	3198309	EM-WRI1-Gmax275_61470
Glyma.11G043800	Chr11	3245737	3245838	EM-WRI1-Gmax275_61483
Glyma.11G043800	Chr11	3246316	3246417	EM-WRI1-Gmax275_61484
Glyma.11G044700	Chr11	3300104	3300205	EM-WRI1-Gmax275_61505
Glyma.11G046200	Chr11	3457592	3457693	EM-WRI1-Gmax275_61540
Glyma.11G046200	Chr11	3461744	3461845	EM-WRI1-Gmax275_61542
Glyma.11G047200	Chr11	3526555	3526656	EM-WRI1-Gmax275_61569
Glyma.11G048400	Chr11	3613029	3613130	EM-WRI1-Gmax275_61597
Glyma.11G049600	Chr11	3717640	3717741	EM-WRI1-Gmax275_61636
Glyma.11G051300	Chr11	3831512	3831613	EM-WRI1-Gmax275_61686
Glyma.11G053400	Chr11	4010101	4010202	EM-WRI1-Gmax275_61733
Glyma.11G055200	Chr11	4163887	4163988	EM-WRI1-Gmax275_61779
Glyma.11G055700	Chr11	4207780	4207881	EM-WRI1-Gmax275_61791
Glyma.11G060500	Chr11	4561479	4561580	EM-WRI1-Gmax275_61902
Glyma.11G060500	Chr11	4562494	4562595	EM-WRI1-Gmax275_61903
Glyma.11G060600	Chr11	4562494	4562595	EM-WRI1-Gmax275_61903
Glyma.11G061100	Chr11	4580965	4581066	EM-WRI1-Gmax275_61910
Glyma.11G062300	Chr11	4698053	4698154	EM-WRI1-Gmax275_61949
Glyma.11G063000	Chr11	4776157	4776258	EM-WRI1-Gmax275_61961
Glyma.11G063400	Chr11	4796692	4796793	EM-WRI1-Gmax275_61967
Glyma.11G069900	Chr11	5246096	5246197	EM-WRI1-Gmax275_62115
Glyma.11G071000	Chr11	5299902	5300003	EM-WRI1-Gmax275_62135
Glyma.11G071000	Chr11	5303242	5303343	EM-WRI1-Gmax275_62136
Glyma.11G073800	Chr11	5508195	5508296	EM-WRI1-Gmax275_62200
Glyma.11G074900	Chr11	5597002	5597103	EM-WRI1-Gmax275_62223
Glyma.11G075000	Chr11	5600486	5600587	EM-WRI1-Gmax275_62225
Glyma.11G078500	Chr11	5914146	5914247	EM-WRI1-Gmax275_62317
Glyma.11G079800	Chr11	5995244	5995345	EM-WRI1-Gmax275_62339
Glyma.11G082500	Chr11	6199365	6199466	EM-WRI1-Gmax275_62407
Glyma.11G084600	Chr11	6358508	6358609	EM-WRI1-Gmax275_62461
Glyma.11G085400	Chr11	6425508	6425609	EM-WRI1-Gmax275_62478
Glyma.11G087100	Chr11	6538561	6538662	EM-WRI1-Gmax275_62516
Glyma.11G087400	Chr11	6566127	6566228	EM-WRI1-Gmax275_62522
Glyma.11G089500	Chr11	6779702	6779803	EM-WRI1-Gmax275_62572
Glyma.11G089800	Chr11	6795386	6795487	EM-WRI1-Gmax275_62579
Glyma.11G098300	Chr11	7472642	7472743	EM-WRI1-Gmax275_62787
Glyma.11G101400	Chr11	7661833	7661934	EM-WRI1-Gmax275_62842
Glyma.11G104200	Chr11	7907673	7907774	EM-WRI1-Gmax275_62899
Glyma.11G105000	Chr11	7973467	7973568	EM-WRI1-Gmax275_62920
Glyma.11G106300	Chr11	8094674	8094775	EM-WRI1-Gmax275_62961
Glyma.11G106800	Chr11	8144840	8144941	EM-WRI1-Gmax275_62971
Glyma.11G110300	Chr11	8406355	8406456	EM-WRI1-Gmax275_63059
Glyma.11G112600	Chr11	8603924	8604025	EM-WRI1-Gmax275_63119
Glyma.11G115400	Chr11	8823606	8823707	EM-WRI1-Gmax275_63187
Glyma.11G116800	Chr11	8891397	8891498	EM-WRI1-Gmax275_63214
Glyma.11G117700	Chr11	8948010	8948111	EM-WRI1-Gmax275_63232
Glyma.11G119100	Chr11	9049400	9049501	EM-WRI1-Gmax275_63253
Glyma.11G119500	Chr11	9083571	9083672	EM-WRI1-Gmax275_63259
Glyma.11G121400	Chr11	9278181	9278282	EM-WRI1-Gmax275_63280
Glyma.11G130400	Chr11	9946150	9946251	EM-WRI1-Gmax275_63470
Glyma.11G130700	Chr11	9973242	9973343	EM-WRI1-Gmax275_63482
Glyma.11G133600	Chr11	10210394	10210495	EM-WRI1-Gmax275_63540
Glyma.11G133800	Chr11	10229737	10229838	EM-WRI1-Gmax275_63543
Glyma.11G133800	Chr11	10232954	10233055	EM-WRI1-Gmax275_63544
Glyma.11G135100	Chr11	10296368	10296469	EM-WRI1-Gmax275_63559
Glyma.11G135900	Chr11	10333450	10333551	EM-WRI1-Gmax275_63576
Glyma.11G146800	Chr11	11318510	11318611	EM-WRI1-Gmax275_63822
Glyma.11G149100	Chr11	11567612	11567713	EM-WRI1-Gmax275_63872
Glyma.11G151300	Chr11	11948768	11948869	EM-WRI1-Gmax275_63911
Glyma.11G153800	Chr11	12385053	12385154	EM-WRI1-Gmax275_63959
Glyma.11G154200	Chr11	12445366	12445467	EM-WRI1-Gmax275_63970
Glyma.11G164500	Chr11	15579580	15579681	EM-WRI1-Gmax275_64151
Glyma.11G164700	Chr11	15648410	15648511	EM-WRI1-Gmax275_64157
Glyma.11G164700	Chr11	15651856	15651957	EM-WRI1-Gmax275_64159
Glyma.11G169700	Chr11	18045992	18046093	EM-WRI1-Gmax275_64231
Glyma.11G170900	Chr11	18352027	18352128	EM-WRI1-Gmax275_64254
Glyma.11G183300	Chr11	25087714	25087815	EM-WRI1-Gmax275_64498
Glyma.11G185700	Chr11	25445861	25445962	EM-WRI1-Gmax275_64546
Glyma.11G187600	Chr11	25951639	25951740	EM-WRI1-Gmax275_64573
Glyma.11G189600	Chr11	26174746	26174847	EM-WRI1-Gmax275_64606
Glyma.11G192900	Chr11	26607859	26607960	EM-WRI1-Gmax275_64677
Glyma.11G194600	Chr11	26818063	26818164	EM-WRI1-Gmax275_64724
Glyma.11G194600	Chr11	26819769	26819870	EM-WRI1-Gmax275_64725
Glyma.11G202800	Chr11	28346618	28346719	EM-WRI1-Gmax275_64882
Glyma.11G208900	Chr11	30017360	30017461	EM-WRI1-Gmax275_64980
Glyma.11G213800	Chr11	30728278	30728379	EM-WRI1-Gmax275_65073
Glyma.11G216500	Chr11	31084364	31084465	EM-WRI1-Gmax275_65134
Glyma.11G219700	Chr11	31445811	31445912	EM-WRI1-Gmax275_65186
Glyma.11G221200	Chr11	31644795	31644896	EM-WRI1-Gmax275_65217
Glyma.11G227600	Chr11	32264511	32264612	EM-WRI1-Gmax275_65331
Glyma.11G232000	Chr11	32755019	32755120	EM-WRI1-Gmax275_65450
Glyma.11G233700	Chr11	32902937	32903038	EM-WRI1-Gmax275_65483
Glyma.11G239200	Chr11	33350373	33350474	EM-WRI1-Gmax275_65601
Glyma.11G240600	Chr11	33492425	33492526	EM-WRI1-Gmax275_65645
Glyma.11G243800	Chr11	33765763	33765864	EM-WRI1-Gmax275_65738
Glyma.11G243900	Chr11	33765763	33765864	EM-WRI1-Gmax275_65738
Glyma.11G244300	Chr11	33814442	33814543	EM-WRI1-Gmax275_65751
Glyma.11G245400	Chr11	33893979	33894080	EM-WRI1-Gmax275_65773
Glyma.11G246500	Chr11	33966910	33967011	EM-WRI1-Gmax275_65788
Glyma.11G247100	Chr11	34005577	34005678	EM-WRI1-Gmax275_65797
Glyma.11G248000	Chr11	34060992	34061093	EM-WRI1-Gmax275_65816
Glyma.11G249800	Chr11	34172267	34172368	EM-WRI1-Gmax275_65855
Glyma.11G250600	Chr11	34224084	34224185	EM-WRI1-Gmax275_65883
Glyma.11G251500	Chr11	34290332	34290433	EM-WRI1-Gmax275_65898
Glyma.11G252200	Chr11	34331011	34331112	EM-WRI1-Gmax275_65908
Glyma.11G253200	Chr11	34404701	34404802	EM-WRI1-Gmax275_65930
Glyma.11G253200	Chr11	34406842	34406943	EM-WRI1-Gmax275_65932
Glyma.11G255700	Chr11	34579376	34579477	EM-WRI1-Gmax275_65975
Glyma.11G255800	Chr11	34579376	34579477	EM-WRI1-Gmax275_65975
Glyma.12G001800	Chr12	142074	142175	EM-WRI1-Gmax275_66050
Glyma.12G003300	Chr12	273557	273658	EM-WRI1-Gmax275_66079
Glyma.12G006100	Chr12	457594	457695	EM-WRI1-Gmax275_66126
Glyma.12G006600	Chr12	500721	500822	EM-WRI1-Gmax275_66144
Glyma.12G007800	Chr12	572546	572647	EM-WRI1-Gmax275_66163
Glyma.12G009600	Chr12	694688	694789	EM-WRI1-Gmax275_66189
Glyma.12G010800	Chr12	790625	790726	EM-WRI1-Gmax275_66218
Glyma.12G010900	Chr12	804250	804351	EM-WRI1-Gmax275_66222
Glyma.12G011500	Chr12	833035	833136	EM-WRI1-Gmax275_66234
Glyma.12G014700	Chr12	1065051	1065152	EM-WRI1-Gmax275_66311
Glyma.12G015800	Chr12	1132571	1132672	EM-WRI1-Gmax275_66324
Glyma.12G016500	Chr12	1173551	1173652	EM-WRI1-Gmax275_66338
Glyma.12G017600	Chr12	1236349	1236450	EM-WRI1-Gmax275_66356
Glyma.12G020000	Chr12	1409489	1409590	EM-WRI1-Gmax275_66412
Glyma.12G021200	Chr12	1522710	1522811	EM-WRI1-Gmax275_66437
Glyma.12G024500	Chr12	1773004	1773105	EM-WRI1-Gmax275_66507
Glyma.12G025400	Chr12	1836418	1836519	EM-WRI1-Gmax275_66521
Glyma.12G027300	Chr12	1971684	1971785	EM-WRI1-Gmax275_66548
Glyma.12G028600	Chr12	2135633	2135734	EM-WRI1-Gmax275_66579
Glyma.12G030000	Chr12	2239558	2239659	EM-WRI1-Gmax275_66603
Glyma.12G030600	Chr12	2275885	2275986	EM-WRI1-Gmax275_66613
Glyma.12G031900	Chr12	2389952	2390053	EM-WRI1-Gmax275_66648
Glyma.12G037700	Chr12	2729050	2729151	EM-WRI1-Gmax275_66748
Glyma.12G042600	Chr12	3083363	3083464	EM-WRI1-Gmax275_66849
Glyma.12G046500	Chr12	3377992	3378093	EM-WRI1-Gmax275_66934
Glyma.12G050700	Chr12	3646541	3646642	EM-WRI1-Gmax275_67024
Glyma.12G055100	Chr12	3990848	3990949	EM-WRI1-Gmax275_67110
Glyma.12G056700	Chr12	4122984	4123085	EM-WRI1-Gmax275_67145
Glyma.12G057600	Chr12	4191404	4191505	EM-WRI1-Gmax275_67159
Glyma.12G057800	Chr12	4196009	4196110	EM-WRI1-Gmax275_67160
Glyma.12G058000	Chr12	4219803	4219904	EM-WRI1-Gmax275_67165
Glyma.12G058000	Chr12	4221154	4221255	EM-WRI1-Gmax275_67166
Glyma.12G058000	Chr12	4222926	4223027	EM-WRI1-Gmax275_67168
Glyma.12G059600	Chr12	4307902	4308003	EM-WRI1-Gmax275_67200
Glyma.12G062900	Chr12	4611478	4611579	EM-WRI1-Gmax275_67269
Glyma.12G072500	Chr12	5349691	5349792	EM-WRI1-Gmax275_67445
Glyma.12G072900	Chr12	5379019	5379120	EM-WRI1-Gmax275_67452
Glyma.12G073300	Chr12	5425012	5425113	EM-WRI1-Gmax275_67471
Glyma.12G073300	Chr12	5426186	5426287	EM-WRI1-Gmax275_67472
Glyma.12G079500	Chr12	6214143	6214244	EM-WRI1-Gmax275_67630
Glyma.12G079500	Chr12	6215868	6215969	EM-WRI1-Gmax275_67632
Glyma.12G081100	Chr12	6410954	6411055	EM-WRI1-Gmax275_67676
Glyma.12G081100	Chr12	6412731	6412832	EM-WRI1-Gmax275_67677
Glyma.12G086900	Chr12	7024525	7024626	EM-WRI1-Gmax275_67798
Glyma.12G086900	Chr12	7026132	7026233	EM-WRI1-Gmax275_67800
Glyma.12G095500	Chr12	8025196	8025297	EM-WRI1-Gmax275_67967
Glyma.12G096700	Chr12	8186591	8186692	EM-WRI1-Gmax275_67992
Glyma.12G102800	Chr12	9168035	9168136	EM-WRI1-Gmax275_68117
Glyma.12G105900	Chr12	9674964	9675065	EM-WRI1-Gmax275_68175
Glyma.12G107600	Chr12	9848733	9848834	EM-WRI1-Gmax275_68201
Glyma.12G116700	Chr12	11677116	11677217	EM-WRI1-Gmax275_68358
Glyma.12G116900	Chr12	11714125	11714226	EM-WRI1-Gmax275_68364
Glyma.12G117300	Chr12	11823545	11823646	EM-WRI1-Gmax275_68373
Glyma.12G121600	Chr12	13089660	13089761	EM-WRI1-Gmax275_68447
Glyma.12G122900	Chr12	13454418	13454519	EM-WRI1-Gmax275_68489
Glyma.12G135300	Chr12	15721144	15721245	EM-WRI1-Gmax275_68629
Glyma.12G135700	Chr12	15923782	15923883	EM-WRI1-Gmax275_68645
Glyma.12G142200	Chr12	18096488	18096589	EM-WRI1-Gmax275_68771
Glyma.12G147000	Chr12	20461642	20461743	EM-WRI1-Gmax275_68862
Glyma.12G147800	Chr12	20582819	20582920	EM-WRI1-Gmax275_68879
Glyma.12G148500	Chr12	20901365	20901466	EM-WRI1-Gmax275_68898
Glyma.12G148500	Chr12	20902203	20902304	EM-WRI1-Gmax275_68899
Glyma.12G150500	Chr12	21612364	21612465	EM-WRI1-Gmax275_68929
Glyma.12G152100	Chr12	22109881	22109982	EM-WRI1-Gmax275_68972
Glyma.12G155900	Chr12	24773570	24773671	EM-WRI1-Gmax275_69032
Glyma.12G155900	Chr12	24784741	24784842	EM-WRI1-Gmax275_69033
Glyma.12G156300	Chr12	25104195	25104296	EM-WRI1-Gmax275_69037
Glyma.12G156900	Chr12	25739448	25739549	EM-WRI1-Gmax275_69052
Glyma.12G161500	Chr12	30237739	30237840	EM-WRI1-Gmax275_69130
Glyma.12G163000	Chr12	31233067	31233168	EM-WRI1-Gmax275_69154
Glyma.12G165100	Chr12	31932997	31933098	EM-WRI1-Gmax275_69187
Glyma.12G166200	Chr12	32062853	32062954	EM-WRI1-Gmax275_69208
Glyma.12G169300	Chr12	32438035	32438136	EM-WRI1-Gmax275_69261
Glyma.12G169400	Chr12	32441442	32441543	EM-WRI1-Gmax275_69263
Glyma.12G171000	Chr12	32644455	32644556	EM-WRI1-Gmax275_69291
Glyma.12G171000	Chr12	32649688	32649789	EM-WRI1-Gmax275_69294
Glyma.12G171700	Chr12	32783685	32783786	EM-WRI1-Gmax275_69315
Glyma.12G179100	Chr12	33894296	33894397	EM-WRI1-Gmax275_69493
Glyma.12G181600	Chr12	34222804	34222905	EM-WRI1-Gmax275_69572
Glyma.12G183100	Chr12	34396032	34396133	EM-WRI1-Gmax275_69595
Glyma.12G183100	Chr12	34398631	34398732	EM-WRI1-Gmax275_69596
Glyma.12G183200	Chr12	34406409	34406510	EM-WRI1-Gmax275_69599
Glyma.12G183200	Chr12	34410437	34410538	EM-WRI1-Gmax275_69601
Glyma.12G185400	Chr12	34649143	34649244	EM-WRI1-Gmax275_69649
Glyma.12G185400	Chr12	34649976	34650077	EM-WRI1-Gmax275_69650
Glyma.12G193700	Chr12	35543282	35543383	EM-WRI1-Gmax275_69827
Glyma.12G194000	Chr12	35567621	35567722	EM-WRI1-Gmax275_69832
Glyma.12G195700	Chr12	35712753	35712854	EM-WRI1-Gmax275_69858
Glyma.12G198700	Chr12	35998841	35998942	EM-WRI1-Gmax275_69925
Glyma.12G199500	Chr12	36085338	36085439	EM-WRI1-Gmax275_69939
Glyma.12G202400	Chr12	36289474	36289575	EM-WRI1-Gmax275_69993
Glyma.12G204500	Chr12	36500599	36500700	EM-WRI1-Gmax275_70047
Glyma.12G204600	Chr12	36505709	36505810	EM-WRI1-Gmax275_70050
Glyma.12G218300	Chr12	37812738	37812839	EM-WRI1-Gmax275_70328
Glyma.12G219000	Chr12	37854322	37854423	EM-WRI1-Gmax275_70340
Glyma.12G219400	Chr12	37893958	37894059	EM-WRI1-Gmax275_70349
Glyma.12G219400	Chr12	37895442	37895543	EM-WRI1-Gmax275_70350
Glyma.12G219400	Chr12	37901317	37901418	EM-WRI1-Gmax275_70353
Glyma.12G222200	Chr12	38181357	38181458	EM-WRI1-Gmax275_70403
Glyma.12G227400	Chr12	38728059	38728160	EM-WRI1-Gmax275_70520
Glyma.12G228300	Chr12	38815473	38815574	EM-WRI1-Gmax275_70539
Glyma.12G231200	Chr12	39105803	39105904	EM-WRI1-Gmax275_70608
Glyma.12G233900	Chr12	39324724	39324825	EM-WRI1-Gmax275_70654
Glyma.12G236700	Chr12	39554306	39554407	EM-WRI1-Gmax275_70711
Glyma.12G238700	Chr12	39784015	39784116	EM-WRI1-Gmax275_70762
Glyma.13G001200	Chr13	420624	420725	EM-WRI1-Gmax275_70843
Glyma.13G030600	Chr13	10073705	10073806	EM-WRI1-Gmax275_71153
Glyma.13G030900	Chr13	10138253	10138354	EM-WRI1-Gmax275_71165
Glyma.13G031500	Chr13	10229330	10229431	EM-WRI1-Gmax275_71176
Glyma.13G042500	Chr13	13567435	13567536	EM-WRI1-Gmax275_71413
Glyma.13G045000	Chr13	13871390	13871491	EM-WRI1-Gmax275_71460
Glyma.13G045400	Chr13	13941703	13941804	EM-WRI1-Gmax275_71468
Glyma.13G046700	Chr13	14128297	14128398	EM-WRI1-Gmax275_71501
Glyma.13G047800	Chr13	14324316	14324417	EM-WRI1-Gmax275_71526
Glyma.13G049100	Chr13	14499668	14499769	EM-WRI1-Gmax275_71555
Glyma.13G053900	Chr13	15126236	15126337	EM-WRI1-Gmax275_71648
Glyma.13G054000	Chr13	15126236	15126337	EM-WRI1-Gmax275_71648
Glyma.13G054000	Chr13	15127548	15127649	EM-WRI1-Gmax275_71649
Glyma.13G055700	Chr13	15329346	15329447	EM-WRI1-Gmax275_71690
Glyma.13G056500	Chr13	15412038	15412139	EM-WRI1-Gmax275_71709
Glyma.13G057400	Chr13	15514137	15514238	EM-WRI1-Gmax275_71730
Glyma.13G063700	Chr13	16252111	16252212	EM-WRI1-Gmax275_71846
Glyma.13G064800	Chr13	16435022	16435123	EM-WRI1-Gmax275_71872
Glyma.13G065400	Chr13	16475564	16475665	EM-WRI1-Gmax275_71882
Glyma.13G070800	Chr13	17112499	17112600	EM-WRI1-Gmax275_72006
Glyma.13G076600	Chr13	18081455	18081556	EM-WRI1-Gmax275_72113
Glyma.13G080500	Chr13	18713176	18713277	EM-WRI1-Gmax275_72186
Glyma.13G081700	Chr13	19081231	19081332	EM-WRI1-Gmax275_72212
Glyma.13G088000	Chr13	20101315	20101416	EM-WRI1-Gmax275_72336
Glyma.13G088600	Chr13	20290987	20291088	EM-WRI1-Gmax275_72369
Glyma.13G091300	Chr13	20616336	20616437	EM-WRI1-Gmax275_72421
Glyma.13G092900	Chr13	20793994	20794095	EM-WRI1-Gmax275_72476
Glyma.13G094100	Chr13	20935538	20935639	EM-WRI1-Gmax275_72507
Glyma.13G099500	Chr13	21451646	21451747	EM-WRI1-Gmax275_72642
Glyma.13G100700	Chr13	21590997	21591098	EM-WRI1-Gmax275_72681
Glyma.13G101300	Chr13	21653756	21653857	EM-WRI1-Gmax275_72699
Glyma.13G101700	Chr13	21699489	21699590	EM-WRI1-Gmax275_72710
Glyma.13G101700	Chr13	21709170	21709271	EM-WRI1-Gmax275_72718
Glyma.13G101700	Chr13	21714322	21714423	EM-WRI1-Gmax275_72720
Glyma.13G104300	Chr13	21901188	21901289	EM-WRI1-Gmax275_72778
Glyma.13G107900	Chr13	22225410	22225511	EM-WRI1-Gmax275_72861
Glyma.13G108100	Chr13	22243041	22243142	EM-WRI1-Gmax275_72864
Glyma.13G109500	Chr13	22330347	22330448	EM-WRI1-Gmax275_72899
Glyma.13G110200	Chr13	22389418	22389519	EM-WRI1-Gmax275_72918
Glyma.13G110800	Chr13	22446339	22446440	EM-WRI1-Gmax275_72935
Glyma.13G111200	Chr13	22482795	22482896	EM-WRI1-Gmax275_72945
Glyma.13G116700	Chr13	22996746	22996847	EM-WRI1-Gmax275_73073
Glyma.13G118400	Chr13	23118119	23118220	EM-WRI1-Gmax275_73116
Glyma.13G120800	Chr13	23369536	23369637	EM-WRI1-Gmax275_73185
Glyma.13G122000	Chr13	23501604	23501705	EM-WRI1-Gmax275_73217
Glyma.13G122100	Chr13	23501604	23501705	EM-WRI1-Gmax275_73217
Glyma.13G122100	Chr13	23503905	23504006	EM-WRI1-Gmax275_73219
Glyma.13G122100	Chr13	23505503	23505604	EM-WRI1-Gmax275_73220
Glyma.13G123500	Chr13	23668802	23668903	EM-WRI1-Gmax275_73240
Glyma.13G125600	Chr13	23897971	23898072	EM-WRI1-Gmax275_73282
Glyma.13G125800	Chr13	23913446	23913547	EM-WRI1-Gmax275_73284
Glyma.13G125900	Chr13	23921103	23921204	EM-WRI1-Gmax275_73285
Glyma.13G126200	Chr13	23955376	23955477	EM-WRI1-Gmax275_73291
Glyma.13G126200	Chr13	23957708	23957809	EM-WRI1-Gmax275_73292
Glyma.13G132100	Chr13	24456781	24456882	EM-WRI1-Gmax275_73397
Glyma.13G133400	Chr13	24566062	24566163	EM-WRI1-Gmax275_73418
Glyma.13G135200	Chr13	24760285	24760386	EM-WRI1-Gmax275_73461
Glyma.13G138000	Chr13	25069970	25070071	EM-WRI1-Gmax275_73524
Glyma.13G138100	Chr13	25078864	25078965	EM-WRI1-Gmax275_73525
Glyma.13G138200	Chr13	25085454	25085555	EM-WRI1-Gmax275_73527
Glyma.13G138200	Chr13	25087597	25087698	EM-WRI1-Gmax275_73529
Glyma.13G142500	Chr13	25548405	25548506	EM-WRI1-Gmax275_73639
Glyma.13G144000	Chr13	25671679	25671780	EM-WRI1-Gmax275_73664
Glyma.13G145700	Chr13	25868274	25868375	EM-WRI1-Gmax275_73700
Glyma.13G146600	Chr13	25944453	25944554	EM-WRI1-Gmax275_73724
Glyma.13G147900	Chr13	26143384	26143485	EM-WRI1-Gmax275_73762
Glyma.13G149700	Chr13	26322025	26322126	EM-WRI1-Gmax275_73803
Glyma.13G150200	Chr13	26366344	26366445	EM-WRI1-Gmax275_73818
Glyma.13G150200	Chr13	26371725	26371826	EM-WRI1-Gmax275_73819
Glyma.13G150700	Chr13	26433749	26433850	EM-WRI1-Gmax275_73827
Glyma.13G151000	Chr13	26495172	26495273	EM-WRI1-Gmax275_73837
Glyma.13G152100	Chr13	26659100	26659201	EM-WRI1-Gmax275_73868
Glyma.13G157000	Chr13	27214624	27214725	EM-WRI1-Gmax275_73956
Glyma.13G157500	Chr13	27256086	27256187	EM-WRI1-Gmax275_73971
Glyma.13G164300	Chr13	27936102	27936203	EM-WRI1-Gmax275_74148
Glyma.13G166200	Chr13	28097556	28097657	EM-WRI1-Gmax275_74199
Glyma.13G169000	Chr13	28323718	28323819	EM-WRI1-Gmax275_74253
Glyma.13G169900	Chr13	28398072	28398173	EM-WRI1-Gmax275_74269
Glyma.13G171100	Chr13	28522711	28522812	EM-WRI1-Gmax275_74303
Glyma.13G173100	Chr13	28720505	28720606	EM-WRI1-Gmax275_74343
Glyma.13G174400	Chr13	28861941	28862042	EM-WRI1-Gmax275_74369
Glyma.13G175800	Chr13	29040247	29040348	EM-WRI1-Gmax275_74420
Glyma.13G176600	Chr13	29072999	29073100	EM-WRI1-Gmax275_74433
Glyma.13G178000	Chr13	29188318	29188419	EM-WRI1-Gmax275_74451
Glyma.13G178100	Chr13	29188318	29188419	EM-WRI1-Gmax275_74451
Glyma.13G183800	Chr13	29742552	29742653	EM-WRI1-Gmax275_74547
Glyma.13G186500	Chr13	30016986	30017087	EM-WRI1-Gmax275_74608
Glyma.13G188000	Chr13	30188236	30188337	EM-WRI1-Gmax275_74647
Glyma.13G189600	Chr13	30303819	30303920	EM-WRI1-Gmax275_74673
Glyma.13G189600	Chr13	30310114	30310215	EM-WRI1-Gmax275_74678
Glyma.13G194600	Chr13	30783447	30783548	EM-WRI1-Gmax275_74766
Glyma.13G196000	Chr13	30953874	30953975	EM-WRI1-Gmax275_74787
Glyma.13G204400	Chr13	31853622	31853723	EM-WRI1-Gmax275_74939
Glyma.13G204600	Chr13	31869506	31869607	EM-WRI1-Gmax275_74946
Glyma.13G212600	Chr13	32622952	32623053	EM-WRI1-Gmax275_75122
Glyma.13G214400	Chr13	32780709	32780810	EM-WRI1-Gmax275_75162
Glyma.13G214600	Chr13	32794800	32794901	EM-WRI1-Gmax275_75166
Glyma.13G217200	Chr13	33017795	33017896	EM-WRI1-Gmax275_75226
Glyma.13G220100	Chr13	33351213	33351314	EM-WRI1-Gmax275_75304
Glyma.13G223700	Chr13	33663423	33663524	EM-WRI1-Gmax275_75397
Glyma.13G223700	Chr13	33664289	33664390	EM-WRI1-Gmax275_75398
Glyma.13G224500	Chr13	33734843	33734944	EM-WRI1-Gmax275_75415
Glyma.13G226500	Chr13	33903422	33903523	EM-WRI1-Gmax275_75447
Glyma.13G228800	Chr13	34103845	34103946	EM-WRI1-Gmax275_75500
Glyma.13G230600	Chr13	34254131	34254232	EM-WRI1-Gmax275_75535
Glyma.13G236300	Chr13	34653399	34653500	EM-WRI1-Gmax275_75670
Glyma.13G236800	Chr13	34715171	34715272	EM-WRI1-Gmax275_75688
Glyma.13G244200	Chr13	35346864	35346965	EM-WRI1-Gmax275_75868
Glyma.13G246300	Chr13	35517666	35517767	EM-WRI1-Gmax275_75918
Glyma.13G246400	Chr13	35517666	35517767	EM-WRI1-Gmax275_75918
Glyma.13G248200	Chr13	35636648	35636749	EM-WRI1-Gmax275_75961
Glyma.13G249900	Chr13	35758967	35759068	EM-WRI1-Gmax275_76008
Glyma.13G256600	Chr13	36189582	36189683	EM-WRI1-Gmax275_76136
Glyma.13G257100	Chr13	36242971	36243072	EM-WRI1-Gmax275_76147
Glyma.13G262500	Chr13	36603829	36603930	EM-WRI1-Gmax275_76235
Glyma.13G263400	Chr13	36671604	36671705	EM-WRI1-Gmax275_76256
Glyma.13G263400	Chr13	36674992	36675093	EM-WRI1-Gmax275_76258
Glyma.13G264600	Chr13	36771082	36771183	EM-WRI1-Gmax275_76286
Glyma.13G265000	Chr13	36804695	36804796	EM-WRI1-Gmax275_76293
Glyma.13G265600	Chr13	36849205	36849306	EM-WRI1-Gmax275_76310
Glyma.13G266500	Chr13	36963255	36963356	EM-WRI1-Gmax275_76323
Glyma.13G268800	Chr13	37110523	37110624	EM-WRI1-Gmax275_76354
Glyma.13G269500	Chr13	37168566	37168667	EM-WRI1-Gmax275_76364
Glyma.13G271400	Chr13	37338788	37338889	EM-WRI1-Gmax275_76408
Glyma.13G273000	Chr13	37492513	37492614	EM-WRI1-Gmax275_76445
Glyma.13G273800	Chr13	37536207	37536308	EM-WRI1-Gmax275_76461
Glyma.13G278200	Chr13	37930806	37930907	EM-WRI1-Gmax275_76553
Glyma.13G279200	Chr13	38036021	38036122	EM-WRI1-Gmax275_76586
Glyma.13G281900	Chr13	38326451	38326552	EM-WRI1-Gmax275_76656
Glyma.13G281900	Chr13	38328838	38328939	EM-WRI1-Gmax275_76657
Glyma.13G281900	Chr13	38332198	38332299	EM-WRI1-Gmax275_76658
Glyma.13G282500	Chr13	38380508	38380609	EM-WRI1-Gmax275_76671
Glyma.13G282700	Chr13	38387266	38387367	EM-WRI1-Gmax275_76672
Glyma.13G285600	Chr13	38651095	38651196	EM-WRI1-Gmax275_76753
Glyma.13G286900	Chr13	38728944	38729045	EM-WRI1-Gmax275_76773
Glyma.13G288100	Chr13	38878759	38878860	EM-WRI1-Gmax275_76799
Glyma.13G289100	Chr13	38946010	38946111	EM-WRI1-Gmax275_76822
Glyma.13G289600	Chr13	38978180	38978281	EM-WRI1-Gmax275_76834
Glyma.13G289700	Chr13	38982552	38982653	EM-WRI1-Gmax275_76838
Glyma.13G289900	Chr13	39001677	39001778	EM-WRI1-Gmax275_76844
Glyma.13G291800	Chr13	39193964	39194065	EM-WRI1-Gmax275_76891
Glyma.13G300500	Chr13	39845949	39846050	EM-WRI1-Gmax275_77084
Glyma.13G304100	Chr13	40119624	40119725	EM-WRI1-Gmax275_77151
Glyma.13G310700	Chr13	40622545	40622646	EM-WRI1-Gmax275_77285
Glyma.13G319600	Chr13	41399451	41399552	EM-WRI1-Gmax275_77494
Glyma.13G319600	Chr13	41402096	41402197	EM-WRI1-Gmax275_77495
Glyma.13G319600	Chr13	41403770	41403871	EM-WRI1-Gmax275_77496
Glyma.13G323000	Chr13	41740802	41740903	EM-WRI1-Gmax275_77595
Glyma.13G329700	Chr13	42422677	42422778	EM-WRI1-Gmax275_77779
Glyma.13G332500	Chr13	42683400	42683501	EM-WRI1-Gmax275_77845
Glyma.13G333800	Chr13	42772563	42772664	EM-WRI1-Gmax275_77865
Glyma.13G335500	Chr13	42907131	42907232	EM-WRI1-Gmax275_77912
Glyma.13G338700	Chr13	43119288	43119389	EM-WRI1-Gmax275_77987
Glyma.13G342300	Chr13	43379357	43379458	EM-WRI1-Gmax275_78075
Glyma.13G344500	Chr13	43554033	43554134	EM-WRI1-Gmax275_78119
Glyma.13G349800	Chr13	43949255	43949356	EM-WRI1-Gmax275_78226
Glyma.13G354900	Chr13	44346688	44346789	EM-WRI1-Gmax275_78351
Glyma.13G355800	Chr13	44435714	44435815	EM-WRI1-Gmax275_78375
Glyma.13G355900	Chr13	44435714	44435815	EM-WRI1-Gmax275_78375
Glyma.13G356200	Chr13	44453516	44453617	EM-WRI1-Gmax275_78383
Glyma.13G360000	Chr13	44699739	44699840	EM-WRI1-Gmax275_78472
Glyma.13G360700	Chr13	44779414	44779515	EM-WRI1-Gmax275_78488
Glyma.13G363000	Chr13	45002260	45002361	EM-WRI1-Gmax275_78543
Glyma.13G363300	Chr13	45015445	45015546	EM-WRI1-Gmax275_78550
Glyma.13G364200	Chr13	45069405	45069506	EM-WRI1-Gmax275_78570
Glyma.13G365800	Chr13	45179686	45179787	EM-WRI1-Gmax275_78609
Glyma.13G366800	Chr13	45250789	45250890	EM-WRI1-Gmax275_78630
Glyma.13G367400	Chr13	45305875	45305976	EM-WRI1-Gmax275_78649
Glyma.13G369000	Chr13	45449988	45450089	EM-WRI1-Gmax275_78669
Glyma.13G370000	Chr13	45542737	45542838	EM-WRI1-Gmax275_78700
Glyma.13G371500	Chr13	45668937	45669038	EM-WRI1-Gmax275_78751
Glyma.14G001900	Chr14	225227	225328	EM-WRI1-Gmax275_78817
Glyma.14G003600	Chr14	326920	327021	EM-WRI1-Gmax275_78854
Glyma.14G003600	Chr14	328750	328851	EM-WRI1-Gmax275_78855
Glyma.14G008500	Chr14	650846	650947	EM-WRI1-Gmax275_78951
Glyma.14G010400	Chr14	803990	804091	EM-WRI1-Gmax275_79002
Glyma.14G012100	Chr14	917698	917799	EM-WRI1-Gmax275_79043
Glyma.14G013600	Chr14	1014396	1014497	EM-WRI1-Gmax275_79078
Glyma.14G018000	Chr14	1281357	1281458	EM-WRI1-Gmax275_79173
Glyma.14G021000	Chr14	1483840	1483941	EM-WRI1-Gmax275_79222
Glyma.14G021800	Chr14	1547961	1548062	EM-WRI1-Gmax275_79242
Glyma.14G021900	Chr14	1552782	1552883	EM-WRI1-Gmax275_79246
Glyma.14G022400	Chr14	1585400	1585501	EM-WRI1-Gmax275_79257
Glyma.14G022400	Chr14	1587622	1587723	EM-WRI1-Gmax275_79258
Glyma.14G023000	Chr14	1630911	1631012	EM-WRI1-Gmax275_79268
Glyma.14G028200	Chr14	2051453	2051554	EM-WRI1-Gmax275_79381
Glyma.14G029700	Chr14	2162631	2162732	EM-WRI1-Gmax275_79414
Glyma.14G032500	Chr14	2366643	2366744	EM-WRI1-Gmax275_79464
Glyma.14G036100	Chr14	2686575	2686676	EM-WRI1-Gmax275_79533
Glyma.14G039600	Chr14	2962910	2963011	EM-WRI1-Gmax275_79589
Glyma.14G045000	Chr14	3430996	3431097	EM-WRI1-Gmax275_79675
Glyma.14G045900	Chr14	3497056	3497157	EM-WRI1-Gmax275_79688
Glyma.14G046700	Chr14	3556530	3556631	EM-WRI1-Gmax275_79706
Glyma.14G046900	Chr14	3568121	3568222	EM-WRI1-Gmax275_79708
Glyma.14G048400	Chr14	3764764	3764865	EM-WRI1-Gmax275_79750
Glyma.14G055200	Chr14	4395784	4395885	EM-WRI1-Gmax275_79858
Glyma.14G059300	Chr14	4804227	4804328	EM-WRI1-Gmax275_79942
Glyma.14G059900	Chr14	4843081	4843182	EM-WRI1-Gmax275_79957
Glyma.14G061500	Chr14	4979008	4979109	EM-WRI1-Gmax275_79992
Glyma.14G063900	Chr14	5181632	5181733	EM-WRI1-Gmax275_80040
Glyma.14G066000	Chr14	5424929	5425030	EM-WRI1-Gmax275_80096
Glyma.14G069900	Chr14	5870462	5870563	EM-WRI1-Gmax275_80202
Glyma.14G071200	Chr14	5981139	5981240	EM-WRI1-Gmax275_80232
Glyma.14G072500	Chr14	6091095	6091196	EM-WRI1-Gmax275_80250
Glyma.14G072500	Chr14	6097051	6097152	EM-WRI1-Gmax275_80254
Glyma.14G079100	Chr14	6766498	6766599	EM-WRI1-Gmax275_80400
Glyma.14G084200	Chr14	7379318	7379419	EM-WRI1-Gmax275_80519
Glyma.14G085300	Chr14	7544465	7544566	EM-WRI1-Gmax275_80553
Glyma.14G092100	Chr14	8544383	8544484	EM-WRI1-Gmax275_80729
Glyma.14G094200	Chr14	8773886	8773987	EM-WRI1-Gmax275_80770
Glyma.14G094500	Chr14	8793947	8794048	EM-WRI1-Gmax275_80774
Glyma.14G094600	Chr14	8796587	8796688	EM-WRI1-Gmax275_80775
Glyma.14G094700	Chr14	8807765	8807866	EM-WRI1-Gmax275_80781
Glyma.14G097000	Chr14	9128521	9128622	EM-WRI1-Gmax275_80827
Glyma.14G098200	Chr14	9296809	9296910	EM-WRI1-Gmax275_80845
Glyma.14G106700	Chr14	11309854	11309955	EM-WRI1-Gmax275_81024
Glyma.14G120900	Chr14	17414493	17414594	EM-WRI1-Gmax275_81302
Glyma.14G121400	Chr14	17502405	17502506	EM-WRI1-Gmax275_81310
Glyma.14G124900	Chr14	19582434	19582535	EM-WRI1-Gmax275_81371
Glyma.14G125500	Chr14	19897994	19898095	EM-WRI1-Gmax275_81379
Glyma.14G128200	Chr14	21029195	21029296	EM-WRI1-Gmax275_81426
Glyma.14G128800	Chr14	21570532	21570633	EM-WRI1-Gmax275_81440
Glyma.14G133100	Chr14	22949260	22949361	EM-WRI1-Gmax275_81535
Glyma.14G150900	Chr14	32576742	32576843	EM-WRI1-Gmax275_81868
Glyma.14G152700	Chr14	33161886	33161987	EM-WRI1-Gmax275_81910
Glyma.14G156600	Chr14	34310363	34310464	EM-WRI1-Gmax275_82003
Glyma.14G175400	Chr14	43315363	43315464	EM-WRI1-Gmax275_82439
Glyma.14G176900	Chr14	43640506	43640607	EM-WRI1-Gmax275_82473
Glyma.14G176900	Chr14	43642695	43642796	EM-WRI1-Gmax275_82474
Glyma.14G178000	Chr14	43791647	43791748	EM-WRI1-Gmax275_82492
Glyma.14G178900	Chr14	44013012	44013113	EM-WRI1-Gmax275_82516
Glyma.14G179000	Chr14	44031291	44031392	EM-WRI1-Gmax275_82517
Glyma.14G179300	Chr14	44070011	44070112	EM-WRI1-Gmax275_82529
Glyma.14G181800	Chr14	44468276	44468377	EM-WRI1-Gmax275_82599
Glyma.14G184900	Chr14	44869695	44869796	EM-WRI1-Gmax275_82662
Glyma.14G185600	Chr14	44971649	44971750	EM-WRI1-Gmax275_82677
Glyma.14G203100	Chr14	46806469	46806570	EM-WRI1-Gmax275_83033
Glyma.14G206000	Chr14	47103040	47103141	EM-WRI1-Gmax275_83095
Glyma.14G208300	Chr14	47398096	47398197	EM-WRI1-Gmax275_83175
Glyma.14G211800	Chr14	47664969	47665070	EM-WRI1-Gmax275_83233
Glyma.14G211800	Chr14	47667810	47667911	EM-WRI1-Gmax275_83234
Glyma.14G215200	Chr14	47986888	47986989	EM-WRI1-Gmax275_83296
Glyma.14G216700	Chr14	48157815	48157916	EM-WRI1-Gmax275_83328
Glyma.14G217900	Chr14	48310848	48310949	EM-WRI1-Gmax275_83367
Glyma.14G217900	Chr14	48313098	48313199	EM-WRI1-Gmax275_83368
Glyma.14G221500	Chr14	48643669	48643770	EM-WRI1-Gmax275_83461
Glyma.15G000700	Chr15	70039	70140	EM-WRI1-Gmax275_83543
Glyma.15G003100	Chr15	276742	276843	EM-WRI1-Gmax275_83610
Glyma.15G003500	Chr15	329416	329517	EM-WRI1-Gmax275_83630
Glyma.15G010800	Chr15	819070	819171	EM-WRI1-Gmax275_83772
Glyma.15G011100	Chr15	839967	840068	EM-WRI1-Gmax275_83782
Glyma.15G011800	Chr15	908743	908844	EM-WRI1-Gmax275_83805
Glyma.15G014000	Chr15	1134944	1135045	EM-WRI1-Gmax275_83867
Glyma.15G014000	Chr15	1136583	1136684	EM-WRI1-Gmax275_83868
Glyma.15G019500	Chr15	1522317	1522418	EM-WRI1-Gmax275_83983
Glyma.15G025800	Chr15	2089207	2089308	EM-WRI1-Gmax275_84149
Glyma.15G027000	Chr15	2170789	2170890	EM-WRI1-Gmax275_84178
Glyma.15G032100	Chr15	2584190	2584291	EM-WRI1-Gmax275_84293
Glyma.15G036900	Chr15	2909379	2909480	EM-WRI1-Gmax275_84384
Glyma.15G037000	Chr15	2914060	2914161	EM-WRI1-Gmax275_84385
Glyma.15G038800	Chr15	3059780	3059881	EM-WRI1-Gmax275_84438
Glyma.15G039000	Chr15	3074867	3074968	EM-WRI1-Gmax275_84446
Glyma.15G040300	Chr15	3178274	3178375	EM-WRI1-Gmax275_84484
Glyma.15G040400	Chr15	3183524	3183625	EM-WRI1-Gmax275_84485
Glyma.15G042400	Chr15	3322624	3322725	EM-WRI1-Gmax275_84525
Glyma.15G042400	Chr15	3324270	3324371	EM-WRI1-Gmax275_84526
Glyma.15G043200	Chr15	3380656	3380757	EM-WRI1-Gmax275_84534
Glyma.15G043200	Chr15	3382626	3382727	EM-WRI1-Gmax275_84536
Glyma.15G047000	Chr15	3736396	3736497	EM-WRI1-Gmax275_84636
Glyma.15G048400	Chr15	3823458	3823559	EM-WRI1-Gmax275_84663
Glyma.15G048400	Chr15	3826223	3826324	EM-WRI1-Gmax275_84666
Glyma.15G049300	Chr15	3886902	3887003	EM-WRI1-Gmax275_84688
Glyma.15G049300	Chr15	3888460	3888561	EM-WRI1-Gmax275_84689
Glyma.15G052500	Chr15	4139781	4139882	EM-WRI1-Gmax275_84765
Glyma.15G053900	Chr15	4239871	4239972	EM-WRI1-Gmax275_84803
Glyma.15G053900	Chr15	4241045	4241146	EM-WRI1-Gmax275_84804
Glyma.15G055600	Chr15	4353915	4354016	EM-WRI1-Gmax275_84837
Glyma.15G056100	Chr15	4381499	4381600	EM-WRI1-Gmax275_84842
Glyma.15G056100	Chr15	4382786	4382887	EM-WRI1-Gmax275_84843
Glyma.15G057800	Chr15	4452116	4452217	EM-WRI1-Gmax275_84874
Glyma.15G058300	Chr15	4510024	4510125	EM-WRI1-Gmax275_84886
Glyma.15G058300	Chr15	4511377	4511478	EM-WRI1-Gmax275_84887
Glyma.15G061600	Chr15	4748537	4748638	EM-WRI1-Gmax275_84970
Glyma.15G069500	Chr15	5312834	5312935	EM-WRI1-Gmax275_85141
Glyma.15G074000	Chr15	5665951	5666052	EM-WRI1-Gmax275_85250
Glyma.15G074800	Chr15	5734104	5734205	EM-WRI1-Gmax275_85272
Glyma.15G083700	Chr15	6406595	6406696	EM-WRI1-Gmax275_85451
Glyma.15G083900	Chr15	6424757	6424858	EM-WRI1-Gmax275_85456
Glyma.15G084100	Chr15	6447175	6447276	EM-WRI1-Gmax275_85466
Glyma.15G084500	Chr15	6483205	6483306	EM-WRI1-Gmax275_85480
Glyma.15G085900	Chr15	6596417	6596518	EM-WRI1-Gmax275_85510
Glyma.15G088300	Chr15	6783765	6783866	EM-WRI1-Gmax275_85558
Glyma.15G088300	Chr15	6784455	6784556	EM-WRI1-Gmax275_85559
Glyma.15G091800	Chr15	7070256	7070357	EM-WRI1-Gmax275_85634
Glyma.15G092000	Chr15	7085691	7085792	EM-WRI1-Gmax275_85639
Glyma.15G095000	Chr15	7420142	7420243	EM-WRI1-Gmax275_85720
Glyma.15G098500	Chr15	7661323	7661424	EM-WRI1-Gmax275_85791
Glyma.15G098800	Chr15	7678512	7678613	EM-WRI1-Gmax275_85797
Glyma.15G098800	Chr15	7683335	7683436	EM-WRI1-Gmax275_85799
Glyma.15G103700	Chr15	8087789	8087890	EM-WRI1-Gmax275_85910
Glyma.15G107400	Chr15	8426802	8426903	EM-WRI1-Gmax275_85999
Glyma.15G107400	Chr15	8427954	8428055	EM-WRI1-Gmax275_86000
Glyma.15G111900	Chr15	8776638	8776739	EM-WRI1-Gmax275_86092
Glyma.15G114300	Chr15	9011123	9011224	EM-WRI1-Gmax275_86142
Glyma.15G114300	Chr15	9016521	9016622	EM-WRI1-Gmax275_86144
Glyma.15G114400	Chr15	9016521	9016622	EM-WRI1-Gmax275_86144
Glyma.15G126600	Chr15	10044867	10044968	EM-WRI1-Gmax275_86380
Glyma.15G129100	Chr15	10300071	10300172	EM-WRI1-Gmax275_86430
Glyma.15G129100	Chr15	10301021	10301122	EM-WRI1-Gmax275_86431
Glyma.15G130500	Chr15	10468188	10468289	EM-WRI1-Gmax275_86465
Glyma.15G130900	Chr15	10530848	10530949	EM-WRI1-Gmax275_86469
Glyma.15G132500	Chr15	10645265	10645366	EM-WRI1-Gmax275_86489
Glyma.15G138800	Chr15	11305473	11305574	EM-WRI1-Gmax275_86613
Glyma.15G140800	Chr15	11528158	11528259	EM-WRI1-Gmax275_86648
Glyma.15G142900	Chr15	11713213	11713314	EM-WRI1-Gmax275_86684
Glyma.15G143100	Chr15	11744737	11744838	EM-WRI1-Gmax275_86689
Glyma.15G148300	Chr15	12199747	12199848	EM-WRI1-Gmax275_86788
Glyma.15G155500	Chr15	12989156	12989257	EM-WRI1-Gmax275_86948
Glyma.15G161200	Chr15	13752720	13752821	EM-WRI1-Gmax275_87042
Glyma.15G163800	Chr15	14075088	14075189	EM-WRI1-Gmax275_87103
Glyma.15G166500	Chr15	14473776	14473877	EM-WRI1-Gmax275_87160
Glyma.15G166700	Chr15	14523618	14523719	EM-WRI1-Gmax275_87165
Glyma.15G172300	Chr15	15745003	15745104	EM-WRI1-Gmax275_87306
Glyma.15G176300	Chr15	16628177	16628278	EM-WRI1-Gmax275_87362
Glyma.15G179400	Chr15	17209103	17209204	EM-WRI1-Gmax275_87443
Glyma.15G180900	Chr15	17449434	17449535	EM-WRI1-Gmax275_87468
Glyma.15G183000	Chr15	18035263	18035364	EM-WRI1-Gmax275_87525
Glyma.15G193000	Chr15	21126093	21126194	EM-WRI1-Gmax275_87686
Glyma.15G209300	Chr15	31462867	31462968	EM-WRI1-Gmax275_87988
Glyma.15G212300	Chr15	33099339	33099440	EM-WRI1-Gmax275_88048
Glyma.15G234700	Chr15	44137788	44137889	EM-WRI1-Gmax275_88457
Glyma.15G240800	Chr15	45729250	45729351	EM-WRI1-Gmax275_88566
Glyma.15G242800	Chr15	46400999	46401100	EM-WRI1-Gmax275_88593
Glyma.15G242900	Chr15	46408646	46408747	EM-WRI1-Gmax275_88594
Glyma.15G251500	Chr15	47966766	47966867	EM-WRI1-Gmax275_88735
Glyma.15G264500	Chr15	49879309	49879410	EM-WRI1-Gmax275_88971
Glyma.15G264500	Chr15	49881411	49881512	EM-WRI1-Gmax275_88972
Glyma.15G276300	Chr15	51541206	51541307	EM-WRI1-Gmax275_89206
Glyma.15G277100	Chr15	51704439	51704540	EM-WRI1-Gmax275_89226
Glyma.16G002500	Chr16	140226	140327	EM-WRI1-Gmax275_89263
Glyma.16G011900	Chr16	1018111	1018212	EM-WRI1-Gmax275_89488
Glyma.16G012700	Chr16	1113239	1113340	EM-WRI1-Gmax275_89510
Glyma.16G018300	Chr16	1622885	1622986	EM-WRI1-Gmax275_89623
Glyma.16G021300	Chr16	2013662	2013763	EM-WRI1-Gmax275_89711
Glyma.16G024600	Chr16	2387980	2388081	EM-WRI1-Gmax275_89812
Glyma.16G026200	Chr16	2546815	2546916	EM-WRI1-Gmax275_89851
Glyma.16G028900	Chr16	2766832	2766933	EM-WRI1-Gmax275_89920
Glyma.16G031900	Chr16	3022307	3022408	EM-WRI1-Gmax275_89986
Glyma.16G033000	Chr16	3122198	3122299	EM-WRI1-Gmax275_90013
Glyma.16G034200	Chr16	3216370	3216471	EM-WRI1-Gmax275_90041
Glyma.16G035800	Chr16	3389098	3389199	EM-WRI1-Gmax275_90080
Glyma.16G036100	Chr16	3431156	3431257	EM-WRI1-Gmax275_90087
Glyma.16G042900	Chr16	4011975	4012076	EM-WRI1-Gmax275_90222
Glyma.16G049300	Chr16	4719091	4719192	EM-WRI1-Gmax275_90346
Glyma.16G049400	Chr16	4728065	4728166	EM-WRI1-Gmax275_90348
Glyma.16G050300	Chr16	4821332	4821433	EM-WRI1-Gmax275_90371
Glyma.16G056500	Chr16	5543019	5543120	EM-WRI1-Gmax275_90498
Glyma.16G056500	Chr16	5543820	5543921	EM-WRI1-Gmax275_90499
Glyma.16G058100	Chr16	5688029	5688130	EM-WRI1-Gmax275_90524
Glyma.16G067500	Chr16	6683027	6683128	EM-WRI1-Gmax275_90679
Glyma.16G068600	Chr16	6810316	6810417	EM-WRI1-Gmax275_90699
Glyma.16G071100	Chr16	7133596	7133697	EM-WRI1-Gmax275_90748
Glyma.16G075600	Chr16	7617605	7617706	EM-WRI1-Gmax275_90844
Glyma.16G077600	Chr16	7987825	7987926	EM-WRI1-Gmax275_90899
Glyma.16G077900	Chr16	8028213	8028314	EM-WRI1-Gmax275_90903
Glyma.16G090500	Chr16	13050682	13050783	EM-WRI1-Gmax275_91107
Glyma.16G096600	Chr16	18628937	18629038	EM-WRI1-Gmax275_91245
Glyma.16G096600	Chr16	18632313	18632414	EM-WRI1-Gmax275_91246
Glyma.16G101900	Chr16	20521213	20521314	EM-WRI1-Gmax275_91327
Glyma.16G123800	Chr16	27317746	27317847	EM-WRI1-Gmax275_91707
Glyma.16G123900	Chr16	27333824	27333925	EM-WRI1-Gmax275_91708
Glyma.16G131200	Chr16	28551402	28551503	EM-WRI1-Gmax275_91854
Glyma.16G131200	Chr16	28555289	28555390	EM-WRI1-Gmax275_91855
Glyma.16G141200	Chr16	29911366	29911467	EM-WRI1-Gmax275_92021
Glyma.16G141200	Chr16	29916953	29917054	EM-WRI1-Gmax275_92024
Glyma.16G141700	Chr16	30005876	30005977	EM-WRI1-Gmax275_92031
Glyma.16G141700	Chr16	30006688	30006789	EM-WRI1-Gmax275_92032
Glyma.16G142800	Chr16	30206401	30206502	EM-WRI1-Gmax275_92060
Glyma.16G147200	Chr16	30790549	30790650	EM-WRI1-Gmax275_92177
Glyma.16G151200	Chr16	31174740	31174841	EM-WRI1-Gmax275_92242
Glyma.16G153000	Chr16	31366238	31366339	EM-WRI1-Gmax275_92280
Glyma.16G155400	Chr16	31569673	31569774	EM-WRI1-Gmax275_92321
Glyma.16G155500	Chr16	31572664	31572765	EM-WRI1-Gmax275_92322
Glyma.16G156500	Chr16	31667677	31667778	EM-WRI1-Gmax275_92339
Glyma.16G157200	Chr16	31777437	31777538	EM-WRI1-Gmax275_92359
Glyma.16G165200	Chr16	32444223	32444324	EM-WRI1-Gmax275_92501
Glyma.16G165600	Chr16	32462544	32462645	EM-WRI1-Gmax275_92506
Glyma.16G165700	Chr16	32482498	32482599	EM-WRI1-Gmax275_92508
Glyma.16G165800	Chr16	32482498	32482599	EM-WRI1-Gmax275_92508
Glyma.16G173100	Chr16	33375064	33375165	EM-WRI1-Gmax275_92647
Glyma.16G176200	Chr16	33755374	33755475	EM-WRI1-Gmax275_92720
Glyma.16G177800	Chr16	33884386	33884487	EM-WRI1-Gmax275_92750
Glyma.16G177900	Chr16	33897352	33897453	EM-WRI1-Gmax275_92751
Glyma.16G182200	Chr16	34297930	34298031	EM-WRI1-Gmax275_92835
Glyma.16G182200	Chr16	34299301	34299402	EM-WRI1-Gmax275_92836
Glyma.16G189300	Chr16	35182649	35182750	EM-WRI1-Gmax275_92870
Glyma.16G196000	Chr16	35747477	35747578	EM-WRI1-Gmax275_92934
Glyma.16G200400	Chr16	36154255	36154356	EM-WRI1-Gmax275_93025
Glyma.16G203600	Chr16	36457496	36457597	EM-WRI1-Gmax275_93086
Glyma.16G207000	Chr16	36698237	36698338	EM-WRI1-Gmax275_93142
Glyma.16G208800	Chr16	36834357	36834458	EM-WRI1-Gmax275_93174
Glyma.16G209900	Chr16	36919284	36919385	EM-WRI1-Gmax275_93198
Glyma.16G210700	Chr16	36976340	36976441	EM-WRI1-Gmax275_93215
Glyma.16G214800	Chr16	37242539	37242640	EM-WRI1-Gmax275_93301
Glyma.17G002300	Chr17	274460	274561	EM-WRI1-Gmax275_93532
Glyma.17G004700	Chr17	463383	463484	EM-WRI1-Gmax275_93591
Glyma.17G005600	Chr17	530723	530824	EM-WRI1-Gmax275_93606
Glyma.17G007100	Chr17	614995	615096	EM-WRI1-Gmax275_93634
Glyma.17G009200	Chr17	749195	749296	EM-WRI1-Gmax275_93687
Glyma.17G009500	Chr17	770551	770652	EM-WRI1-Gmax275_93695
Glyma.17G009700	Chr17	775812	775913	EM-WRI1-Gmax275_93697
Glyma.17G009700	Chr17	779083	779184	EM-WRI1-Gmax275_93698
Glyma.17G010600	Chr17	867052	867153	EM-WRI1-Gmax275_93724
Glyma.17G013400	Chr17	1024390	1024491	EM-WRI1-Gmax275_93789
Glyma.17G014900	Chr17	1110363	1110464	EM-WRI1-Gmax275_93822
Glyma.17G015500	Chr17	1164462	1164563	EM-WRI1-Gmax275_93843
Glyma.17G015500	Chr17	1166132	1166233	EM-WRI1-Gmax275_93844
Glyma.17G016100	Chr17	1195963	1196064	EM-WRI1-Gmax275_93855
Glyma.17G016100	Chr17	1199313	1199414	EM-WRI1-Gmax275_93856
Glyma.17G017200	Chr17	1283292	1283393	EM-WRI1-Gmax275_93884
Glyma.17G019400	Chr17	1456833	1456934	EM-WRI1-Gmax275_93925
Glyma.17G020700	Chr17	1535917	1536018	EM-WRI1-Gmax275_93957
Glyma.17G032300	Chr17	2372902	2373003	EM-WRI1-Gmax275_94209
Glyma.17G034900	Chr17	2547286	2547387	EM-WRI1-Gmax275_94267
Glyma.17G035000	Chr17	2552064	2552165	EM-WRI1-Gmax275_94268
Glyma.17G036500	Chr17	2671918	2672019	EM-WRI1-Gmax275_94299
Glyma.17G038500	Chr17	2843708	2843809	EM-WRI1-Gmax275_94350
Glyma.17G045600	Chr17	3382837	3382938	EM-WRI1-Gmax275_94529
Glyma.17G045600	Chr17	3389819	3389920	EM-WRI1-Gmax275_94531
Glyma.17G045800	Chr17	3405113	3405214	EM-WRI1-Gmax275_94536
Glyma.17G046500	Chr17	3476743	3476844	EM-WRI1-Gmax275_94566
Glyma.17G046900	Chr17	3519630	3519731	EM-WRI1-Gmax275_94580
Glyma.17G047000	Chr17	3531205	3531306	EM-WRI1-Gmax275_94581
Glyma.17G047000	Chr17	3531956	3532057	EM-WRI1-Gmax275_94582
Glyma.17G048600	Chr17	3687962	3688063	EM-WRI1-Gmax275_94631
Glyma.17G050200	Chr17	3818199	3818300	EM-WRI1-Gmax275_94674
Glyma.17G050400	Chr17	3829288	3829389	EM-WRI1-Gmax275_94678
Glyma.17G050400	Chr17	3831923	3832024	EM-WRI1-Gmax275_94679
Glyma.17G050400	Chr17	3832257	3832358	EM-WRI1-Gmax275_94680
Glyma.17G051100	Chr17	3880162	3880263	EM-WRI1-Gmax275_94694
Glyma.17G052000	Chr17	3952564	3952665	EM-WRI1-Gmax275_94721
Glyma.17G052100	Chr17	3958081	3958182	EM-WRI1-Gmax275_94722
Glyma.17G052100	Chr17	3959501	3959602	EM-WRI1-Gmax275_94723
Glyma.17G052200	Chr17	3958081	3958182	EM-WRI1-Gmax275_94722
Glyma.17G052200	Chr17	3959501	3959602	EM-WRI1-Gmax275_94723
Glyma.17G057000	Chr17	4316484	4316585	EM-WRI1-Gmax275_94836
Glyma.17G058600	Chr17	4463082	4463183	EM-WRI1-Gmax275_94878
Glyma.17G059800	Chr17	4536081	4536182	EM-WRI1-Gmax275_94909
Glyma.17G062600	Chr17	4816519	4816620	EM-WRI1-Gmax275_94990
Glyma.17G062700	Chr17	4830621	4830722	EM-WRI1-Gmax275_94996
Glyma.17G062700	Chr17	4831549	4831650	EM-WRI1-Gmax275_94997
Glyma.17G068100	Chr17	5312574	5312675	EM-WRI1-Gmax275_95132
Glyma.17G071100	Chr17	5562629	5562730	EM-WRI1-Gmax275_95212
Glyma.17G071300	Chr17	5573732	5573833	EM-WRI1-Gmax275_95215
Glyma.17G073600	Chr17	5752397	5752498	EM-WRI1-Gmax275_95271
Glyma.17G073600	Chr17	5755267	5755368	EM-WRI1-Gmax275_95272
Glyma.17G074500	Chr17	5835805	5835906	EM-WRI1-Gmax275_95288
Glyma.17G075500	Chr17	5922684	5922785	EM-WRI1-Gmax275_95313
Glyma.17G075800	Chr17	5935649	5935750	EM-WRI1-Gmax275_95318
Glyma.17G082300	Chr17	6410623	6410724	EM-WRI1-Gmax275_95480
Glyma.17G083500	Chr17	6480386	6480487	EM-WRI1-Gmax275_95506
Glyma.17G086900	Chr17	6714041	6714142	EM-WRI1-Gmax275_95575
Glyma.17G088200	Chr17	6849174	6849275	EM-WRI1-Gmax275_95608
Glyma.17G095400	Chr17	7466237	7466338	EM-WRI1-Gmax275_95772
Glyma.17G097500	Chr17	7667560	7667661	EM-WRI1-Gmax275_95831
Glyma.17G098800	Chr17	7798444	7798545	EM-WRI1-Gmax275_95856
Glyma.17G100600	Chr17	7919152	7919253	EM-WRI1-Gmax275_95887
Glyma.17G100700	Chr17	7924642	7924743	EM-WRI1-Gmax275_95889
Glyma.17G104600	Chr17	8228209	8228310	EM-WRI1-Gmax275_95992
Glyma.17G107300	Chr17	8422456	8422557	EM-WRI1-Gmax275_96052
Glyma.17G110300	Chr17	8640644	8640745	EM-WRI1-Gmax275_96113
Glyma.17G115400	Chr17	9138275	9138376	EM-WRI1-Gmax275_96229
Glyma.17G119800	Chr17	9489481	9489582	EM-WRI1-Gmax275_96347
Glyma.17G120000	Chr17	9513078	9513179	EM-WRI1-Gmax275_96355
Glyma.17G120700	Chr17	9614563	9614664	EM-WRI1-Gmax275_96372
Glyma.17G128100	Chr17	10248507	10248608	EM-WRI1-Gmax275_96558
Glyma.17G130100	Chr17	10419410	10419511	EM-WRI1-Gmax275_96610
Glyma.17G131200	Chr17	10510200	10510301	EM-WRI1-Gmax275_96638
Glyma.17G131500	Chr17	10543691	10543792	EM-WRI1-Gmax275_96642
Glyma.17G134200	Chr17	10807645	10807746	EM-WRI1-Gmax275_96706
Glyma.17G135800	Chr17	10944512	10944613	EM-WRI1-Gmax275_96734
Glyma.17G137600	Chr17	11107404	11107505	EM-WRI1-Gmax275_96766
Glyma.17G137600	Chr17	11111712	11111813	EM-WRI1-Gmax275_96767
Glyma.17G137700	Chr17	11111712	11111813	EM-WRI1-Gmax275_96767
Glyma.17G138600	Chr17	11239327	11239428	EM-WRI1-Gmax275_96792
[truncated: 403 more rows]

## Sheet: WRI1 binding sites in FATG
INDEX		WRI1 Binding Sites in Fatty Acid and Triacylglycerol Biosynthesis Genes.
Binding site regions (100 bp window around the ChIP-Seq Peak summit) of fatty-acid and triacyl-glycerol biosynthesis genes targets of WRI1 at the early maturation (EM) stage
† Gene associated to the WRI1 binding site at the EM stage
* Chromosomal region, start and end coordinates of defined WRI1 binding site
Note: Some genes have more than one binding site associated to it
Gene†	Chr*	Start*	End*	WRI1-EM Peak_ID
Glyma.01G019200	Chr01	1843808	1843909	EM-WRI1-Gmax275_400
Glyma.01G035100	Chr01	3636237	3636338	EM-WRI1-Gmax275_789
Glyma.01G080400	Chr01	22123553	22123654	EM-WRI1-Gmax275_1735
Glyma.01G081900	Chr01	23798237	23798338	EM-WRI1-Gmax275_1781
Glyma.02G010300	Chr02	990436	990537	EM-WRI1-Gmax275_5635
Glyma.02G030900	Chr02	2852970	2853071	EM-WRI1-Gmax275_6109
Glyma.02G089100	Chr02	7847901	7848002	EM-WRI1-Gmax275_7316
Glyma.02G096800	Chr02	8706311	8706412	EM-WRI1-Gmax275_7459
Glyma.02G138100	Chr02	14302290	14302391	EM-WRI1-Gmax275_8381
Glyma.02G138100	Chr02	14303032	14303133	EM-WRI1-Gmax275_8382
Glyma.02G222400	Chr02	41001647	41001748	EM-WRI1-Gmax275_10091
Glyma.03G092700	Chr03	27390163	27390264	EM-WRI1-Gmax275_13500
Glyma.03G242600	Chr03	44055789	44055890	EM-WRI1-Gmax275_16723
Glyma.03G246300	Chr03	44334697	44334798	EM-WRI1-Gmax275_16801
Glyma.04G089700	Chr04	7823588	7823689	EM-WRI1-Gmax275_19365
Glyma.04G144300	Chr04	26328586	26328687	EM-WRI1-Gmax275_20365
Glyma.04G149300	Chr04	31852803	31852904	EM-WRI1-Gmax275_20469
Glyma.04G149300	Chr04	31855280	31855381	EM-WRI1-Gmax275_20470
Glyma.05G026300	Chr05	2284793	2284894	EM-WRI1-Gmax275_23534
Glyma.05G056400	Chr05	5165369	5165470	EM-WRI1-Gmax275_24262
Glyma.05G126000	Chr05	31944918	31945019	EM-WRI1-Gmax275_25720
Glyma.05G129600	Chr05	32273154	32273255	EM-WRI1-Gmax275_25801
Glyma.05G129600	Chr05	32274027	32274128	EM-WRI1-Gmax275_25802
Glyma.05G134300	Chr05	32701932	32702033	EM-WRI1-Gmax275_25897
Glyma.05G141000	Chr05	33441504	33441605	EM-WRI1-Gmax275_26072
Glyma.05G221100	Chr05	40058064	40058165	EM-WRI1-Gmax275_27926
Glyma.06G012500	Chr06	922113	922214	EM-WRI1-Gmax275_28812
Glyma.06G112900	Chr06	9174338	9174439	EM-WRI1-Gmax275_31205
Glyma.06G214800	Chr06	22081789	22081890	EM-WRI1-Gmax275_33592
Glyma.07G030000	Chr07	2388629	2388730	EM-WRI1-Gmax275_35974
Glyma.07G049600	Chr07	4215226	4215327	EM-WRI1-Gmax275_36429
Glyma.07G241600	Chr07	42168820	42168921	EM-WRI1-Gmax275_40299
Glyma.07G269500	Chr07	44247965	44248066	EM-WRI1-Gmax275_40978
Glyma.08G020500	Chr08	1669133	1669234	EM-WRI1-Gmax275_41557
Glyma.08G024700	Chr08	1955047	1955148	EM-WRI1-Gmax275_41644
Glyma.08G027600	Chr08	2207604	2207705	EM-WRI1-Gmax275_41708
Glyma.08G044100	Chr08	3493554	3493655	EM-WRI1-Gmax275_42096
Glyma.08G073900	Chr08	5649476	5649577	EM-WRI1-Gmax275_42701
Glyma.08G084300	Chr08	6353550	6353651	EM-WRI1-Gmax275_42890
Glyma.08G138100	Chr08	10586174	10586275	EM-WRI1-Gmax275_44072
Glyma.08G179900	Chr08	14415256	14415357	EM-WRI1-Gmax275_44949
Glyma.08G213100	Chr08	17189866	17189967	EM-WRI1-Gmax275_45607
Glyma.08G280700	Chr08	38170287	38170388	EM-WRI1-Gmax275_46941
Glyma.08G345900	Chr08	46076421	46076522	EM-WRI1-Gmax275_48226
Glyma.08G349200	Chr08	46347673	46347774	EM-WRI1-Gmax275_48300
Glyma.09G065300	Chr09	6393702	6393803	EM-WRI1-Gmax275_50005
Glyma.09G126300	Chr09	31124950	31125051	EM-WRI1-Gmax275_51070
Glyma.09G132200	Chr09	32906306	32906407	EM-WRI1-Gmax275_51199
Glyma.09G135200	Chr09	33667886	33667987	EM-WRI1-Gmax275_51260
Glyma.09G203500	Chr09	42788923	42789024	EM-WRI1-Gmax275_52574
Glyma.09G210900	Chr09	43487861	43487962	EM-WRI1-Gmax275_52741
Glyma.09G277400	Chr09	49277877	49277978	EM-WRI1-Gmax275_54126
Glyma.10G178900	Chr10	41198627	41198728	EM-WRI1-Gmax275_57899
Glyma.10G215400	Chr10	44744218	44744319	EM-WRI1-Gmax275_58677
Glyma.10G227800	Chr10	45826350	45826451	EM-WRI1-Gmax275_58911
Glyma.10G255100	Chr10	48212211	48212312	EM-WRI1-Gmax275_59536
Glyma.10G270000	Chr10	49226755	49226856	EM-WRI1-Gmax275_59840
Glyma.11G017900	Chr11	1237105	1237206	EM-WRI1-Gmax275_60830
Glyma.11G101400	Chr11	7661833	7661934	EM-WRI1-Gmax275_62842
Glyma.11G164500	Chr11	15579580	15579681	EM-WRI1-Gmax275_64151
Glyma.11G233700	Chr11	32902937	32903038	EM-WRI1-Gmax275_65483
Glyma.11G248000	Chr11	34060992	34061093	EM-WRI1-Gmax275_65816
Glyma.12G016500	Chr12	1173551	1173652	EM-WRI1-Gmax275_66338
Glyma.12G027300	Chr12	1971684	1971785	EM-WRI1-Gmax275_66548
Glyma.13G045400	Chr13	13941703	13941804	EM-WRI1-Gmax275_71468
Glyma.13G057400	Chr13	15514137	15514238	EM-WRI1-Gmax275_71730
Glyma.13G108100	Chr13	22243041	22243142	EM-WRI1-Gmax275_72864
Glyma.13G214600	Chr13	32794800	32794901	EM-WRI1-Gmax275_75166
Glyma.13G344500	Chr13	43554033	43554134	EM-WRI1-Gmax275_78119
Glyma.13G354900	Chr13	44346688	44346789	EM-WRI1-Gmax275_78351
Glyma.14G001900	Chr14	225227	225328	EM-WRI1-Gmax275_78817
Glyma.14G092100	Chr14	8544383	8544484	EM-WRI1-Gmax275_80729
Glyma.14G121400	Chr14	17502405	17502506	EM-WRI1-Gmax275_81310
Glyma.15G003100	Chr15	276742	276843	EM-WRI1-Gmax275_83610
Glyma.15G052500	Chr15	4139781	4139882	EM-WRI1-Gmax275_84765
Glyma.15G098500	Chr15	7661323	7661424	EM-WRI1-Gmax275_85791
Glyma.15G132500	Chr15	10645265	10645366	EM-WRI1-Gmax275_86489
Glyma.15G143100	Chr15	11744737	11744838	EM-WRI1-Gmax275_86689
Glyma.16G018300	Chr16	1622885	1622986	EM-WRI1-Gmax275_89623
Glyma.16G173100	Chr16	33375064	33375165	EM-WRI1-Gmax275_92647
Glyma.17G032300	Chr17	2372902	2373003	EM-WRI1-Gmax275_94209
Glyma.17G045800	Chr17	3405113	3405214	EM-WRI1-Gmax275_94536
Glyma.17G047000	Chr17	3531205	3531306	EM-WRI1-Gmax275_94581
Glyma.17G047000	Chr17	3531956	3532057	EM-WRI1-Gmax275_94582
Glyma.17G100600	Chr17	7919152	7919253	EM-WRI1-Gmax275_95887
Glyma.17G128100	Chr17	10248507	10248608	EM-WRI1-Gmax275_96558
Glyma.17G135800	Chr17	10944512	10944613	EM-WRI1-Gmax275_96734
Glyma.17G138600	Chr17	11239327	11239428	EM-WRI1-Gmax275_96792
Glyma.17G231400	Chr17	38635488	38635589	EM-WRI1-Gmax275_98575
Glyma.18G009200	Chr18	667315	667416	EM-WRI1-Gmax275_99489
Glyma.18G009700	Chr18	692922	693023	EM-WRI1-Gmax275_99499
Glyma.18G009700	Chr18	695588	695689	EM-WRI1-Gmax275_99500
Glyma.18G011500	Chr18	807365	807466	EM-WRI1-Gmax275_99534
Glyma.18G023300	Chr18	1695761	1695862	EM-WRI1-Gmax275_99781
Glyma.18G023300	Chr18	1700528	1700629	EM-WRI1-Gmax275_99782
Glyma.18G057700	Chr18	5089121	5089222	EM-WRI1-Gmax275_100501
Glyma.18G156100	Chr18	34158627	34158728	EM-WRI1-Gmax275_102295
Glyma.18G195700	Chr18	47022484	47022585	EM-WRI1-Gmax275_102906
Glyma.18G195900	Chr18	47054745	47054846	EM-WRI1-Gmax275_102910
Glyma.18G196000	Chr18	47086490	47086591	EM-WRI1-Gmax275_102912
Glyma.18G211400	Chr18	49803342	49803443	EM-WRI1-Gmax275_103235
Glyma.18G265300	Chr18	55010615	55010716	EM-WRI1-Gmax275_104240
Glyma.18G284600	Chr18	56525783	56525884	EM-WRI1-Gmax275_104648
Glyma.18G284600	Chr18	56529880	56529981	EM-WRI1-Gmax275_104649
Glyma.19G017200	Chr19	1797434	1797535	EM-WRI1-Gmax275_105302
Glyma.19G017200	Chr19	1798740	1798841	EM-WRI1-Gmax275_105303
Glyma.19G028800	Chr19	3578231	3578332	EM-WRI1-Gmax275_105547
Glyma.19G212800	Chr19	46639532	46639633	EM-WRI1-Gmax275_109441
Glyma.19G240100	Chr19	48810192	48810293	EM-WRI1-Gmax275_110103
Glyma.19G243800	Chr19	49122758	49122859	EM-WRI1-Gmax275_110193
Glyma.20G111000	Chr20	35316783	35316884	EM-WRI1-Gmax275_112595
Glyma.20G114500	Chr20	35620303	35620404	EM-WRI1-Gmax275_112676
Glyma.20G136200	Chr20	37584657	37584758	EM-WRI1-Gmax275_113152
Glyma.20G164500	Chr20	40202062	40202163	EM-WRI1-Gmax275_113891
Glyma.20G166400	Chr20	40419741	40419842	EM-WRI1-Gmax275_113926
Glyma.20G166400	Chr20	40421081	40421182	EM-WRI1-Gmax275_113927
Glyma.20G176300	Chr20	41364626	41364727	EM-WRI1-Gmax275_114126
Glyma.20G211200	Chr20	44803203	44803304	EM-WRI1-Gmax275_114871
Glyma.20G230100	Chr20	46422565	46422666	EM-WRI1-Gmax275_115296

## Sheet: MEME-CHIP
		Summary for de novo discovered DNA motifs in WRI1 binding sites of Direct Target Genes and Fatty Acid and Triacylglycerol Biosynthesis (FAT) genes.
* De novo discovered DNA motifs in in WRI1 binding sites of Direct Target Genes and Fatty-acid and triacyl-glycerol biosynthesis genes (FATG).
	De novo motif identification*
Dataset	Discovered PWM*	Discovery/​Enrichment Program	Motif Identification	E-value
WRI1 Direct Target Genes		MEME	AW-Box	1.3e-454
		MEME	GAGA	9.3e-149
		Centrimo	CNCCNCC	5.9e-07
WRI1 FAT Genes		MEME	AW-Box	5e-71
		MEME	GAGA	6e-08
		Centrimo	CNCCNCC	7e-06

## Sheet: HOMER
			Summary for motif enrichment analysis of DNA motifs in WRI1 binding sites of Direct Target Genes and Fatty Acid and Triacylglycerol Biosynthesis (FAT) Genes.
* Percentage of WRI1 binding sites in direct target genes and fatty acid and triacylglycerol related genes that contain an exact match of the DNA motif.
† Average percentage of background sequences with a specific motif. Background sequences are randomly selected genomic regions of equivalent number, size and distance to genes with an identified motif. (n = 1000)
§ Standard deviation of the percentage of background regions with a specific motif (n = 1000).
ǂ Bonferroni-adjusted P values acording to a hypergeometric test when comparing the enrichment of motifs found in WRI1 binding sites compared to the normal distribution of motifs in the background
Dataset	Motif	Representative sequence	Percentage in Binding Sites *	Percentage in the Background †	Standard Deviation §	Adjusted p value ǂ
WRI1 Direct Target Genes	AW-BOX	CNTNGNNNNNNNCG	35.23	4.60871	0.411931	0
	CNCCNCC	CNCCNCC	24.96	10.6381	0.612769	7.59637e-120
	Gbox	CACGTG	3.3	1.277	0.223804	1.85518e-18
	ACGTG	ACGTG	10.1	6.461	0.490866	1.22462e-12
	CCAAT-Box	CCAAT	20.08	20.9499	0.843201	1
	RY	CATGCA	6.89	5.99639	0.491789	0.730097
Dataset	Motif	Representative sequence	Percentage in Binding Sites *	Percentage in the Background †	Standard Deviation §	Adjusted p value ǂ
WRI1 FAT Genes	AW-BOX	CNTNGNNNNNNNCG	56.3	5.35733	1.96488	4.19255e-147
	CNCCNCC	CNCCNCC	37.82	12.3771	3.04555	6.5268e-16
	Gbox	CACGTG	5.04	1.43904	1.11899	0.0135399
	ACGTG	ACGTG	10.92	7.21343	2.44589	1
	CCAAT-Box	CCAAT	21.85	20.9752	3.73652	1
	RY	CATGCA	5.88	5.85806	2.09852	1
